# Supplementary material for: Revealing novel pyroptosis-related therapeutic targets for sepsis based on machine learning
Source: BMC Med Genomics. 2023 Feb 10;16:23. doi: 10.1186/s12920-023-01453-7 (PMC9912626; doi:10.1186/s12920-023-01453-7)
Supplement: Supplementary file 1 — Additional file 1. Table S1:The details of the DEGs, WGCNA, and intersection of them. [file 12920_2023_1453_MOESM1_ESM.xlsx]

## Sheet: DEGs
	logFC	AveExpr	t	P.Value	adj.P.Val	B	symbol	ENTREZID	change
FAM102A	-1.33477	6.70806	-40.2051	1.76438e-108	1.81766e-104	237.321	FAM102A	399665	down
ANXA3	3.122	7.97676	39.4509	9.10032e-107	6.51134e-103	233.399	ANXA3	306	up
SPOCK2	-1.0958	6.99724	-39.4231	1.05341e-106	6.51134e-103	233.253	SPOCK2	9806	down
ITFG2	-1.30587	6.55505	-38.1464	9.51569e-104	3.67615e-100	226.481	ITFG2	55846	down
S100A8	1.98283	8.78313	37.39	5.80166e-102	1.79306e-98	222.39	S100A8	6279	up
GALT	-1.13927	6.07661	-37.3365	7.77478e-102	2.18443e-98	222.098	GALT	2592	down
NELL2	-1.74298	5.30498	-37.2719	1.10791e-101	2.85342e-98	221.746	NELL2	4753	down
PLCG1	-1.11489	6.02862	-36.7467	2.00406e-100	4.12916e-97	218.863	PLCG1	5335	down
TRAJ1	-2.66479	4.3841	-36.2911	2.52908e-99	4.59786e-96	216.339	TRAJ1	28754	down
TRAV1-2	-1.57809	5.27793	-36.2487	3.20614e-99	5.50494e-96	216.102	TRAV1-2	28692	down
S100A9	1.52823	11.7363	36.0084	1.23333e-98	1.90586e-95	214.761	S100A9	6280	up
BCL11B	-1.20731	6.51201	-35.3043	6.61926e-97	7.94405e-94	210.794	BCL11B	64919	down
TLR5	1.99123	7.81396	35.3026	6.68302e-97	7.94405e-94	210.784	TLR5	7100	up
LY9	-1.16548	6.14366	-35.2023	1.18408e-96	1.35538e-93	210.214	LY9	4063	down
CD5	-1.48881	6.58597	-35.1627	1.4848e-96	1.6389e-93	209.989	CD5	921	down
GYG1	2.66316	7.89198	35.0975	2.15468e-96	2.2963e-93	209.618	GYG1	2992	up
ESYT1	-1.63256	6.38899	-34.9822	4.17006e-96	4.29599e-93	208.96	ESYT1	23344	down
VSIG1	-1.63473	5.04604	-34.8226	1.04222e-95	9.77933e-93	208.047	VSIG1	340547	down
CD177P1	4.85601	8.44501	34.8222	1.04419e-95	9.77933e-93	208.046	CD177P1	653579	up
TCF7	-1.30638	6.56053	-34.7906	1.25257e-95	1.13858e-92	207.864	TCF7	6932	down
MAPK14	1.59739	9.06022	34.651	2.79903e-95	2.47162e-92	207.063	MAPK14	1432	up
HMGB2	1.7347	6.9486	34.173	4.46462e-94	3.63115e-91	204.304	HMGB2	3148	up
CHMP7	-1.12066	6.67379	-34.1558	4.93684e-94	3.91225e-91	204.204	CHMP7	91782	down
CCDC88C	-1.08777	6.89504	-33.9891	1.30464e-93	1.00803e-90	203.235	CCDC88C	440193	down
TMEM63A	-1.20425	7.4733	-33.9658	1.49569e-93	1.12746e-90	203.099	TMEM63A	9725	down
LINC00402	-1.72485	5.11869	-33.9537	1.60504e-93	1.18108e-90	203.029	LINC00402	100507612	down
IRAK3	2.26679	9.0016	33.8497	2.94978e-93	2.12013e-90	202.422	IRAK3	11213	up
GOLGA8A	-1.45335	7.07538	-33.6495	9.55284e-93	6.71e-90	201.251	GOLGA8A	23015	down
EVL	-1.00448	6.94843	-33.5329	1.89782e-92	1.27509e-89	200.567	EVL	51466	down
TMC8	-1.00799	7.52193	-33.4337	3.40587e-92	2.23559e-89	199.984	TMC8	147138	down
CIRBP	-1.00369	8.28173	-33.4305	3.47209e-92	2.23559e-89	199.965	CIRBP	1153	down
CLEC4D	3.57805	7.59961	33.3533	5.47995e-92	3.45639e-89	199.51	CLEC4D	338339	up
CR1L	1.30496	6.92317	33.2706	8.93593e-92	5.52347e-89	199.023	CR1L	1379	up
SLC7A6	-1.44941	6.4636	-33.2666	9.15321e-92	5.54684e-89	198.999	SLC7A6	9057	down
SIDT1	-1.40855	5.58525	-33.203	1.33418e-91	7.78005e-89	198.623	SIDT1	54847	down
RASA3	-1.40007	7.4796	-33.1928	1.41765e-91	7.96614e-89	198.563	RASA3	22821	down
MIR1203	-1.12686	5.9789	-33.0503	3.30593e-91	1.82452e-88	197.719	MIR1203	100302211	down
TRAJ38	-2.74544	7.252	-32.9986	4.49792e-91	2.43882e-88	197.412	TRAJ38	28717	down
CD6	-1.3627	6.91922	-32.9056	7.82751e-91	4.10029e-88	196.86	CD6	923	down
CD177	4.48267	8.43821	32.6419	3.78945e-90	1.859e-87	195.287	CD177	57126	up
GOLGA8B	-1.4548	6.92932	-32.5891	5.2014e-90	2.51179e-87	194.972	GOLGA8B	440270	down
LCK	-1.24037	6.98244	-32.5844	5.3529e-90	2.54518e-87	194.943	LCK	3932	down
TRAV8-3	-1.74829	4.7135	-32.4027	1.59576e-89	7.36098e-87	193.854	TRAV8-3	28683	down
CD4	-1.79378	6.50968	-32.3316	2.45033e-89	1.09754e-86	193.427	CD4	920	down
CD247	-1.2956	6.95876	-32.1397	7.81629e-89	3.26446e-86	192.27	CD247	919	down
TESPA1	-2.20264	6.25372	-32.1112	9.28629e-89	3.77676e-86	192.098	TESPA1	9840	down
ANTXRLP1	-1.04659	4.19334	-32.1112	9.28732e-89	3.77676e-86	192.098	ANTXRLP1	100996567	down
ARG1	3.78758	7.2653	31.5405	3.00575e-87	1.11922e-84	188.631	ARG1	383	up
UBASH3A	-1.40143	6.1001	-31.512	3.5789e-87	1.31678e-84	188.457	UBASH3A	53347	down
RASGRF2	-1.16871	4.9999	-31.3251	1.12817e-86	3.96218e-84	187.312	RASGRF2	5924	down
LEF1	-2.30061	6.50077	-31.1886	2.61588e-86	8.78765e-84	186.474	LEF1	51176	down
CD40LG	-1.76767	5.52715	-31.0365	6.69361e-86	2.15493e-83	185.537	CD40LG	959	down
NLRC4	2.18115	7.22028	30.9712	1.00256e-85	3.16176e-83	185.134	NLRC4	58484	up
KLHL2	1.83929	7.60565	30.9672	1.02808e-85	3.20949e-83	185.109	KLHL2	11275	up
TXN	1.57544	7.65505	30.964	1.04871e-85	3.24116e-83	185.089	TXN	7295	up
FLT3LG	-1.0469	6.52183	-30.9501	1.14247e-85	3.49595e-83	185.004	FLT3LG	2323	down
ATP8B2	-1.25086	6.33205	-30.9119	1.44776e-85	4.34411e-83	184.767	ATP8B2	57198	down
DGKA	-1.46579	7.58915	-30.837	2.30452e-85	6.84842e-83	184.304	DGKA	1606	down
TRAJ14	-2.53703	7.20572	-30.7356	4.3293e-85	1.2389e-82	183.675	TRAJ14	28741	down
S100A12	3.03965	10.602	30.5617	1.27992e-84	3.53191e-82	182.594	S100A12	6283	up
TRAJ19	-2.71927	4.07895	-30.5261	1.59945e-84	4.37457e-82	182.372	TRAJ19	28736	down
AGAP4	-1.30327	7.20211	-30.3696	4.25787e-84	1.15433e-81	181.395	AGAP4	119016	down
LDB1	-1.1072	8.51489	-30.3281	5.5224e-84	1.48413e-81	181.136	LDB1	8861	down
SKAP1	-1.79409	5.97196	-30.3178	5.89317e-84	1.5567e-81	181.071	SKAP1	8631	down
SAMSN1	2.86039	7.99306	30.2253	1.05324e-83	2.7586e-81	180.492	SAMSN1	64092	up
NUP210	-1.22594	7.07235	-30.1904	1.31204e-83	3.37915e-81	180.272	NUP210	23225	down
P2RY10	-1.99151	5.10212	-30.1381	1.82341e-83	4.65739e-81	179.944	P2RY10	27334	down
RCAN3	-1.19921	6.79697	-30.1206	2.03559e-83	5.1148e-81	179.834	RCAN3	11123	down
UPP1	1.30811	7.41407	30.0867	2.51921e-83	6.27892e-81	179.622	UPP1	7378	up
RUNX1-IT1	-1.81213	7.55007	-30.0695	2.80916e-83	6.9456e-81	179.513	RUNX1-IT1	80215	down
NAIP	1.84429	9.20157	29.9708	5.23711e-83	1.27447e-80	178.892	NAIP	4671	up
HK3	1.82858	8.52432	29.8295	1.27992e-82	3.01963e-80	178	HK3	3101	up
VNN1	3.44395	8.05707	29.7887	1.6571e-82	3.87987e-80	177.743	VNN1	8876	up
IL18R1	2.84181	7.80606	29.7267	2.45587e-82	5.70686e-80	177.35	IL18R1	8809	up
FCAR	1.98677	7.59308	29.5418	7.9543e-82	1.821e-79	176.178	FCAR	2204	up
GAS7	1.32092	7.65862	29.5094	9.78137e-82	2.1906e-79	175.972	GAS7	8522	up
SLC26A8	1.70956	5.99372	29.4481	1.44554e-81	3.19114e-79	175.582	SLC26A8	116369	up
DENND2D	-1.27821	7.68713	-29.3473	2.75164e-81	5.9057e-79	174.94	DENND2D	79961	down
SERINC5	-1.18511	6.64366	-29.2647	4.66762e-81	9.81344e-79	174.413	SERINC5	256987	down
RORA	-1.50796	6.53329	-29.1994	7.09271e-81	1.47119e-78	173.995	RORA	6095	down
TRBV20-1	-1.11001	6.97857	-29.1086	1.27028e-80	2.61729e-78	173.414	TRBV20-1	28567	down
KLF12	-1.68627	5.6556	-29.1018	1.32745e-80	2.71075e-78	173.37	KLF12	11278	down
CNIH4	1.31569	6.84478	29.1011	1.33318e-80	2.71075e-78	173.365	CNIH4	29097	up
BCL2A1	2.03831	7.43769	29.0938	1.39715e-80	2.82224e-78	173.319	BCL2A1	597	up
MAP2K6	2.0695	6.57295	29.0798	1.52923e-80	3.06899e-78	173.229	MAP2K6	5608	up
MBOAT2	1.52107	6.63046	29.064	1.69266e-80	3.37505e-78	173.127	MBOAT2	129642	up
SPN	-1.0551	6.58013	-29.0475	1.88144e-80	3.72742e-78	173.022	SPN	6693	down
LILRA5	1.75755	8.57312	28.9788	2.92673e-80	5.65335e-78	172.581	LILRA5	353514	up
PCED1B	-1.15322	6.45409	-28.9685	3.12904e-80	6.00659e-78	172.514	PCED1B	91523	down
ICAM2	-1.07879	6.59066	-28.9309	3.98618e-80	7.60474e-78	172.273	ICAM2	3384	down
PFKFB3	1.87206	8.46072	28.4987	6.53379e-79	1.14735e-76	169.482	PFKFB3	5209	up
CPEB4	1.2239	7.82093	28.3761	1.4507e-78	2.47709e-76	168.686	CPEB4	80315	up
OXNAD1	-1.52192	6.04909	-28.3398	1.83828e-78	3.12164e-76	168.45	OXNAD1	92106	down
SERPINB1	1.86016	9.07308	28.0648	1.10929e-77	1.81396e-75	166.656	SERPINB1	1992	up
ST6GAL1	-1.31497	6.25162	-28.0384	1.31866e-77	2.12262e-75	166.484	ST6GAL1	6480	down
GCNT4	-1.8647	4.3165	-28.0098	1.59091e-77	2.5476e-75	166.297	GCNT4	51301	down
PCED1B-AS1	-1.4824	7.45297	-28.0055	1.63585e-77	2.60277e-75	166.269	PCED1B-AS1	100233209	down
CD28	-1.97537	6.01458	-28.0049	1.64221e-77	2.60277e-75	166.265	CD28	940	down
PLBD1	1.49455	10.0878	27.9411	2.49722e-77	3.89794e-75	165.847	PLBD1	79887	up
ZNF831	-1.21621	5.656	-27.8574	4.32903e-77	6.52649e-75	165.298	ZNF831	128611	down
CTC1	-1.18369	7.06647	-27.8119	5.83797e-77	8.67444e-75	164.999	CTC1	80169	down
SPATA5	-1.05701	4.16362	-27.641	1.80218e-76	2.61493e-74	163.874	SPATA5	166378	down
LOC728554	-1.02047	6.78809	-27.618	2.09801e-76	2.98807e-74	163.723	LOC728554	728554	down
CCND2	-1.31719	7.04872	-27.6009	2.34847e-76	3.32944e-74	163.61	CCND2	894	down
TRAV4	-1.25949	5.65862	-27.5986	2.38472e-76	3.36539e-74	163.595	TRAV4	28689	down
PPP1R3D	1.57919	7.01934	27.5107	4.26557e-76	5.91174e-74	163.014	PPP1R3D	5509	up
ITGB7	-1.24107	6.72727	-27.4977	4.6498e-76	6.41547e-74	162.928	ITGB7	3695	down
TXK	-1.95761	6.20721	-27.4901	4.88986e-76	6.71671e-74	162.878	TXK	7294	down
RRN3P2	-1.45334	7.14306	-27.3712	1.07643e-75	1.44018e-73	162.091	RRN3P2	653390	down
AGFG1	1.69427	8.85538	27.3616	1.14685e-75	1.52778e-73	162.027	AGFG1	3267	up
PLSCR1	2.10495	7.22249	27.3447	1.28312e-75	1.70198e-73	161.915	PLSCR1	5359	up
GCA	1.41855	8.82012	27.2465	2.46538e-75	3.22861e-73	161.264	GCA	25801	up
LOC100190986	-1.30434	8.90607	-27.1539	4.56662e-75	5.93008e-73	160.648	LOC100190986	100190986	down
SNORD64	-1.66928	3.9431	-27.034	1.01726e-74	1.2885e-72	159.849	SNORD64	347686	down
TRAJ2	-1.3938	3.79212	-27.0255	1.0767e-74	1.35823e-72	159.792	TRAJ2	28753	down
PRKCH	-1.91008	7.2904	-26.9718	1.54153e-74	1.93669e-72	159.434	PRKCH	5583	down
RASGRP1	-1.99716	6.84735	-26.9161	2.23725e-74	2.77689e-72	159.062	RASGRP1	10125	down
ADAM9	1.70727	6.32244	26.9044	2.42087e-74	2.98085e-72	158.984	ADAM9	8754	up
PSTPIP2	2.10086	7.66039	26.8955	2.56956e-74	3.13893e-72	158.924	PSTPIP2	9050	up
CD27	-1.78027	7.15285	-26.8607	3.24328e-74	3.9155e-72	158.692	CD27	939	down
RAB32	1.59968	6.6735	26.8595	3.27074e-74	3.93329e-72	158.683	RAB32	10981	up
BMX	2.45509	5.89986	26.784	5.42679e-74	6.47569e-72	158.178	BMX	660	up
NFATC2	-1.50447	6.27159	-26.7697	5.97338e-74	7.10051e-72	158.082	NFATC2	4773	down
FCER1A	-1.6295	4.41301	-26.7242	8.10984e-74	9.53014e-72	157.777	FCER1A	2205	down
LTB	-1.05793	8.2106	-26.7144	8.66023e-74	1.01001e-71	157.711	LTB	4050	down
IKZF2	-1.01049	4.30076	-26.6664	1.19597e-73	1.36394e-71	157.389	IKZF2	22807	down
HP	3.66634	7.14812	26.6657	1.20162e-73	1.36534e-71	157.384	HP	3240	up
MTR	-1.16947	5.63521	-26.6615	1.23618e-73	1.39947e-71	157.356	MTR	4548	down
IL18RAP	2.14561	7.90501	26.6513	1.32409e-73	1.49352e-71	157.288	IL18RAP	8807	up
SCML4	-1.4553	6.2619	-26.6474	1.35961e-73	1.52801e-71	157.261	SCML4	256380	down
METTL9	1.17573	9.11547	26.6307	1.52085e-73	1.70303e-71	157.149	METTL9	51108	up
MKNK1	1.50306	7.75512	26.6159	1.68012e-73	1.87458e-71	157.05	MKNK1	8569	up
CCR7	-2.34555	7.43146	-26.5674	2.33045e-73	2.53608e-71	156.723	CCR7	1236	down
CA5B	-1.16255	5.61982	-26.5312	2.9739e-73	3.21368e-71	156.48	CA5B	11238	down
CD96	-2.29513	6.66644	-26.5202	3.20264e-73	3.43683e-71	156.406	CD96	10225	down
AKT3	-1.00126	5.0392	-26.4662	4.61317e-73	4.91637e-71	156.042	AKT3	10000	down
GADD45A	1.72754	7.49941	26.4613	4.7676e-73	5.05174e-71	156.009	GADD45A	1647	up
ZDHHC20	1.82464	7.82988	26.4399	5.50742e-73	5.80679e-71	155.865	ZDHHC20	253832	up
SNX3	1.42194	8.63705	26.4395	5.52383e-73	5.80679e-71	155.862	SNX3	8724	up
BCL2	-1.58628	6.8222	-26.434	5.73213e-73	6.00533e-71	155.825	BCL2	596	down
ATP11B	1.7205	8.50597	26.3788	8.32364e-73	8.6909e-71	155.453	ATP11B	23200	up
BACH2	-1.21747	6.0836	-26.3298	1.15994e-72	1.19497e-70	155.121	BACH2	60468	down
ADM	1.01888	6.96422	26.2769	1.6601e-72	1.6933e-70	154.763	ADM	133	up
DOCK9	-1.13228	5.40668	-26.2729	1.7055e-72	1.73389e-70	154.737	DOCK9	23348	down
PRKCQ-AS1	-2.03841	5.37494	-26.2462	2.04419e-72	2.0579e-70	154.556	PRKCQ-AS1	439949	down
AGAP6	-1.5127	7.50888	-26.2331	2.23333e-72	2.24102e-70	154.467	AGAP6	414189	down
FAM117B	-1.66591	7.11101	-26.2179	2.476e-72	2.46849e-70	154.364	FAM117B	150864	down
DYSF	1.48286	8.52222	26.1889	3.01594e-72	2.97798e-70	154.168	DYSF	8291	up
STOM	2.05864	9.29928	26.185	3.09622e-72	3.04751e-70	154.141	STOM	2040	up
DDX24	-1.36444	6.72129	-26.1766	3.27747e-72	3.21567e-70	154.085	DDX24	57062	down
ETS1	-1.45408	7.63357	-26.1741	3.33324e-72	3.26004e-70	154.068	ETS1	2113	down
PCMT1	1.07957	6.44353	26.1198	4.82112e-72	4.67089e-70	153.699	PCMT1	5110	up
CD3E	-1.95729	6.89924	-26.1009	5.48311e-72	5.29565e-70	153.571	CD3E	916	down
CR1	1.57734	9.76574	26.0782	6.39862e-72	6.12247e-70	153.417	CR1	1378	up
MEF2A	1.13882	7.54477	25.9899	1.16657e-71	1.10257e-69	152.817	MEF2A	4205	up
ITK	-2.08104	6.49519	-25.9763	1.28001e-71	1.20243e-69	152.725	ITK	3702	down
SRPK1	1.33891	7.39075	25.9644	1.388e-71	1.296e-69	152.644	SRPK1	6732	up
SIRPG	-1.47183	6.13329	-25.9104	2.00694e-71	1.86827e-69	152.276	SIRPG	55423	down
UGCG	2.34706	7.60631	25.8762	2.53371e-71	2.33751e-69	152.043	UGCG	7357	up
ZFP36L2	-1.71828	8.70957	-25.85	3.03001e-71	2.76241e-69	151.864	ZFP36L2	678	down
IL10RA	-1.22356	8.07388	-25.7911	4.53216e-71	4.0837e-69	151.462	IL10RA	3587	down
STAT4	-1.24404	5.43775	-25.6679	1.05355e-70	9.43801e-69	150.62	STAT4	6775	down
RPS6KA5	-1.76183	5.51749	-25.6572	1.13375e-70	1.01271e-68	150.547	RPS6KA5	9252	down
TNIK	-1.1172	5.70443	-25.635	1.32037e-70	1.17601e-68	150.395	TNIK	23043	down
LOC100507507	1.07594	6.72869	25.6161	1.50276e-70	1.33078e-68	150.266	LOC100507507	100507507	up
FGD4	1.56147	6.59784	25.5402	2.53128e-70	2.21619e-68	149.745	FGD4	121512	up
MCTP2	1.40824	8.25897	25.4891	3.59681e-70	3.09646e-68	149.395	MCTP2	55784	up
IL7R	-2.74222	7.83808	-25.4039	6.46317e-70	5.47262e-68	148.809	IL7R	3575	down
TRAV13-2	-1.52889	3.87809	-25.3739	7.9472e-70	6.67435e-68	148.603	TRAV13-2	28670	down
SORT1	2.11215	7.52412	25.3326	1.05637e-69	8.7764e-68	148.319	SORT1	6272	up
NPIPA5	-1.13165	8.19524	-25.3095	1.23863e-69	1.01541e-67	148.16	NPIPA5	100288332	down
MIR4439	-1.23978	2.64105	-25.2207	2.28774e-69	1.84041e-67	147.548	MIR4439	100616207	down
JAK2	1.48844	7.65462	25.2203	2.29263e-69	1.84041e-67	147.545	JAK2	3717	up
CYSTM1	1.50548	7.9382	25.2051	2.54811e-69	2.0402e-67	147.44	CYSTM1	84418	up
KMT2A	-1.44514	6.83105	-25.1876	2.87513e-69	2.28429e-67	147.319	KMT2A	4297	down
TRAF5	-1.39044	5.31063	-25.1564	3.56689e-69	2.80505e-67	147.104	TRAF5	7188	down
ACSL1	1.57547	10.4859	25.1471	3.80431e-69	2.98416e-67	147.04	ACSL1	2180	up
CCR3	-1.93563	4.40121	-25.1406	3.98077e-69	3.10681e-67	146.995	CCR3	1232	down
PRKCQ	-1.4212	6.24653	-25.016	9.4324e-69	7.19797e-67	146.133	PRKCQ	5588	down
PHTF1	1.45091	6.20397	24.9416	1.581e-68	1.19177e-66	145.618	PHTF1	10745	up
DACH1	1.74182	5.66901	24.9241	1.78526e-68	1.33921e-66	145.496	DACH1	1602	up
FEM1C	1.29516	6.82285	24.9089	1.98436e-68	1.4778e-66	145.391	FEM1C	56929	up
CCDC141	-1.11201	3.47156	-24.8952	2.18212e-68	1.61728e-66	145.296	CCDC141	285025	down
SOCS3	1.60931	7.74423	24.8637	2.71644e-68	2.00848e-66	145.077	SOCS3	9021	up
SH3GLB1	1.47324	7.69141	24.7912	4.5002e-68	3.30364e-66	144.573	SH3GLB1	51100	up
TRBV6-5	-1.11437	5.84419	-24.7622	5.50626e-68	4.01359e-66	144.372	TRBV6-5	28602	down
NPIPA3	-1.13695	8.29962	-24.7165	7.57034e-68	5.47936e-66	144.054	NPIPA3	642778	down
AGAP9	-1.00315	6.52581	-24.6914	9.02226e-68	6.49981e-66	143.879	AGAP9	642517	down
DRAM1	1.80704	6.11103	24.6721	1.03178e-67	7.38153e-66	143.745	DRAM1	55332	up
UBE2J1	1.142	9.10631	24.6317	1.36831e-67	9.69932e-66	143.463	UBE2J1	51465	up
BST1	1.18893	7.89197	24.6287	1.39777e-67	9.88547e-66	143.442	BST1	683	up
MYBL1	-1.95987	5.02414	-24.5982	1.7297e-67	1.2205e-65	143.229	MYBL1	4603	down
PPP4R2	1.2105	7.00365	24.5621	2.22627e-67	1.54966e-65	142.977	PPP4R2	151987	up
TRDJ1	-1.80752	4.51848	-24.5111	3.17951e-67	2.18855e-65	142.621	TRDJ1	28522	down
IL1R2	2.7894	8.05825	24.4664	4.34795e-67	2.97296e-65	142.309	IL1R2	7850	up
SGK1	-1.16768	5.12585	-24.4517	4.81968e-67	3.27378e-65	142.206	SGK1	6446	down
GCLM	1.44963	6.09029	24.4443	5.07513e-67	3.43221e-65	142.154	GCLM	2730	up
GIMAP1-GIMAP5	-1.31581	7.09777	-24.4394	5.25139e-67	3.54366e-65	142.12	GIMAP1-GIMAP5	100527949	down
CAMK4	-1.44581	5.17702	-24.3995	6.94759e-67	4.66788e-65	141.841	CAMK4	814	down
PRPF8	-1.12781	7.43315	-24.3542	9.54741e-67	6.34564e-65	141.523	PRPF8	10594	down
ARL4C	-1.39454	6.85572	-24.3412	1.04579e-66	6.90623e-65	141.432	ARL4C	10123	down
ELP2	-1.40642	5.11523	-24.3324	1.11278e-66	7.3018e-65	141.37	ELP2	55250	down
TRAV12-1	-1.52134	4.70893	-24.2431	2.08333e-66	1.34141e-64	140.744	TRAV12-1	28674	down
TMEM109	-1.00067	6.64026	-24.2375	2.16788e-66	1.39294e-64	140.705	TMEM109	79073	down
FNBP4	-1.22994	6.71808	-24.1905	3.01748e-66	1.92682e-64	140.374	FNBP4	23360	down
CSGALNACT2	1.47293	8.71455	24.1479	4.07092e-66	2.57292e-64	140.075	CSGALNACT2	55454	up
TTC39C	-1.29229	5.39331	-24.1416	4.25741e-66	2.68529e-64	140.031	TTC39C	125488	down
WSB1	1.61278	9.03306	24.0204	1.00031e-65	6.13407e-64	139.178	WSB1	26118	up
KIF1B	1.41403	6.77813	24.0069	1.10068e-65	6.72285e-64	139.082	KIF1B	23095	up
GUSBP2	-1.08646	7.82384	-23.9739	1.38932e-65	8.46912e-64	138.85	GUSBP2	387036	down
LINC00861	-2.58836	5.77487	-23.9644	1.48578e-65	9.02152e-64	138.783	LINC00861	100130231	down
TIMM10B	-1.03226	6.08314	-23.9309	1.88199e-65	1.13825e-63	138.547	TIMM10B	26515	down
CDKAL1	-1.11071	5.47105	-23.873	2.83625e-65	1.69878e-63	138.137	CDKAL1	54901	down
MMP8	5.89502	7.64624	23.7241	8.14456e-65	4.79458e-63	137.084	MMP8	4317	up
PFKFB2	2.75067	7.03603	23.6789	1.12268e-64	6.59647e-63	136.764	PFKFB2	5208	up
CASS4	-1.72576	6.48149	-23.6244	1.65327e-64	9.5151e-63	136.377	CASS4	57091	down
ZBTB40	-1.0335	5.87509	-23.6085	1.85032e-64	1.05704e-62	136.265	ZBTB40	9923	down
GPR160	1.23865	6.20672	23.6073	1.86607e-64	1.06407e-62	136.256	GPR160	26996	up
TRAV41	-1.52689	3.75237	-23.5952	2.03406e-64	1.15348e-62	136.17	TRAV41	28640	down
ZNF438	1.4516	6.75317	23.5906	2.10237e-64	1.19004e-62	136.137	ZNF438	220929	up
CA4	1.67669	6.87896	23.5807	2.25485e-64	1.27401e-62	136.067	CA4	762	up
TMEM260	1.21821	7.19073	23.5656	2.51175e-64	1.41657e-62	135.959	TMEM260	54916	up
SH2D1B	-1.55895	4.46874	-23.4989	4.0368e-64	2.25608e-62	135.486	SH2D1B	117157	down
CD3G	-2.42131	7.3104	-23.4318	6.51118e-64	3.61283e-62	135.008	CD3G	917	down
EIF4B	-1.05985	7.84007	-23.406	7.82823e-64	4.33583e-62	134.824	EIF4B	1975	down
PARP15	-2.02447	6.01727	-23.3702	1.01062e-63	5.54781e-62	134.569	PARP15	165631	down
TGFBR3	-1.11461	5.41513	-23.3161	1.48659e-63	8.06046e-62	134.184	TGFBR3	7049	down
KLRG1	-2.37003	5.371	-23.295	1.72845e-63	9.27423e-62	134.034	KLRG1	10219	down
FYN	-1.36326	6.81524	-23.2813	1.90638e-63	1.02112e-61	133.936	FYN	2534	down
P2RY8	-1.02112	6.79883	-23.248	2.41871e-63	1.28884e-61	133.698	P2RY8	286530	down
MGA	-1.1264	5.59767	-23.2333	2.68665e-63	1.42425e-61	133.593	MGA	23269	down
SIPA1L2	1.52586	7.16559	23.2022	3.35678e-63	1.76436e-61	133.371	SIPA1L2	57568	up
WBP11	-1.00617	6.95943	-23.2005	3.39826e-63	1.78313e-61	133.358	WBP11	51729	down
PTGDR	-1.36039	6.58691	-23.1714	4.18611e-63	2.18172e-61	133.15	PTGDR	5729	down
FKBP5	1.62651	8.67836	23.143	5.13121e-63	2.65192e-61	132.947	FKBP5	2289	up
TRIQK	1.1961	5.44297	23.1389	5.28191e-63	2.72071e-61	132.918	TRIQK	286144	up
ASPH	2.03669	5.95332	23.1007	6.94511e-63	3.53617e-61	132.645	ASPH	444	up
PDPR	-1.01829	6.67146	-23.0851	7.76706e-63	3.94169e-61	132.533	PDPR	55066	down
TBC1D8	1.37453	6.78154	23.0634	9.07525e-63	4.583e-61	132.378	TBC1D8	11138	up
CHPT1	1.39292	7.10314	23.0575	9.47196e-63	4.77554e-61	132.335	CHPT1	56994	up
FCRL3	-1.65604	5.65543	-23.0077	1.35371e-62	6.76986e-61	131.978	FCRL3	115352	down
CHRM3-AS2	-1.39478	4.07156	-22.9888	1.5505e-62	7.72899e-61	131.843	CHRM3-AS2	100506915	down
DOCK10	-1.90644	7.0467	-22.9478	2.08213e-62	1.02796e-60	131.548	DOCK10	55619	down
IFNGR1	1.28122	8.00223	22.836	4.65369e-62	2.25788e-60	130.745	IFNGR1	3459	up
GCSAM	-1.13702	4.75711	-22.8329	4.75874e-62	2.29802e-60	130.723	GCSAM	257144	down
SLC38A1	-1.78546	7.47309	-22.7126	1.13287e-61	5.37824e-60	129.857	SLC38A1	81539	down
TRBV19	-1.25849	3.97736	-22.6991	1.24883e-61	5.90156e-60	129.76	TRBV19	28568	down
ANKRD22	2.98638	6.27571	22.6829	1.40389e-61	6.60403e-60	129.643	ANKRD22	118932	up
HLA-DRB6	-2.17975	9.2139	-22.6187	2.23196e-61	1.04516e-59	129.18	HLA-DRB6	3128	down
GNLY	-1.6306	7.07377	-22.6042	2.47756e-61	1.15667e-59	129.075	GNLY	10578	down
IGIP	-1.12373	4.56884	-22.5565	3.49807e-61	1.61601e-59	128.731	IGIP	492311	down
GRB10	1.26039	5.84556	22.5494	3.68263e-61	1.69874e-59	128.68	GRB10	2887	up
LMNB1	1.3088	7.03123	22.5456	3.78538e-61	1.74353e-59	128.652	LMNB1	4001	up
SULT1B1	1.55598	7.77924	22.5271	4.32901e-61	1.98505e-59	128.518	SULT1B1	27284	up
ITGAM	1.12015	8.91162	22.5104	4.88585e-61	2.23046e-59	128.397	ITGAM	3684	up
KCNE1	1.72814	6.56648	22.5048	5.08649e-61	2.31863e-59	128.357	KCNE1	3753	up
SLAMF1	-1.13727	4.89731	-22.391	1.15994e-60	5.17304e-59	127.534	SLAMF1	6504	down
F5	1.80527	6.97206	22.3523	1.53615e-60	6.80178e-59	127.254	F5	2153	up
EXOC6	1.36282	6.6877	22.2622	2.95691e-60	1.2981e-58	126.6	EXOC6	54536	up
TRAV13-1	-1.60366	5.10814	-22.2461	3.32321e-60	1.45272e-58	126.483	TRAV13-1	28671	down
OSBPL3	-1.00663	4.59454	-22.2312	3.70337e-60	1.61662e-58	126.375	OSBPL3	26031	down
PPIAL4D	-1.0981	6.9896	-22.2107	4.29782e-60	1.86295e-58	126.226	PPIAL4D	645142	down
RPS28	-1.72587	9.58256	-22.2034	4.53231e-60	1.95636e-58	126.173	RPS28	6234	down
RRN3P1	-1.12544	5.99278	-22.1689	5.82516e-60	2.49698e-58	125.922	RRN3P1	730092	down
NSUN7	1.87834	5.64529	22.1658	5.95925e-60	2.55092e-58	125.9	NSUN7	79730	up
RRN3	-1.04522	5.9444	-22.158	6.3083e-60	2.6966e-58	125.843	RRN3	54700	down
SCARNA17	-1.35298	9.71274	-22.1518	6.60027e-60	2.81403e-58	125.798	SCARNA17	677769	down
PPIAL4E	-1.09947	6.86422	-22.1096	8.97293e-60	3.8198e-58	125.491	PPIAL4E	730262	down
HLA-DMB	-1.2165	6.24058	-22.0143	1.79771e-59	7.51826e-58	124.797	HLA-DMB	3109	down
LRBA	-1.23479	6.03415	-22.0083	1.87865e-59	7.84617e-58	124.753	LRBA	987	down
MMADHC	1.09894	7.71556	22.008	1.88188e-59	7.84906e-58	124.751	MMADHC	27249	up
DDX10	-1.01987	4.55145	-21.991	2.13064e-59	8.82703e-58	124.627	DDX10	1662	down
MIR628	1.30253	7.5348	21.968	2.52035e-59	1.03859e-57	124.46	MIR628	693213	up
LIN7A	1.17602	7.4081	21.9606	2.65967e-59	1.09308e-57	124.406	LIN7A	8825	up
PGD	1.30236	9.60718	21.9478	2.92153e-59	1.19593e-57	124.312	PGD	5226	up
IKZF3	-1.98361	6.62482	-21.8697	5.16967e-59	2.09677e-57	123.742	IKZF3	22806	down
WDFY3	1.38335	8.08879	21.864	5.38947e-59	2.18305e-57	123.701	WDFY3	23001	up
SLC2A3	1.19684	10.0173	21.7828	9.7617e-59	3.89787e-57	123.108	SLC2A3	6515	up
TRIB2	-1.0943	6.32734	-21.7607	1.1483e-58	4.57337e-57	122.945	TRIB2	28951	down
CBLB	-1.43945	6.42194	-21.6908	1.91596e-58	7.5529e-57	122.434	CBLB	868	down
ADAM28	-1.07961	4.97229	-21.6397	2.78633e-58	1.0832e-56	122.06	ADAM28	10863	down
RPS4X	-1.40445	6.72751	-21.6178	3.27279e-58	1.26753e-56	121.9	RPS4X	6191	down
B4GALT5	1.1056	9.12636	21.5939	3.90064e-58	1.50692e-56	121.724	B4GALT5	9334	up
PYHIN1	-2.14481	5.78901	-21.5542	5.22394e-58	2.00063e-56	121.433	PYHIN1	149628	down
FCRL6	-1.3319	6.77381	-21.5395	5.81671e-58	2.2194e-56	121.325	FCRL6	343413	down
LPXN	-1.18432	6.20467	-21.5144	6.99478e-58	2.64927e-56	121.141	LPXN	9404	down
CARD6	1.16098	6.29809	21.5047	7.51371e-58	2.83886e-56	121.07	CARD6	84674	up
HLA-DPB1	-1.12124	6.75885	-21.4799	9.01762e-58	3.40291e-56	120.887	HLA-DPB1	3115	down
HLA-DRB1	-2.42707	9.72368	-21.3874	1.78194e-57	6.62727e-56	120.207	HLA-DRB1	3123	down
LAX1	-1.17874	5.54026	-21.378	1.9088e-57	7.07354e-56	120.139	LAX1	54900	down
TC2N	-1.8049	7.13692	-21.3777	1.91364e-57	7.08298e-56	120.136	TC2N	123036	down
AGTPBP1	1.33941	8.39856	21.3172	2.98981e-57	1.09094e-55	119.69	AGTPBP1	23287	up
MGAM	1.56382	9.39367	21.2761	4.04634e-57	1.45753e-55	119.388	MGAM	8972	up
SAMD3	-1.25747	4.67348	-21.2216	6.04939e-57	2.15436e-55	118.987	SAMD3	154075	down
SLFN12L	-1.34273	6.10255	-21.2216	6.05055e-57	2.15436e-55	118.987	SLFN12L	100506736	down
DCAF16	-1.00767	6.27356	-21.2035	6.91694e-57	2.45436e-55	118.853	DCAF16	54876	down
TTC3	-1.2154	5.26792	-21.1279	1.20953e-56	4.22871e-55	118.295	TTC3	7267	down
HLA-DPA1	-1.76598	7.79929	-21.0988	1.49946e-56	5.21873e-55	118.08	HLA-DPA1	3113	down
YOD1	1.45369	6.3908	21.0198	2.69077e-56	9.2607e-55	117.496	YOD1	55432	up
GPR183	-1.72671	5.91375	-21.0066	2.9686e-56	1.02055e-54	117.398	GPR183	1880	down
FAR1	1.1393	7.99586	21.0033	3.04107e-56	1.0443e-54	117.374	FAR1	84188	up
IDI1	1.65382	6.7911	20.9723	3.82509e-56	1.30628e-54	117.145	IDI1	3422	up
TRAV12-2	-1.03576	5.8088	-20.9616	4.14131e-56	1.40959e-54	117.066	TRAV12-2	28673	down
HLA-DQB1	-1.18758	5.92521	-20.9599	4.19418e-56	1.42445e-54	117.053	HLA-DQB1	3119	down
KCNA3	-1.781	7.1828	-20.9229	5.51874e-56	1.86203e-54	116.779	KCNA3	3738	down
NFIL3	1.39037	6.90185	20.9119	5.98847e-56	2.01612e-54	116.697	NFIL3	4783	up
MCTP1	1.15287	6.57413	20.8909	6.99941e-56	2.34879e-54	116.542	MCTP1	79772	up
APOL3	-1.07502	6.11639	-20.8857	7.27279e-56	2.43261e-54	116.503	APOL3	80833	down
MIR3942	-1.24709	3.26027	-20.8741	7.92672e-56	2.64847e-54	116.417	MIR3942	100500904	down
DPP4	-1.24214	4.81291	-20.8548	9.14723e-56	3.0431e-54	116.274	DPP4	1803	down
BNIP2	1.11919	7.73935	20.8524	9.31299e-56	3.09492e-54	116.256	BNIP2	663	up
BAZ1A	1.25637	8.49635	20.8174	1.20743e-55	3.98683e-54	115.997	BAZ1A	11177	up
CD74	-1.65147	8.97124	-20.7763	1.63891e-55	5.3828e-54	115.692	CD74	972	down
ST6GALNAC3	1.77345	5.04863	20.6878	3.16438e-55	1.023e-53	115.035	ST6GALNAC3	256435	up
LRRN1	1.31446	5.85215	20.6417	4.46072e-55	1.43309e-53	114.692	LRRN1	57633	up
BCL6	1.18586	10.4411	20.6356	4.66662e-55	1.49768e-53	114.647	BCL6	604	up
FCGR1A	1.96969	8.05672	20.6236	5.10217e-55	1.63238e-53	114.558	FCGR1A	2209	up
ABCD2	-1.5832	4.71388	-20.6231	5.12065e-55	1.63611e-53	114.554	ABCD2	225	down
STK39	-1.13646	5.67305	-20.6196	5.25767e-55	1.67692e-53	114.528	STK39	27347	down
CAPZA2	1.2015	6.97555	20.6036	5.92503e-55	1.88201e-53	114.409	CAPZA2	830	up
ANKRD36	-1.60676	6.97029	-20.5989	6.13436e-55	1.9445e-53	114.374	ANKRD36	375248	down
FCGR1B	1.84916	8.56279	20.594	6.36261e-55	2.01272e-53	114.338	FCGR1B	2210	up
TLR8	1.20203	9.05	20.5839	6.86177e-55	2.16177e-53	114.262	TLR8	51311	up
MIR1206	-1.28665	2.96915	-20.5346	9.90254e-55	3.10709e-53	113.896	MIR1206	100302170	down
CACNA1E	1.13689	5.61976	20.5341	9.94454e-55	3.1171e-53	113.892	CACNA1E	777	up
RAB27A	1.11716	8.60019	20.5054	1.23179e-54	3.84542e-53	113.678	RAB27A	5873	up
IL5RA	-1.4007	4.00369	-20.5014	1.26922e-54	3.95428e-53	113.648	IL5RA	3568	down
NLRP1	-1.36485	7.58661	-20.3728	3.31444e-54	1.01422e-52	112.689	NLRP1	22861	down
TRGV8	-1.59289	5.51729	-20.297	5.83956e-54	1.76765e-52	112.124	TRGV8	6982	down
CYP1B1	1.59414	7.29687	20.2882	6.24047e-54	1.88532e-52	112.058	CYP1B1	1545	up
TAGAP	-1.62298	8.02641	-20.2387	9.03732e-54	2.71436e-52	111.688	TAGAP	117289	down
B3GNT2	1.14267	6.23637	20.0983	2.58798e-53	7.63937e-52	110.637	B3GNT2	10678	up
APOBEC3D	-1.11916	6.7568	-20.0569	3.52915e-53	1.03288e-51	110.327	APOBEC3D	140564	down
HPR	1.45963	6.24685	20.0494	3.73424e-53	1.09083e-51	110.271	HPR	3250	up
MIR4737	-1.33005	8.22833	-20.0053	5.19739e-53	1.50544e-51	109.941	MIR4737	100616210	down
PIM2	-1.28172	7.7319	-19.9845	6.07835e-53	1.75896e-51	109.785	PIM2	11040	down
ANKRD36B	-1.41355	6.60115	-19.9765	6.45538e-53	1.86458e-51	109.724	ANKRD36B	57730	down
CD2	-2.16728	6.57407	-19.9172	1.00818e-52	2.87975e-51	109.279	CD2	914	down
GPR18	-1.20799	4.90544	-19.8708	1.42907e-52	4.05944e-51	108.931	GPR18	2841	down
SLC22A4	1.12777	7.27675	19.8462	1.71956e-52	4.86674e-51	108.746	SLC22A4	6583	up
MIR223	1.14249	10.1487	19.748	3.60182e-52	1.00016e-50	108.008	MIR223	407008	up
SLC37A3	1.19553	7.08032	19.739	3.85318e-52	1.06804e-50	107.94	SLC37A3	84255	up
SLED1	1.42181	7.31016	19.7203	4.43591e-52	1.2208e-50	107.8	SLED1	643036	up
SLC25A24	1.12027	6.81491	19.6825	5.89898e-52	1.6134e-50	107.515	SLC25A24	29957	up
LY6G5B	-1.07419	6.21028	-19.6505	7.50979e-52	2.03773e-50	107.274	LY6G5B	58496	down
RNF125	-1.12919	5.89409	-19.6457	7.78254e-52	2.10989e-50	107.238	RNF125	54941	down
TRBV29-1	-1.08652	5.49324	-19.6399	8.13114e-52	2.19669e-50	107.195	TRBV29-1	28558	down
CST7	1.35292	11.0929	19.6329	8.57277e-52	2.31397e-50	107.142	CST7	8530	up
FCER1G	1.27859	10.1387	19.6166	9.69686e-52	2.60375e-50	107.019	FCER1G	2207	up
ARRB1	-1.22767	7.88223	-19.5719	1.35878e-51	3.63275e-50	106.682	ARRB1	408	down
PRR5L	-1.10341	5.91169	-19.5442	1.67522e-51	4.45947e-50	106.473	PRR5L	79899	down
UTRN	-1.15587	7.48907	-19.4969	2.39385e-51	6.31805e-50	106.116	UTRN	7402	down
TRBV2	-1.13513	4.98015	-19.4769	2.78361e-51	7.33421e-50	105.966	TRBV2	28620	down
HLA-DRB4	-2.29186	8.00472	-19.4178	4.35413e-51	1.14138e-49	105.519	HLA-DRB4	3126	down
RALGAPA2	1.10923	8.09131	19.4127	4.52562e-51	1.18332e-49	105.481	RALGAPA2	57186	up
EMB	1.12434	8.14756	19.3935	5.23328e-51	1.3603e-49	105.335	EMB	133418	up
CLEC5A	2.20131	5.60027	19.3428	7.68038e-51	1.97479e-49	104.952	CLEC5A	23601	up
CLEC2D	-1.31315	6.96361	-19.3415	7.75364e-51	1.99197e-49	104.943	CLEC2D	29121	down
SLC4A7	-1.01051	4.51529	-19.3164	9.37609e-51	2.39882e-49	104.753	SLC4A7	9497	down
IFNG-AS1	-1.21962	3.76971	-19.2566	1.47476e-50	3.72987e-49	104.301	IFNG-AS1	100885789	down
CX3CR1	-1.69376	7.84899	-19.2504	1.54606e-50	3.90061e-49	104.254	CX3CR1	1524	down
EEF2	-1.08977	10.2771	-19.2351	1.73622e-50	4.36612e-49	104.138	EEF2	1938	down
TRGV1	-1.13058	5.05724	-19.2291	1.81729e-50	4.56256e-49	104.092	TRGV1	6973	down
KLRB1	-1.90341	5.27244	-19.2236	1.89414e-50	4.75165e-49	104.051	KLRB1	3820	down
LRRC37A4P	-1.30614	7.6802	-19.2021	2.22851e-50	5.57236e-49	103.889	LRRC37A4P	55073	down
LRG1	1.07436	7.51473	19.1964	2.32726e-50	5.80519e-49	103.845	LRG1	116844	up
PITPNC1	-1.01085	7.30164	-19.1861	2.51709e-50	6.26859e-49	103.767	PITPNC1	26207	down
ACSL4	1.29927	7.67126	19.1729	2.78257e-50	6.91303e-49	103.667	ACSL4	2182	up
CIITA	-1.3226	7.06041	-19.1589	3.09354e-50	7.66096e-49	103.561	CIITA	4261	down
ITGAL	-1.03217	8.35401	-19.157	3.13797e-50	7.76478e-49	103.547	ITGAL	3683	down
FAM20A	1.2003	6.01458	19.1539	3.21419e-50	7.94066e-49	103.523	FAM20A	54757	up
BTN3A3	-1.66327	6.28958	-19.1339	3.74032e-50	9.22573e-49	103.372	BTN3A3	10384	down
MAML2	-1.28329	6.00595	-19.0527	6.92913e-50	1.68358e-48	102.756	MAML2	84441	down
ANKRD44-IT1	-1.05766	8.10685	-19.045	7.3437e-50	1.78291e-48	102.698	ANKRD44-IT1	101927547	down
NPIPB11	-1.00109	10.5972	-19.0225	8.71598e-50	2.10614e-48	102.527	NPIPB11	728888	down
ATP6V1C1	1.45527	7.1323	19.0045	9.98854e-50	2.40051e-48	102.391	ATP6V1C1	528	up
ACER3	1.69143	6.30412	18.9698	1.30012e-49	3.10762e-48	102.128	ACER3	55331	up
LIPN	2.05652	6.52024	18.9222	1.86688e-49	4.42128e-48	101.766	LIPN	643418	up
PDCD4	-1.28655	7.20163	-18.7827	5.40113e-49	1.24946e-47	100.706	PDCD4	27250	down
GPR84	2.89168	5.6667	18.7586	6.48689e-49	1.49392e-47	100.523	GPR84	53831	up
CD3D	-1.32278	6.08901	-18.7301	8.06379e-49	1.85018e-47	100.305	CD3D	915	down
CAMK2D	-1.03595	5.57969	-18.7205	8.67076e-49	1.98503e-47	100.233	CAMK2D	817	down
BTN3A1	-1.77234	7.51959	-18.7189	8.77965e-49	2.00698e-47	100.221	BTN3A1	11119	down
WDFY3-AS1	1.1748	6.02553	18.7167	8.93139e-49	2.04016e-47	100.203	WDFY3-AS1	100874023	up
AZI2	1.25572	5.71646	18.686	1.12843e-48	2.56814e-47	99.9699	AZI2	64343	up
CTSW	-1.51993	7.62474	-18.647	1.51922e-48	3.43977e-47	99.673	CTSW	1521	down
B3GNT5	1.24919	5.80233	18.6467	1.52307e-48	3.44597e-47	99.6705	B3GNT5	84002	up
HLA-DMA	-1.67546	6.90962	-18.6164	1.91904e-48	4.31658e-47	99.4398	HLA-DMA	3108	down
ATP9A	1.51668	5.68367	18.5888	2.36805e-48	5.29574e-47	99.2298	ATP9A	10079	up
DPY19L3	1.49224	6.4282	18.5843	2.45113e-48	5.45785e-47	99.1954	DPY19L3	147991	up
GALNT14	1.08311	5.86925	18.5769	2.59303e-48	5.7572e-47	99.1392	GALNT14	79623	up
SLAMF6	-1.95105	6.84952	-18.552	3.13636e-48	6.92868e-47	98.9493	SLAMF6	114836	down
TRGV3	-1.25631	5.18616	-18.5434	3.35036e-48	7.38502e-47	98.8834	TRGV3	6976	down
TDRD9	2.19313	5.34441	18.4571	6.47319e-48	1.40393e-46	98.2258	TDRD9	122402	up
PYGL	1.16839	9.65106	18.3703	1.2572e-47	2.6964e-46	97.563	PYGL	5836	up
MMP9	2.11948	9.47879	18.3696	1.26392e-47	2.70893e-46	97.5577	MMP9	4318	up
MIR3671	-1.9415	7.17631	-18.3619	1.34112e-47	2.86841e-46	97.4985	MIR3671	100500854	down
WIPI1	1.03436	7.90176	18.3536	1.42843e-47	3.05304e-46	97.4355	WIPI1	55062	up
LDHB	-1.28967	6.26765	-18.3236	1.79678e-47	3.81659e-46	97.2065	LDHB	3945	down
ALPL	1.509	9.02676	18.2995	2.16138e-47	4.56593e-46	97.022	ALPL	249	up
TOX	-1.09393	5.79527	-18.2568	2.99628e-47	6.29954e-46	96.6959	TOX	9760	down
HLA-DQA2	-1.03533	5.41675	-18.2548	3.04249e-47	6.39233e-46	96.6806	HLA-DQA2	3118	down
KREMEN1	1.31735	7.37147	18.2479	3.20745e-47	6.72521e-46	96.6279	KREMEN1	83999	up
GPR174	-2.36174	5.51979	-18.0071	2.031e-46	4.10799e-45	94.7853	GPR174	84636	down
CD79A	-1.62671	7.68999	-18.007	2.03315e-46	4.10965e-45	94.7842	CD79A	973	down
ERLIN1	1.59239	6.46778	17.8636	6.11433e-46	1.20979e-44	93.6849	ERLIN1	10613	up
GIMAP7	-1.43207	7.60211	-17.8628	6.15455e-46	1.21697e-44	93.6784	GIMAP7	168537	down
PRF1	-1.72022	7.73281	-17.8607	6.25408e-46	1.23507e-44	93.6624	PRF1	5551	down
ANXA6	-1.01378	7.98391	-17.8481	6.88664e-46	1.35826e-44	93.5662	ANXA6	309	down
KLRC4	-1.96835	5.69466	-17.8071	9.43842e-46	1.84857e-44	93.2515	KLRC4	8302	down
HSPA8	-1.22445	8.91725	-17.7328	1.67131e-45	3.24254e-44	92.6811	HSPA8	3312	down
RHOU	1.07227	6.47169	17.7105	1.98336e-45	3.83591e-44	92.5102	RHOU	58480	up
GPR141	1.21128	6.43656	17.6899	2.32535e-45	4.4805e-44	92.3513	GPR141	353345	up
HGF	2.10778	5.56379	17.6358	3.52607e-45	6.75614e-44	91.9357	HGF	3082	up
THEMIS	-1.34279	5.36453	-17.5638	6.13445e-45	1.16887e-43	91.3829	THEMIS	387357	down
BTN3A2	-1.44174	7.347	-17.5554	6.54747e-45	1.24603e-43	91.3179	BTN3A2	11118	down
SLFN5	-1.58869	7.45643	-17.543	7.20099e-45	1.3662e-43	91.2229	SLFN5	162394	down
CD22	-1.14907	6.88889	-17.515	8.93634e-45	1.68099e-43	91.0074	CD22	933	down
FGFBP2	-1.39188	6.17642	-17.4498	1.47741e-44	2.75564e-43	90.5055	FGFBP2	83888	down
HLA-DRA	-1.88599	9.5446	-17.4469	1.51056e-44	2.81577e-43	90.4833	HLA-DRA	3122	down
MIR101-1	-1.12428	3.86207	-17.4239	1.80377e-44	3.34216e-43	90.3062	MIR101-1	406893	down
TARP	-1.56997	5.41056	-17.3832	2.46853e-44	4.54392e-43	89.993	TARP	445347	down
GVINP1	-1.27613	7.89148	-17.3221	3.95393e-44	7.2137e-43	89.5228	GVINP1	387751	down
TRIB1	1.07581	6.75127	17.2824	5.37138e-44	9.72513e-43	89.2169	TRIB1	10221	up
EMBP1	1.06245	7.3061	17.2509	6.84948e-44	1.23362e-42	88.9743	EMBP1	647121	up
KLRF1	-1.59101	4.43619	-17.1726	1.25342e-43	2.2405e-42	88.3711	KLRF1	51348	down
IL1R1	1.47311	6.04019	17.1526	1.46256e-43	2.60229e-42	88.217	IL1R1	3554	up
A2M-AS1	-1.10686	6.58383	-17.1204	1.87667e-43	3.32189e-42	87.9682	A2M-AS1	144571	down
ETS2	1.0602	8.13199	17.0733	2.69994e-43	4.74385e-42	87.6051	ETS2	2114	up
ITGA4	-1.46304	6.93492	-17.0715	2.73838e-43	4.80866e-42	87.591	ITGA4	3676	down
TNFSF13B	1.12672	7.34772	17.0196	4.08864e-43	7.10306e-42	87.1909	TNFSF13B	10673	up
TRAV14DV4	-1.73906	4.52206	-16.9666	6.15915e-43	1.06225e-41	86.7819	TRAV14DV4	28669	down
MIR4659A	-1.2859	4.0185	-16.8571	1.43705e-42	2.44164e-41	85.9362	MIR4659A	100616348	down
TRGV2	-1.34973	4.58487	-16.8014	2.20992e-42	3.73019e-41	85.5066	TRGV2	6974	down
USP28	-1.10712	4.87658	-16.7845	2.51996e-42	4.22811e-41	85.3756	USP28	57646	down
TNFAIP6	1.79791	7.39293	16.748	3.34287e-42	5.57254e-41	85.0935	TNFAIP6	7130	up
FKSG29	-1.05103	5.67409	-16.7407	3.53635e-42	5.88236e-41	85.0374	FKSG29	100131561	down
SEC62	1.01165	6.56935	16.7224	4.07346e-42	6.75761e-41	84.8962	SEC62	7095	up
RPS16	-1.07442	9.594	-16.7138	4.35521e-42	7.20568e-41	84.8295	RPS16	6217	down
CEACAM1	1.99476	7.94054	16.6956	5.01605e-42	8.26075e-41	84.6885	CEACAM1	634	up
APEX1	-1.1924	7.52131	-16.6545	6.89109e-42	1.12567e-40	84.3715	APEX1	328	down
HLA-DRB3	-1.23895	6.57054	-16.6533	6.95894e-42	1.13615e-40	84.3617	HLA-DRB3	3125	down
EBLN2	1.0059	6.08379	16.6375	7.86526e-42	1.28006e-40	84.2395	EBLN2	55096	up
ATM	-1.10297	7.37238	-16.5276	1.84175e-41	2.93407e-40	83.3903	ATM	472	down
DPEP2	-1.03739	7.38028	-16.4556	3.21828e-41	5.08248e-40	82.8333	DPEP2	64174	down
TNFAIP2	-1.21691	8.26686	-16.3785	5.85433e-41	9.19847e-40	82.2361	TNFAIP2	7127	down
PADI4	1.16053	8.46814	16.3585	6.833e-41	1.06873e-39	82.0818	PADI4	23569	up
WDR75	-1.08449	4.99893	-16.3287	8.60915e-41	1.33908e-39	81.8512	WDR75	84128	down
PSMA6	1.25426	6.52405	16.3178	9.37404e-41	1.45366e-39	81.7663	PSMA6	5687	up
SH3BP5-AS1	-1.02138	6.2466	-16.2292	1.86276e-40	2.84159e-39	81.081	SH3BP5-AS1	100505696	down
ENTPD7	1.75618	6.35245	16.2011	2.31688e-40	3.52911e-39	80.8632	ENTPD7	57089	up
RPL18A	-1.10769	10.4496	-16.1106	4.67617e-40	7.01222e-39	80.1624	RPL18A	6142	down
SULF2	-1.40666	6.80683	-16.1009	5.04389e-40	7.54899e-39	80.0869	SULF2	55959	down
SYNE2	-1.21779	6.48942	-16.0192	9.51012e-40	1.4043e-38	79.454	SYNE2	23224	down
LDHA	1.27299	7.70924	15.9203	2.04976e-39	2.98258e-38	78.6877	LDHA	3939	up
ANXA1	1.35928	7.86082	15.8102	4.8196e-39	6.8611e-38	77.8345	ANXA1	301	up
CDADC1	1.37962	5.82514	15.7637	6.91447e-39	9.77132e-38	77.4744	CDADC1	81602	up
C3AR1	1.39604	6.73489	15.7227	9.507e-39	1.33193e-37	77.1567	C3AR1	719	up
TAS2R30	-1.12942	5.06727	-15.7104	1.04594e-38	1.46204e-37	77.0614	TAS2R30	259293	down
CRISP3	2.36863	5.56205	15.6515	1.65276e-38	2.28445e-37	76.6049	CRISP3	10321	up
SNORD14B	-1.7791	6.04667	-15.6456	1.73011e-38	2.38602e-37	76.5592	SNORD14B	85388	down
TRAT1	-1.38455	4.21631	-15.6402	1.80535e-38	2.48757e-37	76.5168	TRAT1	50852	down
ICOS	-1.29678	3.92996	-15.6226	2.07001e-38	2.84716e-37	76.3803	ICOS	29851	down
PDSS1	1.4671	6.09026	15.6159	2.17978e-38	2.99282e-37	76.3287	PDSS1	23590	up
MS4A1	-1.8725	6.44398	-15.611	2.26488e-38	3.10415e-37	76.2905	MS4A1	931	down
MPEG1	-1.45309	9.05887	-15.4244	9.65395e-38	1.28439e-36	74.8439	MPEG1	219972	down
DTHD1	-1.11117	3.94138	-15.2233	4.60455e-37	5.9593e-36	73.2853	DTHD1	401124	down
MS4A4A	1.85997	5.66149	15.0694	1.52251e-36	1.93084e-35	72.0923	MS4A4A	51338	up
TRANK1	-1.72085	7.36607	-14.921	4.82156e-36	5.97734e-35	70.9424	TRANK1	9881	down
SGTB	1.00825	6.90248	14.9171	4.96941e-36	6.15076e-35	70.9123	SGTB	54557	up
METTL7B	1.8523	5.67635	14.8912	6.07955e-36	7.50078e-35	70.7111	METTL7B	196410	up
TCN1	2.23834	5.74043	14.8739	6.95306e-36	8.54778e-35	70.5772	TCN1	6947	up
RNASE2	1.78472	8.66983	14.8736	6.96867e-36	8.56357e-35	70.575	RNASE2	6036	up
RGS18	1.24239	8.30936	14.8275	9.97071e-36	1.2156e-34	70.2177	RGS18	64407	up
LACTB	1.0136	6.62261	14.8166	1.08478e-35	1.31993e-34	70.1336	LACTB	114294	up
OLAH	1.86913	4.8347	14.6729	3.31012e-35	3.94991e-34	69.0208	OLAH	55301	up
CCL5	-1.34987	8.85325	-14.659	3.68828e-35	4.39099e-34	68.9129	CCL5	6352	down
TRPS1	1.05579	6.40779	14.6415	4.22457e-35	5.00822e-34	68.7775	TRPS1	7227	up
ATP2B1	-1.24237	6.74853	-14.6179	5.0727e-35	5.97701e-34	68.5951	ATP2B1	490	down
NEDD4	1.18988	4.49996	14.513	1.14468e-34	1.32798e-33	67.7834	NEDD4	4734	up
GK	1.05956	8.05999	14.5012	1.25441e-34	1.4542e-33	67.6921	GK	2710	up
PILRA	-1.11323	8.21141	-14.4782	1.50006e-34	1.73312e-33	67.5137	PILRA	29992	down
SNORD4B	-1.13147	4.97148	-14.4388	2.03549e-34	2.33688e-33	67.2093	SNORD4B	26772	down
CD163	1.82612	6.5951	14.4226	2.30811e-34	2.643e-33	67.084	CD163	9332	up
HPGD	2.16771	5.66359	14.3604	3.73947e-34	4.24897e-33	66.6028	HPGD	3248	up
ECRP	1.19694	6.34119	14.3354	4.5396e-34	5.14488e-33	66.4094	ECRP	643332	up
BPI	1.48419	6.48063	14.3273	4.83332e-34	5.46974e-33	66.3469	BPI	671	up
PGLYRP1	1.25966	7.77546	14.2642	7.88147e-34	8.81914e-33	65.8593	PGLYRP1	8993	up
SNORD91B	-1.45056	7.55702	-14.2569	8.34323e-34	9.33247e-33	65.8025	SNORD91B	692208	down
PROK2	1.03779	9.77327	14.1914	1.38581e-33	1.53292e-32	65.2965	PROK2	60675	up
OLFM4	3.24158	6.93703	14.1131	2.54133e-33	2.78124e-32	64.6919	OLFM4	10562	up
LTF	1.86759	7.23458	14.0538	4.02286e-33	4.35483e-32	64.2339	LTF	4057	up
DHRS9	1.43482	6.41349	14.0422	4.39869e-33	4.75169e-32	64.1449	DHRS9	10170	up
FOLR3	1.31814	7.21217	14.0183	5.29185e-33	5.69067e-32	63.9605	FOLR3	2352	up
MIR618	1.26058	4.74349	13.9147	1.18025e-32	1.24878e-31	63.1608	MIR618	693203	up
SLC1A3	1.38027	4.6319	13.9	1.32212e-32	1.39697e-31	63.0476	SLC1A3	6507	up
TRDV1	-1.01314	4.64729	-13.8871	1.46063e-32	1.53806e-31	62.9483	TRDV1	28518	down
SLC25A40	1.25023	6.38034	13.8601	1.79897e-32	1.88727e-31	62.7406	SLC25A40	55972	up
MIR21	1.07577	7.1421	13.8458	2.0095e-32	2.101e-31	62.6302	MIR21	406991	up
ATP8B4	1.26503	5.91293	13.7732	3.52275e-32	3.64982e-31	62.0706	ATP8B4	79895	up
SCPEP1	1.1149	7.88007	13.7246	5.12786e-32	5.27744e-31	61.6963	SCPEP1	59342	up
TLR2	1.04686	8.99221	13.6775	7.37781e-32	7.54778e-31	61.3337	TLR2	7097	up
ARL17A	-1.38192	8.64075	-13.626	1.09745e-31	1.11316e-30	60.9378	ARL17A	51326	down
MERTK	1.30401	5.56289	13.6194	1.15543e-31	1.17042e-30	60.8865	MERTK	10461	up
IGHM	-1.61971	8.20099	-13.6172	1.17502e-31	1.1891e-30	60.8698	IGHM	3507	down
TIFA	1.17992	5.93511	13.5742	1.63736e-31	1.6446e-30	60.539	TIFA	92610	up
NME8	1.02726	5.44054	13.4423	4.52302e-31	4.43773e-30	59.5262	NME8	51314	up
FAR2	1.00185	6.85496	13.4025	6.14805e-31	5.99784e-30	59.2203	FAR2	55711	up
PDGFC	1.28741	4.70076	13.3952	6.50308e-31	6.33421e-30	59.1643	PDGFC	56034	up
SNORD14A	-1.19271	7.05074	-13.3569	8.73668e-31	8.46445e-30	58.8701	SNORD14A	26822	down
SMPDL3A	1.89683	6.19708	13.3395	9.98233e-31	9.66219e-30	58.7372	SMPDL3A	10924	up
KLRD1	-1.29326	5.71374	-13.3041	1.31082e-30	1.26167e-29	58.4657	KLRD1	3824	down
ABCA13	1.20694	4.68841	13.2919	1.43983e-30	1.38283e-29	58.3722	ABCA13	154664	up
LCN2	1.31376	6.94252	13.1669	3.76326e-30	3.53518e-29	57.4147	LCN2	3934	up
SP140	-1.0113	6.34934	-13.1366	4.7504e-30	4.44089e-29	57.1826	SP140	11262	down
CHI3L1	-1.38625	7.24791	-13.1147	5.6207e-30	5.23865e-29	57.015	CHI3L1	1116	down
CAMK1D	-1.01729	6.97351	-13.0492	9.29084e-30	8.56631e-29	56.5142	CAMK1D	57118	down
RETN	1.8082	7.58872	13.0141	1.21656e-29	1.11371e-28	56.2456	RETN	56729	up
CD52	-1.06929	7.21863	-12.9368	2.19849e-29	1.98848e-28	55.656	CD52	1043	down
SLPI	1.3162	7.0472	12.8725	3.59931e-29	3.23091e-28	55.1648	SLPI	6590	up
GIMAP4	-1.16814	7.86145	-12.8558	4.09018e-29	3.66516e-28	55.0374	GIMAP4	55303	down
CEACAM8	2.03228	6.96053	12.736	1.02152e-28	8.9869e-28	54.1256	CEACAM8	1088	up
MIR1299	-1.35416	7.55565	-12.5337	4.78094e-28	4.09068e-27	52.5883	MIR1299	100302167	down
SLCO4C1	1.15236	7.73982	12.486	6.87562e-28	5.83625e-27	52.2264	SLCO4C1	353189	up
NECAB1	1.04373	4.23584	12.4045	1.27759e-27	1.06919e-26	51.6093	NECAB1	64168	up
CLEC1B	1.16968	4.79004	12.3066	2.68856e-27	2.21462e-26	50.8684	CLEC1B	51266	up
BTLA	-1.03278	5.69771	-12.304	2.74071e-27	2.25517e-26	50.8492	BTLA	151888	down
HLA-DQA1	-1.01418	5.61239	-12.1444	9.1873e-27	7.34842e-26	49.6448	HLA-DQA1	3117	down
TENM1	1.33643	5.64725	12.0083	2.56881e-26	2.00433e-25	48.6211	TENM1	10178	up
SNORA31	1.45367	7.2838	11.9621	3.64118e-26	2.82394e-25	48.2738	SNORA31	677814	up
ANKRD34B	1.16241	5.09806	11.8005	1.22864e-25	9.26608e-25	47.0632	ANKRD34B	340120	up
ATP13A3	1.01395	6.55037	11.7344	2.01883e-25	1.50456e-24	46.5689	ATP13A3	79572	up
MMRN1	1.07614	4.48546	11.5117	1.06876e-24	7.69235e-24	44.9105	MMRN1	22915	up
MIR4451	1.01759	6.64929	11.1479	1.59653e-23	1.08278e-22	42.2206	MIR4451	100616349	up
FGL2	-1.38975	9.47879	-11.0901	2.44728e-23	1.63962e-22	41.7958	FGL2	10875	down
RNASE3	1.206	6.65544	11.0785	2.66694e-23	1.78061e-22	41.7103	RNASE3	6037	up
SYCP2	1.07262	3.81975	11.0752	2.7317e-23	1.82266e-22	41.6865	SYCP2	10388	up
CD24	1.24345	6.32542	11.0114	4.3733e-23	2.88991e-22	41.2185	CD24	100133941	up
PHOSPHO1	-1.0033	8.74297	-10.9398	7.40898e-23	4.83901e-22	40.6943	PHOSPHO1	162466	down
CA1	1.43096	6.7219	10.9055	9.53352e-23	6.19779e-22	40.4436	CA1	759	up
THBS1	1.14824	6.70807	10.8565	1.3664e-22	8.82181e-22	40.0857	THBS1	7057	up
ERAP2	-1.05823	5.74452	-10.8234	1.74186e-22	1.11851e-21	39.8444	ERAP2	64167	down
HLA-DRB5	-1.64007	6.77303	-10.7528	2.92012e-22	1.85241e-21	39.3308	HLA-DRB5	3127	down
CLIC2	1.08284	5.32424	10.6952	4.45053e-22	2.78833e-21	38.9119	CLIC2	1193	up
GZMH	-1.16536	6.27858	-10.5597	1.19354e-21	7.31462e-21	37.9315	GZMH	2999	down
GZMB	-1.14469	6.98969	-10.5549	1.23637e-21	7.56658e-21	37.8964	GZMB	3002	down
GZMK	-1.29972	4.56754	-10.5345	1.43403e-21	8.74337e-21	37.749	GZMK	3003	down
SNORA2A	1.17644	5.67683	10.5091	1.72456e-21	1.04682e-20	37.5657	SNORA2A	677793	up
DSC2	1.11105	6.73972	10.2018	1.58381e-20	9.11362e-20	35.3628	DSC2	1824	up
TREM1	-1.24527	8.49214	-10.1205	2.83652e-20	1.60032e-19	34.7841	TREM1	54210	down
PI3	-1.74587	7.47973	-9.96916	8.3537e-20	4.56632e-19	33.7116	PI3	5266	down
DEFA1B	1.88366	8.92869	9.81911	2.42172e-19	1.28866e-18	32.6551	DEFA1B	728358	up
SNORD90	-1.17863	6.67384	-9.60885	1.06415e-18	5.44694e-18	31.1861	SNORD90	692206	down
GZMA	-1.20185	5.58721	-9.56838	1.41278e-18	7.15678e-18	30.905	GZMA	3001	down
ITGB3	1.17362	7.85194	9.32374	7.74873e-18	3.73607e-17	29.2171	ITGB3	3690	up
SNORA38	1.00486	6.11362	9.2799	1.049e-17	5.0078e-17	28.9167	SNORA38	677820	up
SLAMF7	-1.01701	5.80752	-9.07326	4.33632e-17	1.97405e-16	27.5101	SLAMF7	57823	down
AHSP	1.45317	6.79383	8.96806	8.87941e-17	3.95143e-16	26.8	AHSP	51327	up
GBP4	-1.34397	5.93019	-8.94447	1.04224e-16	4.61483e-16	26.6413	GBP4	115361	down
IFIT1B	1.56412	5.23472	8.79293	2.90243e-16	1.24517e-15	25.6269	IFIT1B	439996	up
LUCAT1	-1.28233	7.69961	-8.73074	4.40791e-16	1.86541e-15	25.2132	LUCAT1	100505994	down
SNORD116-15	-1.10899	8.66405	-8.69459	5.61585e-16	2.35628e-15	24.9734	SNORD116-15	100033427	down
SNORD116-17	-1.0197	8.00155	-8.42077	3.45974e-15	1.36125e-14	23.1742	SNORD116-17	100033429	down
PPBP	1.03151	9.62323	8.29974	7.65458e-15	2.93187e-14	22.3888	PPBP	5473	up
HCAR3	-1.21121	7.58874	-8.21325	1.34508e-14	5.06471e-14	21.8314	HCAR3	8843	down
IFI27	1.776	6.32649	7.83526	1.52186e-13	5.2447e-13	19.4348	IFI27	3429	up
MME	-1.31202	6.86705	-7.38971	2.44329e-12	7.70298e-12	16.6966	MME	4311	down
HCAR2	-1.07371	7.64175	-7.28143	4.72784e-12	1.45653e-11	16.0463	HCAR2	338442	down
CLC	-1.10865	6.13009	-6.76045	1.04091e-10	2.87595e-10	13.005	CLC	1178	down
XIST	-2.5625	6.54111	-6.61836	2.35838e-10	6.31339e-10	12.2019	XIST	7503	down
GBP5	-1.17741	7.78367	-6.57064	3.09612e-10	8.20447e-10	11.9348	GBP5	115362	down
DEFA4	1.02074	4.89238	6.56988	3.10956e-10	8.23937e-10	11.9306	DEFA4	1669	up
LINC00278	1.41702	5.48103	6.52073	4.1099e-10	1.0769e-09	11.657	LINC00278	100873962	up
SNORD14D	-1.37303	6.92476	-6.00697	6.97464e-09	1.6509e-08	8.88454	SNORD14D	85390	down
UTY	1.02522	5.51925	5.60533	5.70181e-08	1.25953e-07	6.83474	UTY	7404	up

## Sheet: WGCNA
	geneSymbol	moduleColor	GS.Sepsis	p.GS.Sepsis	MM.brown	p.MM.brown	MM.blue	p.MM.blue	MM.purple	p.MM.purple	MM.royalblue	p.MM.royalblue	MM.orange	p.MM.orange	MM.darkgrey	p.MM.darkgrey	MM.grey	p.MM.grey	MM.tan	p.MM.tan	MM.turquoise	p.MM.turquoise	MM.midnightblue	p.MM.midnightblue	MM.salmon	p.MM.salmon	MM.darkgreen	p.MM.darkgreen	MM.darkred	p.MM.darkred	MM.darkturquoise	p.MM.darkturquoise	MM.lightyellow	p.MM.lightyellow	MM.grey60	p.MM.grey60	MM.black	p.MM.black	MM.yellow	p.MM.yellow	MM.red	p.MM.red	MM.lightgreen	p.MM.lightgreen	MM.green	p.MM.green	MM.greenyellow	p.MM.greenyellow	MM.cyan
POC1B	POC1B	black	0.771895	1.6005e-48	0.716986	5.19947e-39	-0.582536	4.0933e-23	-0.710466	4.96847e-38	-0.763079	8.0179e-47	0.549448	2.984e-20	-0.387355	5.62017e-10	0.495541	3.25149e-16	-0.446423	4.1584e-13	0.315397	6.42469e-07	0.513432	1.78154e-17	0.466349	2.61949e-14	0.228873	0.000360818	-0.272132	1.99207e-05	0.291437	4.61127e-06	0.188462	0.00344983	-0.379583	1.31144e-09	0.602668	5.06474e-25	-0.0193848	0.765598	0.343809	4.9116e-08	-0.229885	0.000339139	-0.362577	7.76098e-09	0.273016	1.86733e-05	0.0871837
PPM1A	PPM1A	black	0.716184	6.88819e-39	0.611864	6.13058e-26	-0.613547	4.13389e-26	-0.681144	6.15004e-34	-0.706111	2.16767e-37	0.531312	8.20368e-19	-0.352457	2.13046e-08	0.58778	1.34265e-23	-0.47909	4.05978e-15	0.440018	9.74071e-13	0.595348	2.5921e-24	0.389953	4.2127e-10	0.15848	0.0141783	-0.340578	6.66764e-08	0.262638	3.9325e-05	0.0682069	0.29365	-0.20568	0.0013871	0.70588	2.34253e-37	0.0390317	0.548186	0.199915	0.00189752	-0.197946	0.00210777	-0.366298	5.30568e-09	0.335265	1.09395e-07	-0.00258339
TFDP1	TFDP1	black	0.713358	1.84006e-38	0.471361	1.26964e-14	-0.675733	3.10796e-33	-0.796359	1.14284e-53	-0.6063	2.21797e-25	0.617042	1.8105e-26	-0.318286	5.0054e-07	0.675982	2.88692e-33	-0.374829	2.1784e-09	0.605467	2.68281e-25	0.561173	3.13957e-21	0.538833	2.12677e-19	-0.0213027	0.743182	-0.411167	3.6363e-11	0.404133	8.35226e-11	-0.00707396	0.91337	0.0200414	0.7579	0.739507	1.27659e-42	0.178403	0.00567819	0.0250297	0.700251	-0.154801	0.0166169	-0.327444	2.2295e-07	0.389635	4.36462e-10	-0.0219783
CCNDBP1	CCNDBP1	black	0.707792	1.23168e-37	0.557438	6.4956e-21	-0.648901	5.89501e-30	-0.687831	7.91271e-35	-0.618711	1.21587e-26	0.527416	1.62954e-18	-0.356065	1.49229e-08	0.585957	1.98274e-23	-0.454139	1.45624e-13	0.501348	1.29052e-16	0.443348	6.2714e-13	0.374298	2.30427e-09	0.129915	0.0448121	-0.278807	1.21597e-05	0.249692	9.5444e-05	0.0934336	0.149859	-0.126827	0.0501911	0.669653	1.84196e-32	0.14612	0.0238677	0.101264	0.118449	-0.270535	2.23747e-05	-0.292221	4.33521e-06	0.323119	3.27751e-07	0.112376
EIF1B	EIF1B	black	0.683009	3.49091e-34	0.594565	3.07916e-24	-0.606255	2.24059e-25	-0.684772	2.0354e-34	-0.649089	5.60538e-30	0.560127	3.85155e-21	-0.42461	7.02616e-12	0.467981	2.07175e-14	-0.226976	0.000404956	0.382797	9.26275e-10	0.643237	2.63416e-29	0.421985	9.7421e-12	0.082267	0.205049	-0.400714	1.24245e-10	0.439592	1.03019e-12	0.232984	0.000280055	-0.303563	1.73833e-06	0.682389	4.21592e-34	0.0956994	0.140183	0.182747	0.00459273	-0.154843	0.0165876	-0.263349	3.74048e-05	0.330714	1.65945e-07	-0.0471464
TBPL1	TBPL1	black	0.661689	1.77945e-31	0.66478	7.43996e-32	-0.451825	2.00023e-13	-0.667657	3.27284e-32	-0.746725	7.39163e-44	0.462812	4.336e-14	-0.281665	9.80428e-06	0.46208	4.80874e-14	-0.485235	1.60627e-15	0.219888	0.000618048	0.501622	1.23492e-16	0.500826	1.40331e-16	0.273082	1.85833e-05	-0.255592	6.40878e-05	0.195915	0.00234671	0.0270282	0.677607	-0.356107	1.48611e-08	0.548224	3.75605e-20	-0.156523	0.0154334	0.447785	3.46175e-13	-0.206003	0.00136266	-0.434558	1.98465e-12	0.221283	0.000569292	-0.0148119
ATP5EP2	ATP5EP2	black	0.659333	3.43442e-31	0.609054	1.17738e-25	-0.441931	7.56798e-13	-0.671534	1.06687e-32	-0.770285	3.31271e-48	0.560539	3.55402e-21	-0.142174	0.0279768	0.438298	1.2206e-12	-0.257299	5.70075e-05	0.211305	0.00101345	0.459223	7.18835e-14	0.536469	3.26249e-19	0.105644	0.103266	-0.15751	0.0147885	0.348419	3.15668e-08	0.147913	0.0221795	-0.358919	1.12253e-08	0.613169	4.51761e-26	-0.176358	0.00626474	0.388863	4.75574e-10	-0.136786	0.0345558	-0.506917	5.23242e-17	0.301738	2.01897e-06	0.109686
GABARAPL2	GABARAPL2	black	0.658625	4.18105e-31	0.470678	1.40241e-14	-0.672021	9.2574e-33	-0.756857	1.14717e-45	-0.591575	5.91739e-24	0.596843	1.86334e-24	-0.325191	2.72716e-07	0.682032	4.69996e-34	-0.404086	8.39795e-11	0.601534	6.54058e-25	0.578299	9.92895e-23	0.472283	1.10997e-14	-0.0339302	0.601706	-0.386168	6.40575e-10	0.347917	3.31353e-08	-0.0435482	0.50284	0.0187191	0.773424	0.752325	7.57905e-45	0.162806	0.011717	0.0252592	0.697637	-0.158834	0.0139607	-0.30476	1.57497e-06	0.361889	8.32136e-09	0.000442388
TMEM183B	TMEM183B	black	0.652369	2.31936e-30	0.51248	2.08825e-17	-0.502172	1.13035e-16	-0.742016	4.79404e-43	-0.725151	2.80962e-40	0.594029	3.46361e-24	-0.148171	0.0219445	0.588948	1.04465e-23	-0.2394	0.000186895	0.369613	3.76569e-09	0.544635	7.33327e-20	0.580494	6.28382e-23	-0.0704632	0.277934	-0.257656	5.5624e-05	0.395003	2.38818e-10	0.0395389	0.542996	-0.175341	0.00657617	0.750702	1.47569e-44	-0.101227	0.118587	0.23713	0.000215916	-0.156945	0.0151548	-0.494287	3.96035e-16	0.348843	3.02967e-08	0.0410262
CREG1	CREG1	black	0.650724	3.61559e-30	0.436939	1.45726e-12	-0.496854	2.64235e-16	-0.589812	8.66995e-24	-0.647071	9.59463e-30	0.529477	1.1347e-18	-0.207133	0.00128011	0.525031	2.46943e-18	-0.193459	0.00266855	0.360578	9.5008e-09	0.512125	2.21557e-17	0.478693	4.30762e-15	0.16035	0.0130633	-0.272425	1.9499e-05	0.264225	3.51623e-05	0.0967056	0.136043	-0.163399	0.0114106	0.731153	3.07367e-41	-0.0232971	0.7201	0.112759	0.0819259	-0.125027	0.0535681	-0.412025	3.28118e-11	0.32693	2.33476e-07	-0.017746
RNF11	RNF11	black	0.646841	1.01992e-29	0.462083	4.80712e-14	-0.664168	8.84829e-32	-0.723639	4.86147e-40	-0.596337	2.08397e-24	0.497378	2.43185e-16	-0.300282	2.27351e-06	0.645413	1.48764e-29	-0.431215	3.04912e-12	0.602596	5.14832e-25	0.625812	2.17699e-27	0.34644	3.81977e-08	0.00502482	0.938405	-0.298808	2.56203e-06	0.291286	4.66633e-06	-0.0369465	0.569778	0.0302306	0.641925	0.737554	2.71443e-42	0.160019	0.0132552	0.00849715	0.896031	-0.211128	0.00102363	-0.341357	6.19612e-08	0.488754	9.36691e-16	0.0740565
YIPF6	YIPF6	black	0.639195	7.52252e-29	0.54188	1.21902e-19	-0.530424	9.60149e-19	-0.698173	2.96797e-36	-0.652193	2.43282e-30	0.48379	2.00098e-15	-0.311731	8.78544e-07	0.593211	4.1426e-24	-0.502467	1.07785e-16	0.407151	5.86015e-11	0.45961	6.80849e-14	0.462471	4.55039e-14	0.127961	0.0481557	-0.309209	1.087e-06	0.192106	0.00286238	-0.0591649	0.362469	-0.13496	0.0370655	0.683783	2.75579e-34	-0.0256021	0.693737	0.240011	0.000179725	-0.276655	1.42767e-05	-0.385659	6.77427e-10	0.327552	2.20791e-07	-0.00224946
SLC25A37	SLC25A37	black	0.635593	1.89155e-28	0.459351	7.06052e-14	-0.681881	4.91993e-34	-0.516142	1.13039e-17	-0.482941	2.27563e-15	0.414591	2.40911e-11	-0.474056	8.55949e-15	0.568628	7.15529e-22	-0.346752	3.70688e-08	0.55783	6.02025e-21	0.526796	1.81608e-18	0.183838	0.00435115	0.186292	0.00384932	-0.443295	6.31586e-13	0.229325	0.000350962	0.225867	0.000433024	-0.0732233	0.259495	0.718949	2.60292e-39	0.29124	4.6832e-06	-0.107823	0.0963086	-0.174472	0.00685305	-0.15164	0.018997	0.285613	7.25305e-06	-0.0605859
GDE1	GDE1	black	0.628919	1.01146e-27	0.447415	3.63912e-13	-0.550731	2.34242e-20	-0.470125	1.51968e-14	-0.546432	5.25081e-20	0.450602	2.36328e-13	-0.318871	4.75708e-07	0.494811	3.64752e-16	-0.308652	1.13904e-06	0.40466	7.85302e-11	0.511929	2.28894e-17	0.322732	3.39133e-07	0.165521	0.0103717	-0.322022	3.61047e-07	0.166592	0.00987979	0.142157	0.0279955	-0.147008	0.0230175	0.691453	2.54561e-35	0.11461	0.077	0.0166711	0.797646	-0.188875	0.00337811	-0.238148	0.000202417	0.257044	5.80166e-05	-0.00669788
H2AFJ	H2AFJ	black	0.627231	1.53542e-27	0.388349	5.03482e-10	-0.589553	9.16844e-24	-0.707868	1.20055e-37	-0.641457	4.18992e-29	0.583682	3.21362e-23	-0.190929	0.00304139	0.712413	2.54958e-38	-0.285133	7.52546e-06	0.563368	2.03898e-21	0.624629	2.90842e-27	0.537068	2.92822e-19	-0.0463283	0.475941	-0.32342	3.19141e-07	0.350288	2.63337e-08	-0.0767112	0.237424	0.0625563	0.335563	0.729031	6.76729e-41	0.0428433	0.509786	0.0317362	0.625422	-0.145146	0.0248297	-0.469928	1.56362e-14	0.413702	2.682e-11	-0.0199657
ARL4A	ARL4A	black	0.62393	3.44906e-27	0.453708	1.54513e-13	-0.604166	3.60719e-25	-0.694581	9.43105e-36	-0.560662	3.46943e-21	0.565876	1.24058e-21	-0.303006	1.81985e-06	0.662553	1.39576e-31	-0.424053	7.53233e-12	0.527326	1.65551e-18	0.404259	8.23046e-11	0.487571	1.12371e-15	0.0389533	0.548991	-0.321243	3.86628e-07	0.251175	8.64302e-05	-0.0568144	0.381883	-0.00155315	0.980944	0.692885	1.61829e-35	0.111549	0.0852805	0.0736075	0.256997	-0.252181	8.07747e-05	-0.306505	1.36272e-06	0.304709	1.58159e-06	0.0290647
MPC2	MPC2	black	0.604575	3.28694e-25	0.516357	1.09003e-17	-0.489962	7.77245e-16	-0.744234	1.99755e-43	-0.717092	5.00995e-39	0.688734	5.97336e-35	-0.193741	0.00262961	0.621048	6.93625e-27	-0.236771	0.000220873	0.360425	9.64831e-09	0.533258	5.80426e-19	0.656932	6.67332e-31	-0.0750403	0.247827	-0.266071	3.08418e-05	0.453674	1.55235e-13	0.00585828	0.928213	-0.172038	0.00768499	0.66185	1.70067e-31	-0.128144	0.0478341	0.283418	8.58107e-06	-0.163881	0.0111671	-0.505447	6.65028e-17	0.332276	1.43943e-07	0.0216206
UBE2E3	UBE2E3	black	0.587058	1.56714e-23	0.419387	1.34235e-11	-0.507436	4.80566e-17	-0.614662	3.18047e-26	-0.679257	1.08651e-33	0.553245	1.4531e-20	-0.147643	0.0224269	0.636085	1.66898e-28	-0.295857	3.2479e-06	0.434133	2.09644e-12	0.66994	1.695e-32	0.501128	1.33694e-16	0.00261031	0.967979	-0.249648	9.57236e-05	0.278011	1.29048e-05	-0.0689892	0.288135	-0.0598136	0.357222	0.687182	9.67771e-35	-0.063932	0.325022	0.105825	0.102674	-0.0894705	0.167989	-0.474919	7.53918e-15	0.387631	5.45126e-10	0.0537224
SKP1P1	SKP1P1	black	0.583756	3.16385e-23	0.553627	1.35112e-20	-0.338728	7.93073e-08	-0.711141	3.94436e-38	-0.676411	2.54159e-33	0.450161	2.5094e-13	-0.103973	0.108869	0.402525	1.00734e-10	-0.440091	9.64809e-13	0.192121	0.00286015	0.40418	8.30648e-11	0.597162	1.73637e-24	0.0723166	0.265457	-0.261876	4.14863e-05	0.23472	0.000251299	-0.111017	0.0867907	-0.230851	0.000319569	0.570252	5.15887e-22	-0.226806	0.000409129	0.458155	8.345e-14	-0.16702	0.00968946	-0.477652	5.03032e-15	0.182678	0.00460826	-0.0946673
RNF10	RNF10	black	0.579199	8.23412e-23	0.407311	5.75037e-11	-0.596842	1.86386e-24	-0.595363	2.58324e-24	-0.506723	5.40114e-17	0.496805	2.66319e-16	-0.391139	3.69011e-10	0.622367	5.04344e-27	-0.232699	0.000285048	0.526614	1.87458e-18	0.612096	5.80658e-26	0.298886	2.54582e-06	-0.0547028	0.399854	-0.546272	5.40969e-20	0.428536	4.28719e-12	0.135119	0.0368413	-0.0226147	0.727971	0.791182	1.60105e-52	0.170789	0.00814595	-0.0473081	0.466651	-0.124195	0.0551902	-0.244764	0.000132142	0.24605	0.000121468	-0.243177
CA1	CA1	black	0.576056	1.57904e-22	0.31895	4.72476e-07	-0.536282	3.37457e-19	-0.613749	3.94269e-26	-0.487486	1.13845e-15	0.593	4.33739e-24	-0.221069	0.000576534	0.513973	1.6273e-17	-0.151139	0.0194003	0.458602	7.84019e-14	0.504041	8.35704e-17	0.48945	8.41276e-16	-0.0511977	0.430776	-0.255222	6.57248e-05	0.250262	9.18807e-05	0.0410313	0.527865	-0.0251112	0.699322	0.83653	7.36155e-64	0.123312	0.0569576	-0.0722502	0.265897	-0.00991584	0.878796	-0.243683	0.000141798	0.364247	6.54699e-09	0.0437633
ARHGEF37	ARHGEF37	black	0.573464	2.6871e-22	0.256207	6.14444e-05	-0.676855	2.22736e-33	-0.619798	9.3721e-27	-0.453038	1.69416e-13	0.52626	1.9943e-18	-0.325174	2.73109e-07	0.736725	3.73156e-42	-0.253782	7.24912e-05	0.714822	1.10758e-38	0.525528	2.26521e-18	0.418614	1.47599e-11	-0.0574104	0.376902	-0.450291	2.46562e-13	0.282168	9.43722e-06	-0.0503534	0.438425	0.208339	0.00119709	0.803411	2.76803e-55	0.293755	3.83997e-06	-0.24271	0.000151042	-0.118858	0.0665982	-0.267059	2.87411e-05	0.355041	1.65182e-08	-0.0440486
SKA3	SKA3	black	0.571645	3.89107e-22	0.490732	6.89754e-16	-0.354301	1.77703e-08	-0.630493	6.83525e-28	-0.733301	1.37203e-41	0.565153	1.43208e-21	-0.0763124	0.239878	0.434311	2.04875e-12	-0.141265	0.0290055	0.172906	0.0073785	0.50438	7.90994e-17	0.671913	9.55396e-33	0.0664302	0.306435	-0.139421	0.031191	0.31043	9.80811e-07	0.0462615	0.476578	-0.306399	1.37482e-06	0.593927	3.54153e-24	-0.232606	0.00028671	0.366771	5.05397e-09	-0.0209259	0.747569	-0.534281	4.83403e-19	0.351152	2.42055e-08	0.0371088
LOC100996348	LOC100996348	black	0.570559	4.84892e-22	0.319774	4.39703e-07	-0.608447	1.35432e-25	-0.609476	1.06774e-25	-0.522118	4.08554e-18	0.46434	3.49021e-14	-0.276045	1.49381e-05	0.702392	7.46651e-37	-0.347654	3.39862e-08	0.61727	1.71502e-26	0.534918	4.31273e-19	0.387503	5.52887e-10	0.0745942	0.250657	-0.348928	3.00493e-08	0.189992	0.00319106	-0.119557	0.0650026	0.143689	0.0263328	0.73543	6.12087e-42	0.148837	0.0213499	-0.0945165	0.145174	-0.150457	0.0199612	-0.372946	2.65714e-09	0.376385	1.8466e-09	-0.00517046
CLIC2	CLIC2	black	0.56859	7.21061e-22	0.390074	4.15626e-10	-0.49888	1.91532e-16	-0.624431	3.05262e-27	-0.514146	1.58089e-17	0.527035	1.74179e-18	-0.229944	0.0003379	0.498255	2.11586e-16	-0.291479	4.59623e-06	0.398275	1.64498e-10	0.466759	2.46982e-14	0.476027	6.40128e-15	0.0459876	0.479195	-0.284891	7.66688e-06	0.16542	0.0104193	-0.0277159	0.669879	-0.0812155	0.210918	0.795311	1.96274e-53	0.054772	0.399257	0.0699852	0.281215	-0.130553	0.0437625	-0.256437	6.04859e-05	0.295781	3.26792e-06	-0.0287976
RIOK3	RIOK3	black	0.568158	7.86262e-22	0.385727	6.72352e-10	-0.539038	2.04875e-19	-0.656669	7.17488e-31	-0.501704	1.21878e-16	0.499808	1.65173e-16	-0.279333	1.16894e-05	0.530601	9.30412e-19	-0.32856	2.01648e-07	0.478343	4.53844e-15	0.568321	7.61005e-22	0.366678	5.10234e-09	-0.0677625	0.296814	-0.359388	1.07095e-08	0.259745	4.81386e-05	-0.0347717	0.592718	-0.0131474	0.839763	0.83376	4.52272e-63	0.114731	0.0766844	0.00901622	0.889719	-0.110409	0.0885423	-0.245551	0.000125508	0.343309	5.15068e-08	-0.0876666
ANKRD9	ANKRD9	black	0.568027	8.07231e-22	0.249484	9.67742e-05	-0.68473	2.06225e-34	-0.625815	2.17524e-27	-0.436546	1.5337e-12	0.551733	1.93766e-20	-0.289936	5.18721e-06	0.741279	6.3995e-43	-0.282751	9.02803e-06	0.728079	9.61933e-41	0.579615	7.55108e-23	0.42555	6.24592e-12	-0.0622886	0.337639	-0.414107	2.55398e-11	0.275234	1.58617e-05	-0.0965741	0.136579	0.242139	0.000156726	0.766748	1.60606e-47	0.300064	2.31408e-06	-0.25546	6.46651e-05	-0.0951022	0.142686	-0.247016	0.000113981	0.39735	1.82856e-10	-0.0393124
DCUN1D1	DCUN1D1	black	0.566473	1.1013e-21	0.416847	1.83178e-11	-0.492304	5.40165e-16	-0.669124	2.14577e-32	-0.548262	3.72917e-20	0.450796	2.30186e-13	-0.194804	0.00248765	0.499946	1.61574e-16	-0.426606	5.46982e-12	0.420936	1.10925e-11	0.468951	1.80126e-14	0.426015	5.89178e-12	0.00574613	0.929584	-0.244395	0.000135372	0.131141	0.042814	-0.140146	0.0303159	-0.0410209	0.527969	0.783093	8.54287e-51	0.0229317	0.724311	0.119841	0.064363	-0.154776	0.0166351	-0.308427	1.1607e-06	0.418225	1.54806e-11	-0.014996
SPTB	SPTB	black	0.564212	1.72595e-21	0.306623	1.34949e-06	-0.57375	2.53458e-22	-0.561055	3.2126e-21	-0.493755	4.30536e-16	0.518728	7.29559e-18	-0.318901	4.74479e-07	0.66207	1.5987e-31	-0.249114	9.91894e-05	0.551578	1.99519e-20	0.61301	4.68928e-26	0.378712	1.44002e-09	-0.0207034	0.750164	-0.421401	1.04723e-11	0.273324	1.82561e-05	-0.0160919	0.804531	0.0679253	0.295652	0.870274	7.73346e-75	0.139158	0.0315136	-0.127961	0.0481564	-0.0360197	0.579503	-0.280953	1.03462e-05	0.35173	2.28775e-08	-0.134284
ZMAT2	ZMAT2	black	0.563234	2.09385e-21	0.337438	8.94433e-08	-0.524353	2.77758e-18	-0.57015	5.2658e-22	-0.445516	4.69654e-13	0.426609	5.46774e-12	-0.230893	0.000318746	0.511212	2.57822e-17	-0.342382	5.62417e-08	0.468048	2.05205e-14	0.362021	8.21065e-09	0.317657	5.28611e-07	0.0152183	0.814946	-0.191242	0.00299276	0.0936216	0.149038	-0.0541872	0.404318	0.0161629	0.803687	0.714456	1.25788e-38	0.134868	0.0371965	-0.0378148	0.560738	-0.124361	0.0548635	-0.194667	0.00250554	0.413888	2.62244e-11	0.109602
TMC5	TMC5	black	0.562325	2.50432e-21	0.324791	2.82582e-07	-0.60922	1.13285e-25	-0.540693	1.51516e-19	-0.497417	2.41679e-16	0.443697	5.98707e-13	-0.357561	1.28581e-08	0.64203	3.60991e-29	-0.24626	0.000119801	0.576583	1.41624e-22	0.557481	6.44179e-21	0.293439	3.93722e-06	0.0390302	0.548201	-0.358943	1.11985e-08	0.239508	0.000185612	0.0302708	0.641481	0.0567856	0.382125	0.764673	4.00068e-47	0.181016	0.00500051	-0.139355	0.0312713	-0.160797	0.0128087	-0.292177	4.35038e-06	0.383464	8.61333e-10	0.0143723
MAOA	MAOA	black	0.559825	4.08557e-21	0.408194	5.18029e-11	-0.530498	9.47604e-19	-0.411909	3.32746e-11	-0.496701	2.70737e-16	0.525517	2.26977e-18	-0.316092	6.05182e-07	0.544036	8.19316e-20	-0.309924	1.02357e-06	0.395723	2.20093e-10	0.378022	1.55057e-09	0.351651	2.30531e-08	0.183689	0.00438352	-0.254325	6.98642e-05	0.156891	0.0151903	0.103218	0.111476	-0.110255	0.0889899	0.527645	1.56553e-18	0.122455	0.0587171	-0.000661513	0.991883	-0.0324538	0.617622	-0.213049	0.000917968	0.179803	0.00530565	0.0427355
NUDT4	NUDT4	black	0.553742	1.32172e-20	0.334021	1.22672e-07	-0.52065	5.25603e-18	-0.702145	8.10088e-37	-0.542671	1.05392e-19	0.588677	1.10722e-23	-0.149038	0.021173	0.619344	1.04489e-26	-0.244828	0.000131591	0.500151	1.5635e-16	0.529511	1.12791e-18	0.541008	1.43031e-19	-0.148744	0.0214323	-0.317302	5.45109e-07	0.318833	4.77281e-07	-0.102849	0.112765	0.0560096	0.388674	0.83053	3.60456e-62	0.0505373	0.436753	0.0176363	0.786205	-0.12253	0.0585626	-0.363192	7.29067e-09	0.333141	1.32984e-07	-0.0696935
DCAF6	DCAF6	black	0.552418	1.70105e-20	0.581361	5.23974e-23	-0.362056	8.18219e-09	-0.623911	3.46524e-27	-0.695982	6.01964e-36	0.592584	4.75004e-24	-0.236005	0.000231808	0.406272	6.49966e-11	-0.139047	0.0316511	0.125863	0.0519762	0.505801	6.27754e-17	0.505726	6.35514e-17	-0.0470894	0.468716	-0.237573	0.000209939	0.449817	2.62957e-13	0.189876	0.00321005	-0.423116	8.46533e-12	0.653588	1.66636e-30	-0.20862	0.00117848	0.404441	8.05689e-11	-0.137708	0.0333453	-0.41297	2.92933e-11	0.223335	0.000504014	-0.0632877
PPP2R5B	PPP2R5B	black	0.5511	2.18429e-20	0.377637	1.61581e-09	-0.573884	2.46595e-22	-0.587262	1.50022e-23	-0.57087	4.55285e-22	0.536858	3.0417e-19	-0.341276	6.24329e-08	0.661279	1.99595e-31	-0.170619	0.00821064	0.521408	4.61554e-18	0.691432	2.56208e-35	0.359236	1.08735e-08	-0.0529583	0.415075	-0.512385	2.12154e-17	0.479433	3.85728e-15	0.0791169	0.22299	-0.00674528	0.91738	0.773575	7.4399e-49	0.0952724	0.14197	-0.0298511	0.646112	-0.115118	0.0756909	-0.361878	8.33066e-09	0.295787	3.2662e-06	-0.207795
XK	XK	black	0.550706	2.35343e-20	0.231447	0.000308032	-0.635159	2.1123e-28	-0.607224	1.79429e-25	-0.428475	4.32039e-12	0.489602	8.21685e-16	-0.304153	1.65589e-06	0.687397	9.05497e-35	-0.244453	0.000134857	0.674249	4.81633e-33	0.571422	4.07097e-22	0.355369	1.59905e-08	-0.0863482	0.183387	-0.367489	4.69313e-09	0.224087	0.00048189	-0.0799178	0.218326	0.197904	0.00211256	0.874774	1.55988e-76	0.251865	8.25118e-05	-0.248544	0.000103024	-0.0886443	0.171966	-0.250903	8.80227e-05	0.471325	1.27644e-14	-0.0176031
GLRX5	GLRX5	black	0.550009	2.6849e-20	0.305922	1.43039e-06	-0.566909	1.00952e-21	-0.650845	3.49997e-30	-0.495794	3.12407e-16	0.475498	6.92148e-15	-0.220042	0.000612514	0.610065	9.31525e-26	-0.309075	1.09936e-06	0.564555	1.61242e-21	0.548458	3.59485e-20	0.364852	6.15436e-09	-0.0636402	0.32724	-0.309099	1.09712e-06	0.223264	0.000506164	-0.0976985	0.132049	0.111521	0.0853594	0.8759	5.73164e-77	0.137679	0.0333826	-0.0914191	0.15888	-0.131775	0.0418117	-0.305376	1.49669e-06	0.437377	1.37646e-12	-0.0348362
TMEM56	TMEM56	black	0.538968	2.07517e-19	0.313055	7.85073e-07	-0.561201	3.12226e-21	-0.630158	7.43238e-28	-0.540237	1.64677e-19	0.458826	7.59852e-14	-0.168104	0.00922101	0.601262	6.95218e-25	-0.338297	8.25639e-08	0.545495	6.25182e-20	0.507983	4.39364e-17	0.383473	8.60528e-10	-0.00526961	0.93541	-0.108052	0.0956	0.118379	0.0677094	-0.15028	0.0201088	0.0849532	0.190593	0.761329	1.70848e-46	0.0922573	0.155078	-0.0659786	0.309742	-0.147995	0.0221048	-0.35589	1.5185e-08	0.639117	7.67559e-29	0.194409
RAP1GAP	RAP1GAP	black	0.533231	5.83209e-19	0.233871	0.000264997	-0.637697	1.1057e-28	-0.506041	6.03715e-17	-0.36419	6.5851e-09	0.474492	8.02764e-15	-0.318299	4.99986e-07	0.620069	8.78023e-27	-0.299042	2.51404e-06	0.651548	2.89625e-30	0.434186	2.08217e-12	0.321527	3.77103e-07	0.0196154	0.762892	-0.373888	2.40618e-09	0.150054	0.0202991	-0.0406508	0.531702	0.186479	0.00381327	0.713556	1.71858e-38	0.336857	9.44007e-08	-0.266496	2.99219e-05	-0.11461	0.0769997	-0.13475	0.0373634	0.310014	1.0158e-06	0.0170435
CA2	CA2	black	0.532979	6.10053e-19	0.258017	5.42559e-05	-0.517644	8.76864e-18	-0.616878	1.88212e-26	-0.471141	1.31111e-14	0.595655	2.42243e-24	-0.181297	0.00493219	0.628839	1.03154e-27	-0.214959	0.000822977	0.520844	5.08395e-18	0.512226	2.17847e-17	0.572367	3.36013e-22	-0.065646	0.312192	-0.327341	2.25012e-07	0.215313	0.000806407	-0.117296	0.0702797	0.107021	0.0988259	0.785581	2.56113e-51	0.093514	0.149508	-0.0882213	0.174029	-0.0720504	0.267225	-0.311082	9.28257e-07	0.314086	7.18877e-07	-0.0374216
CDC42BPA	CDC42BPA	black	0.532203	7.00325e-19	0.413665	2.69395e-11	-0.367121	4.87469e-09	-0.552811	1.57852e-20	-0.6501	4.27623e-30	0.553395	1.41223e-20	-0.125391	0.052869	0.491617	6.01179e-16	-0.143026	0.027042	0.237042	0.000217121	0.577491	1.17394e-22	0.510295	3.00153e-17	0.00365469	0.955179	-0.207571	0.00124932	0.289233	5.48018e-06	0.0334555	0.606803	-0.210965	0.00103313	0.736702	3.76525e-42	-0.173401	0.00720871	0.214113	0.000863865	-0.0174809	0.788043	-0.458851	7.57163e-14	0.32454	2.88968e-07	-0.056007
PLSCR4	PLSCR4	black	0.526536	1.9004e-18	0.332336	1.4316e-07	-0.420887	1.11588e-11	-0.627361	1.48716e-27	-0.592342	5.00706e-24	0.551962	1.85492e-20	-0.119807	0.0644397	0.581812	4.76685e-23	-0.193648	0.00264237	0.370797	3.32855e-09	0.460255	6.21977e-14	0.61211	5.78857e-26	0.0204999	0.75254	-0.247457	0.000110708	0.234084	0.000261491	-0.0972976	0.133651	-0.0418154	0.520002	0.72634	1.82134e-40	-0.0911876	0.159943	0.116009	0.073437	-0.135981	0.0356445	-0.45828	8.20036e-14	0.304381	1.62509e-06	-0.0148211
SIAH2	SIAH2	black	0.525878	2.13135e-18	0.232848	0.000282435	-0.585039	2.41032e-23	-0.544051	8.16971e-20	-0.444833	5.14557e-13	0.558932	4.86137e-21	-0.245842	0.000123138	0.629503	8.74696e-28	-0.0905942	0.16269	0.573725	2.54718e-22	0.624603	2.92719e-27	0.377322	1.67112e-09	-0.0892897	0.168853	-0.366189	5.36591e-09	0.327961	2.12837e-07	0.0378344	0.560535	0.104805	0.106051	0.846281	9.3199e-67	0.194486	0.00252933	-0.219825	0.000620362	-0.0267716	0.680499	-0.248559	0.000102921	0.384948	7.32353e-10	-0.0550657
NTAN1	NTAN1	black	0.524958	2.50095e-18	0.395946	2.14584e-10	-0.371783	3.00231e-09	-0.699186	2.1357e-36	-0.664856	7.28111e-32	0.556943	7.14644e-21	-0.018969	0.770484	0.54708	4.65266e-20	-0.111013	0.0868009	0.293267	3.9914e-06	0.491194	6.41975e-16	0.604719	3.18145e-25	-0.160504	0.0129752	-0.177058	0.00605804	0.389743	4.31235e-10	-0.0452996	0.485802	-0.129848	0.0449237	0.736345	4.31611e-42	-0.188541	0.00343605	0.259991	4.73213e-05	-0.0452123	0.486644	-0.539125	2.01656e-19	0.311094	9.27309e-07	-0.0373895
CISD2	CISD2	black	0.524761	2.58819e-18	0.314648	6.85135e-07	-0.472678	1.04758e-14	-0.619768	9.43946e-27	-0.505344	6.76368e-17	0.448385	3.19277e-13	-0.150826	0.0196564	0.558654	5.1309e-21	-0.339067	7.683e-08	0.441432	8.08501e-13	0.483293	2.1575e-15	0.434852	1.91051e-12	-0.0105845	0.870692	-0.230322	0.000330143	0.114973	0.0760609	-0.163868	0.0111735	0.0383042	0.555673	0.825551	8.11849e-61	0.0274112	0.673299	0.0197997	0.760731	-0.121692	0.0603206	-0.299619	2.39924e-06	0.416045	2.01971e-11	-0.00864528
TOP1	TOP1	black	0.520976	4.97029e-18	0.445589	4.65075e-13	-0.307731	1.23034e-06	-0.482558	2.41117e-15	-0.544807	7.10255e-20	0.395861	2.16658e-10	-0.255809	6.31439e-05	0.367123	4.87379e-09	-0.362008	8.22178e-09	0.166867	0.00975711	0.31053	9.72562e-07	0.481236	2.94315e-15	0.262823	3.88175e-05	-0.3943	2.58624e-10	0.102171	0.11517	-0.0182401	0.779071	-0.245431	0.000126498	0.562052	2.64206e-21	-0.112034	0.0839212	0.292212	4.33829e-06	-0.105299	0.104404	-0.319351	4.56232e-07	-0.00568747	0.930301	-0.240787
ITSN1	ITSN1	black	0.519025	6.93586e-18	0.386826	5.95807e-10	-0.429177	3.95249e-12	-0.426962	5.23018e-12	-0.465539	2.94124e-14	0.482407	2.46685e-15	-0.353311	1.95903e-08	0.418551	1.48752e-11	-0.0908039	0.161715	0.27153	2.08139e-05	0.456443	1.05899e-13	0.306119	1.4072e-06	0.0346107	0.594433	-0.350132	2.67348e-08	0.317092	5.55111e-07	0.219007	0.000650818	-0.214004	0.000869281	0.612291	5.54856e-26	0.0383008	0.555709	0.0623566	0.337111	-0.148289	0.0218389	-0.182037	0.00475633	0.218359	0.000675932	-0.068037
CTNNAL1	CTNNAL1	black	0.518641	7.40431e-18	0.393446	2.84784e-10	-0.404364	8.12987e-11	-0.574238	2.29359e-22	-0.5782	1.01339e-22	0.509923	3.19208e-17	-0.147835	0.02225	0.528515	1.34384e-18	-0.32088	3.99139e-07	0.311446	9.00027e-07	0.51559	1.24046e-17	0.513372	1.79962e-17	0.0565587	0.384033	-0.27265	1.91808e-05	0.17973	0.0053244	-0.0954904	0.141056	-0.0916895	0.157646	0.743707	2.46173e-43	-0.101687	0.116912	0.176231	0.0063029	-0.0654895	0.31335	-0.385533	6.86873e-10	0.259621	4.85538e-05	-0.0890006
TFRC	TFRC	black	0.511809	2.33494e-17	0.409639	4.36355e-11	-0.378367	1.49432e-09	-0.711109	3.98884e-38	-0.584861	2.50356e-23	0.622052	5.44298e-27	-0.11764	0.0694552	0.47933	3.91712e-15	-0.221564	0.000559936	0.277947	1.29673e-05	0.394082	2.65057e-10	0.661398	1.93029e-31	-0.120779	0.0622884	-0.200009	0.00188798	0.309931	1.02297e-06	-0.0935333	0.149423	-0.144619	0.0253647	0.695143	7.8792e-36	-0.11992	0.0641872	0.256713	5.93526e-05	-0.0556533	0.391703	-0.393228	2.91862e-10	0.240672	0.000172265	-0.00812987
H1F0	H1F0	black	0.508336	4.14606e-17	0.311047	9.31005e-07	-0.464244	3.53788e-14	-0.562534	2.40341e-21	-0.538349	2.32218e-19	0.563537	1.97207e-21	-0.219316	0.000639162	0.588432	1.16718e-23	-0.0332975	0.608504	0.407172	5.84545e-11	0.590336	7.74046e-24	0.545387	6.37802e-20	-0.107798	0.0963879	-0.388026	5.21817e-10	0.422401	9.25163e-12	0.0715179	0.270786	-0.0408046	0.53015	0.709877	6.07467e-38	0.000984171	0.987924	0.0210532	0.746086	-0.0213807	0.742275	-0.387556	5.49681e-10	0.266727	2.94324e-05	-0.131519
MKRN7P	MKRN7P	black	0.507416	4.82156e-17	0.320604	4.08901e-07	-0.570286	5.12311e-22	-0.501594	1.24049e-16	-0.45008	2.53723e-13	0.368081	4.4145e-09	-0.359086	1.1039e-08	0.54299	9.93787e-20	-0.27299	1.87088e-05	0.542727	1.04311e-19	0.579919	7.08562e-23	0.200474	0.00184143	-0.0369692	0.569541	-0.381387	1.07936e-09	0.269052	2.49083e-05	0.0284685	0.661464	0.0554202	0.393693	0.695893	6.19524e-36	0.202794	0.00162437	-0.128435	0.0473266	-0.207569	0.00124951	-0.232527	0.00028811	0.441206	8.32972e-13	-0.0256597
CMAS	CMAS	black	0.506529	5.57473e-17	0.472684	1.0467e-14	-0.216784	0.000740732	-0.649143	5.52473e-30	-0.652256	2.39162e-30	0.485781	1.47793e-15	-0.013257	0.838445	0.402835	9.71609e-11	-0.334636	1.1592e-07	0.0910235	0.160699	0.357015	1.35777e-08	0.633542	3.18037e-28	0.0115868	0.858571	-0.200399	0.00184884	0.22164	0.000557415	-0.139785	0.0307489	-0.23291	0.000281342	0.587568	1.405e-23	-0.337852	8.60607e-08	0.488481	9.76935e-16	-0.149597	0.0206884	-0.517909	8.38313e-18	0.113225	0.0806624	-0.125308
CDH1	CDH1	black	0.504298	8.01599e-17	0.242538	0.000152734	-0.565185	1.42305e-21	-0.564388	1.6667e-21	-0.480653	3.21255e-15	0.448093	3.32118e-13	-0.26353	3.6931e-05	0.676225	2.68614e-33	-0.219663	0.000626295	0.58864	1.11606e-23	0.544675	7.27826e-20	0.369591	3.77449e-09	-0.0505544	0.436597	-0.359049	1.10799e-08	0.20542	0.00140711	-0.0846814	0.192021	0.132907	0.0400695	0.860848	1.74904e-71	0.139052	0.0316443	-0.174941	0.00670236	-0.131464	0.0423014	-0.317133	5.53138e-07	0.479887	3.6039e-15	-0.0255729
UBAC1	UBAC1	black	0.503955	8.4747e-17	0.250239	9.20191e-05	-0.465731	2.86181e-14	-0.601198	7.05305e-25	-0.481601	2.78572e-15	0.523516	3.21055e-18	-0.0872269	0.178952	0.650774	3.56733e-30	-0.316656	5.76452e-07	0.501943	1.17286e-16	0.357847	1.24966e-08	0.576268	1.51125e-22	-0.0920534	0.155997	-0.300035	2.31946e-06	0.15669	0.0153224	-0.209845	0.00110032	0.151256	0.0193055	0.721116	1.20388e-39	0.0366654	0.572719	-0.0116527	0.857774	-0.131416	0.0423775	-0.36887	4.06814e-09	0.246759	0.000115928	-0.0325998
GHITM	GHITM	black	0.503478	9.15422e-17	0.42128	1.06298e-11	-0.37613	1.89732e-09	-0.665506	6.0522e-32	-0.547551	4.26043e-20	0.465153	3.10806e-14	-0.111161	0.0863783	0.458049	8.46898e-14	-0.27703	1.38846e-05	0.293584	3.89219e-06	0.358228	1.20302e-08	0.536338	3.34061e-19	-0.113909	0.0788352	-0.297802	2.77874e-06	0.305274	1.50943e-06	-0.0853172	0.188693	-0.117409	0.0700078	0.620095	8.72699e-27	-0.0722567	0.265855	0.275779	1.52352e-05	-0.115062	0.0758322	-0.363819	6.83903e-09	0.161697	0.0123088	-0.152214
MARK3	MARK3	black	0.503371	9.31493e-17	0.340116	6.96349e-08	-0.41554	2.14725e-11	-0.556177	8.28429e-21	-0.482021	2.61476e-15	0.43847	1.19345e-12	-0.193843	0.0026157	0.505349	6.75754e-17	-0.348569	3.11103e-08	0.357232	1.32876e-08	0.460097	6.35857e-14	0.382186	9.89796e-10	0.0194994	0.764252	-0.271858	2.03218e-05	0.0963821	0.137364	-0.12	0.0640082	-0.0374488	0.56454	0.786073	2.01447e-51	-0.0109521	0.866243	0.0662336	0.307871	-0.128199	0.0477371	-0.263503	3.70027e-05	0.3029	1.83575e-06	-0.093082
AHSP	AHSP	black	0.501398	1.28016e-16	0.200553	0.00183363	-0.489143	8.82026e-16	-0.580587	6.16274e-23	-0.404335	8.1572e-11	0.505816	6.26288e-17	-0.125283	0.0530768	0.535098	4.17575e-19	-0.197488	0.00215966	0.49661	2.74639e-16	0.416568	1.89518e-11	0.412577	3.07111e-11	-0.0599518	0.356109	-0.159769	0.013401	0.136853	0.0344677	-0.105433	0.10396	0.136061	0.035535	0.841734	2.21239e-65	0.113306	0.0804434	-0.144532	0.0254538	-0.0251849	0.698483	-0.257438	5.64653e-05	0.425441	6.33175e-12	0.0787017
PINK1	PINK1	black	0.497226	2.49123e-16	0.247536	0.000110135	-0.617737	1.53436e-26	-0.390492	3.96687e-10	-0.398175	1.66384e-10	0.396507	2.01323e-10	-0.346916	3.64902e-08	0.658221	4.67509e-31	-0.186222	0.00386285	0.600858	7.6134e-25	0.520447	5.4414e-18	0.125742	0.0522034	0.00468849	0.94252	-0.332965	1.35149e-07	0.223844	0.000488916	0.107799	0.0963837	0.11035	0.0887126	0.783023	8.83715e-51	0.259739	4.81587e-05	-0.283969	8.22767e-06	-0.0955528	0.140795	-0.176408	0.00624985	0.393501	2.83015e-10	-0.0224054
CDC27	CDC27	black	0.496979	2.59082e-16	0.355347	1.60245e-08	-0.312406	8.29673e-07	-0.626315	1.92396e-27	-0.546954	4.76323e-20	0.428126	4.51547e-12	-0.096693	0.136094	0.400242	1.31207e-10	-0.229217	0.000353298	0.229439	0.000348532	0.473344	9.50246e-15	0.516787	1.01382e-17	-0.0248648	0.702132	-0.233231	0.000275789	0.145891	0.0240907	-0.133155	0.0396961	-0.144258	0.0257368	0.776778	1.69622e-49	-0.153994	0.0171984	0.221688	0.000555824	-0.0564115	0.385274	-0.360329	9.74165e-09	0.355544	1.57149e-08	-0.113059
DYNLL1	DYNLL1	black	0.49599	3.02916e-16	0.349685	2.79228e-08	-0.293045	4.06192e-06	-0.641363	4.29406e-29	-0.600142	8.93998e-25	0.513426	1.78337e-17	0.0748121	0.249272	0.464152	3.58456e-14	-0.194135	0.00257617	0.224098	0.000481554	0.484894	1.692e-15	0.65185	2.66916e-30	-0.0605286	0.351493	-0.149643	0.0206486	0.257183	5.74647e-05	-0.14717	0.0228653	-0.0809335	0.212512	0.618333	1.33104e-26	-0.224891	0.000459214	0.27601	1.49773e-05	-0.0926637	0.15326	-0.48908	8.90705e-16	0.244913	0.000130865	-0.0266712
IFIT1B	IFIT1B	black	0.494009	4.13693e-16	0.296603	3.05959e-06	-0.444162	5.62756e-13	-0.552795	1.58332e-20	-0.463528	3.91742e-14	0.507761	4.55624e-17	-0.20974	0.00110685	0.497529	2.37429e-16	-0.243647	0.000142131	0.3908	3.83267e-10	0.443198	6.39824e-13	0.421248	1.06721e-11	-0.00259547	0.968161	-0.285584	7.26957e-06	0.169063	0.00882326	-0.0558075	0.390391	-0.00785655	0.90383	0.831286	2.22636e-62	0.0414817	0.52334	-0.00501257	0.938555	-0.0787979	0.224867	-0.256572	5.99296e-05	0.288521	5.79259e-06	-0.0788343
STIL	STIL	black	0.493431	4.52889e-16	0.377486	1.642e-09	-0.279514	1.1531e-05	-0.592255	5.10277e-24	-0.684023	2.56069e-34	0.555925	8.69621e-21	-0.0477372	0.462615	0.466446	2.5832e-14	-0.0892899	0.168852	0.168148	0.00920214	0.514082	1.5981e-17	0.705392	2.75747e-37	-0.0121635	0.85161	-0.227985	0.000380885	0.293486	3.92283e-06	-0.0556557	0.391683	-0.213434	0.000898044	0.709384	7.18264e-38	-0.292991	4.0796e-06	0.294828	3.52605e-06	0.0191606	0.76823	-0.55592	8.70533e-21	0.328192	2.08451e-07	-0.089128
PIP5K1B	PIP5K1B	black	0.492947	4.8854e-16	0.45814	8.36316e-14	-0.305108	1.53027e-06	-0.357262	1.32475e-08	-0.567917	8.25188e-22	0.479534	3.79921e-15	-0.227838	0.000384299	0.372403	2.81342e-09	-0.251178	8.64102e-05	0.100135	0.122632	0.39652	2.01026e-10	0.412105	3.24994e-11	0.169705	0.00856579	-0.218992	0.000651404	0.120083	0.0638226	0.125845	0.0520111	-0.338022	8.47067e-08	0.610331	8.75959e-26	-0.177302	0.00598748	0.260689	4.50766e-05	-0.0414124	0.524036	-0.308782	1.12674e-06	0.118047	0.0684895	-0.0416706
VTI1B	VTI1B	black	0.491832	5.81399e-16	0.289766	5.25651e-06	-0.402258	1.03905e-10	-0.629743	8.23997e-28	-0.55343	1.40285e-20	0.487169	1.19513e-15	-0.0767385	0.237257	0.580266	6.59038e-23	-0.216938	0.000734135	0.401878	1.08594e-10	0.553598	1.35852e-20	0.488973	9.05493e-16	-0.15335	0.0176753	-0.325433	2.66882e-07	0.26954	2.40462e-05	-0.159117	0.0137892	0.0377315	0.561602	0.885103	1.09743e-80	-0.0904572	0.163329	0.0659404	0.310023	-0.0809392	0.21248	-0.427837	4.68375e-12	0.361876	8.33234e-09	-0.159214
RHAG	RHAG	black	0.490382	7.28218e-16	0.273172	1.84609e-05	-0.425101	6.60748e-12	-0.568549	7.26946e-22	-0.454559	1.37433e-13	0.595343	2.59486e-24	-0.11643	0.0723929	0.516067	1.14466e-17	-0.231273	0.000311371	0.380019	1.2513e-09	0.337647	8.77196e-08	0.615987	2.32544e-26	0.00024196	0.997031	-0.20746	0.00125705	0.125017	0.0535873	-0.120292	0.0633592	0.0109565	0.86619	0.701176	1.11421e-36	0.0221078	0.733835	0.0233576	0.719403	-0.0522939	0.42096	-0.281658	9.80922e-06	0.202034	0.00169279	0.0408884
DNAJC6	DNAJC6	black	0.484741	1.73193e-15	0.24422	0.000136918	-0.497745	2.29439e-16	-0.536172	3.44215e-19	-0.485205	1.61363e-15	0.492397	5.32374e-16	-0.193673	0.0026389	0.584487	2.70998e-23	-0.167282	0.00957403	0.482904	2.28838e-15	0.543227	9.51369e-20	0.380343	1.20832e-09	-0.0910683	0.160492	-0.278307	1.26225e-05	0.200475	0.00184129	-0.0527414	0.416991	0.051295	0.4299	0.925814	4.04987e-102	0.0732006	0.259644	-0.119302	0.0655812	-0.0813753	0.210018	-0.305079	1.53395e-06	0.451379	2.12578e-13	-0.0258164
ZRANB1	ZRANB1	black	0.482543	2.41682e-15	0.470024	1.5421e-14	-0.375514	2.02581e-09	-0.490048	7.66868e-16	-0.566699	1.05293e-21	0.48796	1.0584e-15	-0.25244	7.93771e-05	0.472205	1.1226e-14	-0.299478	2.42677e-06	0.22575	0.000436089	0.557361	6.59182e-21	0.338862	7.83162e-08	0.00231985	0.971541	-0.344835	4.45434e-08	0.29856	2.61393e-06	0.0519595	0.42394	-0.232051	0.000296746	0.692583	1.78093e-35	-0.114238	0.0779682	0.220737	0.000587933	-0.0972085	0.134009	-0.304354	1.62862e-06	0.172491	0.00752381	-0.187353
LOC100134229	LOC100134229	black	0.4822	2.54539e-15	0.269242	2.45682e-05	-0.459686	6.73606e-14	-0.540289	1.63124e-19	-0.517338	9.23549e-18	0.48006	3.51134e-15	-0.189355	0.00329648	0.599604	1.00816e-24	-0.158598	0.0141057	0.453035	1.69481e-13	0.533229	5.83382e-19	0.368755	4.11684e-09	-0.100409	0.121608	-0.251132	8.66797e-05	0.279655	1.14098e-05	-0.0212392	0.74392	0.049009	0.450764	0.823628	2.63226e-60	-0.00272058	0.966627	-0.0489632	0.451188	-0.052595	0.418287	-0.41063	3.87729e-11	0.392004	3.34931e-10	-0.0355468
TMCC2	TMCC2	black	0.480944	3.07539e-15	0.20677	0.00130608	-0.537956	2.4935e-19	-0.539526	1.87492e-19	-0.395095	2.36364e-10	0.551311	2.09878e-20	-0.23423	0.000259116	0.600315	8.5987e-25	-0.162409	0.0119259	0.549675	2.85919e-20	0.424663	6.97942e-12	0.447345	3.67374e-13	-0.0758556	0.242712	-0.361719	8.46605e-09	0.233604	0.000269448	-0.0512231	0.430547	0.134375	0.0379013	0.807946	2.33308e-56	0.190811	0.00305992	-0.187155	0.0036857	-0.0879991	0.175121	-0.224509	0.000469847	0.262923	3.8545e-05	-0.0682334
PKD1L3	PKD1L3	black	0.480731	3.17521e-15	0.236153	0.00022966	-0.494905	3.59411e-16	-0.542453	1.09713e-19	-0.458625	7.81557e-14	0.513702	1.70304e-17	-0.189865	0.00321175	0.595092	2.74211e-24	-0.153351	0.0176745	0.491164	6.45056e-16	0.430453	3.36059e-12	0.479431	3.8581e-15	-0.056602	0.383669	-0.33143	1.55487e-07	0.199731	0.00191629	-0.0523867	0.420135	0.0672326	0.300616	0.775907	2.54138e-49	0.102095	0.115441	-0.091716	0.157526	-0.0970821	0.134518	-0.304286	1.63786e-06	0.282692	9.06854e-06	-0.0548834
TGM2	TGM2	black	0.480338	3.36816e-15	0.140933	0.0293892	-0.529295	1.17172e-18	-0.55651	7.77034e-21	-0.390166	4.11358e-10	0.466993	2.38816e-14	-0.232661	0.000285725	0.679595	9.81519e-34	-0.134192	0.0381665	0.609783	9.94606e-26	0.494186	4.02368e-16	0.441584	7.92373e-13	-0.0823574	0.20455	-0.458489	7.96473e-14	0.23731	0.000213468	-0.117175	0.0705729	0.235906	0.000233267	0.86173	8.69967e-72	0.1745	0.00684388	-0.233381	0.000273221	0.0214514	0.741453	-0.290632	4.9122e-06	0.297561	2.83302e-06	-0.198447
IGF2BP2	IGF2BP2	black	0.480159	3.46002e-15	0.266114	3.07488e-05	-0.467296	2.28641e-14	-0.498618	1.99716e-16	-0.485745	1.48614e-15	0.439474	1.04626e-12	-0.259847	4.77995e-05	0.584038	2.98064e-23	-0.18791	0.00354771	0.45413	1.45791e-13	0.624936	2.69823e-27	0.320293	4.20192e-07	-0.0338505	0.60256	-0.435628	1.72802e-12	0.259627	4.85349e-05	-0.0312302	0.630947	0.0372457	0.566656	0.881526	3.32863e-79	0.0462413	0.476771	-0.0847076	0.191883	-0.0251362	0.699037	-0.313898	7.3056e-07	0.337137	9.19776e-08	-0.211532
GALNT5	GALNT5	black	0.47874	4.27761e-15	0.329053	1.92884e-07	-0.425416	6.35207e-12	-0.504404	7.87923e-17	-0.463899	3.716e-14	0.463601	3.87655e-14	-0.254171	7.0599e-05	0.560155	3.83102e-21	-0.201199	0.00177092	0.368855	4.07426e-09	0.461002	5.59909e-14	0.348266	3.20378e-08	0.00925599	0.886806	-0.348531	3.12259e-08	0.280697	1.05484e-05	0.0309727	0.633768	-0.0322839	0.619465	0.686289	1.27602e-34	0.015118	0.816145	0.0393576	0.544848	-0.141178	0.0291055	-0.295743	3.27763e-06	0.166079	0.0101131	-0.16071
HBD	HBD	black	0.478009	4.76989e-15	0.200065	0.00188231	-0.457019	9.77623e-14	-0.564518	1.62438e-21	-0.396148	2.09721e-10	0.526331	1.9695e-18	-0.11245	0.0827712	0.497321	2.45397e-16	-0.216782	0.00074082	0.459512	6.90323e-14	0.351319	2.38148e-08	0.489904	7.84224e-16	-0.0406853	0.531353	-0.199419	0.00194864	0.0752032	0.246799	-0.143203	0.026851	0.10594	0.102299	0.812734	1.59306e-57	0.104751	0.106231	-0.106724	0.0997691	-0.0331453	0.610144	-0.241169	0.000166848	0.324799	2.8238e-07	0.0485865
ABCC13	ABCC13	black	0.476986	5.55311e-15	0.29526	3.40652e-06	-0.398579	1.58869e-10	-0.559678	4.20433e-21	-0.505519	6.57367e-17	0.507174	5.01617e-17	-0.144305	0.0256883	0.509301	3.53672e-17	-0.182967	0.00454301	0.354217	1.79178e-08	0.492342	5.36911e-16	0.452432	1.84087e-13	-0.0397663	0.540676	-0.26176	4.18239e-05	0.186408	0.00382699	-0.0591816	0.362334	-0.0307207	0.636533	0.823043	3.75411e-60	-0.0615987	0.343027	0.0512127	0.430641	-0.113747	0.0792659	-0.371679	3.03535e-09	0.307468	1.25771e-06	-0.0699293
DYRK3	DYRK3	black	0.476728	5.7705e-15	0.176979	0.0060812	-0.585404	2.23058e-23	-0.642972	2.82338e-29	-0.403601	8.88736e-11	0.504803	7.38543e-17	-0.220706	0.000589011	0.726825	1.52482e-40	-0.263051	3.82007e-05	0.688216	7.01926e-35	0.475442	6.97949e-15	0.417078	1.78093e-11	-0.169702	0.00856694	-0.369206	3.92848e-09	0.231442	0.000308131	-0.193252	0.00269731	0.300885	2.16457e-06	0.840521	5.0668e-65	0.197535	0.00215431	-0.231184	0.000313089	-0.112194	0.0834787	-0.308718	1.13276e-06	0.42115	1.08026e-11	-0.0498888
MXI1	MXI1	black	0.476336	6.11498e-15	0.243244	0.000145899	-0.535143	4.14225e-19	-0.557273	6.70609e-21	-0.424547	7.08173e-12	0.440929	8.63943e-13	-0.218575	0.000667472	0.577887	1.08149e-22	-0.22969	0.00034321	0.547652	4.18077e-20	0.588395	1.1766e-23	0.291467	4.60035e-06	-0.105704	0.103071	-0.356314	1.45591e-08	0.227481	0.000392729	-0.0654266	0.313816	0.128749	0.046783	0.872927	7.87836e-76	0.147122	0.0229108	-0.159136	0.0137781	-0.0764076	0.239291	-0.253519	7.37925e-05	0.425354	6.40169e-12	-0.0855305
C9orf40	C9orf40	black	0.475173	7.2617e-15	0.231363	0.00030964	-0.448238	3.25641e-13	-0.592352	4.99621e-24	-0.475273	7.15533e-15	0.513014	1.91049e-17	-0.0888973	0.170741	0.553277	1.4444e-20	-0.222752	0.000521811	0.462384	4.60687e-14	0.408756	4.84635e-11	0.548095	3.84765e-20	-0.080229	0.216533	-0.160126	0.0131926	0.173963	0.00702015	-0.189042	0.00334955	0.105096	0.105079	0.706267	2.05715e-37	0.0354646	0.585363	-0.0258014	0.691475	-0.0603951	0.352558	-0.348487	3.13608e-08	0.435439	1.77084e-12	0.0411981
RHCE	RHCE	black	0.474395	8.1432e-15	0.211683	0.000992039	-0.44943	2.77129e-13	-0.502594	1.05606e-16	-0.395421	2.27768e-10	0.498692	1.9735e-16	-0.16953	0.00863524	0.519879	5.99557e-18	-0.135794	0.0359011	0.429943	3.58609e-12	0.400787	1.23213e-10	0.459644	6.7762e-14	-0.0374662	0.564359	-0.237954	0.000204922	0.153481	0.0175771	-0.0218614	0.736692	0.0574614	0.376477	0.766628	1.693e-47	0.0956056	0.140574	-0.110394	0.0885851	-0.0517936	0.425424	-0.239683	0.000183541	0.224858	0.000460115	0.011364
CCDC23	CCDC23	black	0.471852	1.182e-14	0.329559	1.84254e-07	-0.466488	2.5676e-14	-0.546413	5.26986e-20	-0.493991	4.14846e-16	0.436848	1.4747e-12	-0.209785	0.00110405	0.577063	1.28259e-22	-0.151376	0.0192086	0.416343	1.94782e-11	0.506269	5.81634e-17	0.315596	6.31561e-07	-0.0876263	0.176963	-0.275029	1.61035e-05	0.338131	8.38502e-08	0.0351615	0.588576	-0.0109286	0.866527	0.693174	1.47612e-35	0.0163996	0.800871	0.0199238	0.759278	-0.188767	0.00339671	-0.33105	1.60957e-07	0.397208	1.85848e-10	-0.0481313
PAGE2	PAGE2	black	0.471811	1.18908e-14	0.313882	7.31528e-07	-0.535331	4.00467e-19	-0.543522	9.00915e-20	-0.461099	5.52311e-14	0.369789	3.69757e-09	-0.248045	0.000106484	0.534908	4.32014e-19	-0.283943	8.24398e-06	0.506629	5.48439e-17	0.381713	1.04191e-09	0.222216	0.000538704	0.00585542	0.928248	-0.193833	0.00261709	0.166703	0.00983041	-0.0278298	0.668603	0.0423049	0.515124	0.635994	1.70819e-28	0.168582	0.00902081	-0.0608293	0.349101	-0.189775	0.00322663	-0.263552	3.6875e-05	0.429059	4.01237e-12	0.0767123
ATG9A	ATG9A	black	0.465001	3.17619e-14	0.23588	0.000233646	-0.499156	1.83301e-16	-0.412877	2.96214e-11	-0.445648	4.61407e-13	0.496127	2.9643e-16	-0.312292	8.37703e-07	0.571666	3.87433e-22	0.117142	0.0706513	0.45259	1.80147e-13	0.551631	1.97524e-20	0.301456	2.06614e-06	-0.112701	0.0820845	-0.459381	7.0311e-14	0.516595	1.04716e-17	0.253784	7.24825e-05	-0.01728	0.790422	0.772715	1.10208e-48	0.145912	0.0240702	-0.170685	0.00818528	-0.0440185	0.498235	-0.289946	5.18341e-06	0.173709	0.00710485	-0.204878
ARHGEF12	ARHGEF12	black	0.463588	3.88403e-14	0.274004	1.73675e-05	-0.419462	1.33001e-11	-0.498753	1.95447e-16	-0.48388	1.9738e-15	0.51044	2.93038e-17	-0.220678	0.000590012	0.539025	2.05367e-19	-0.184578	0.00419404	0.381791	1.03318e-09	0.582514	4.11199e-23	0.379128	1.37715e-09	-0.0667276	0.30427	-0.348228	3.21537e-08	0.229944	0.000337897	-0.037373	0.565329	-0.0188437	0.771958	0.875987	5.30672e-77	0.00104222	0.987212	-0.0385979	0.552644	-0.0312256	0.630999	-0.292275	4.31669e-06	0.306262	1.39059e-06	-0.169431
USP12	USP12	black	0.463175	4.11863e-14	0.310361	9.86502e-07	-0.363937	6.75728e-09	-0.601772	6.19899e-25	-0.50478	7.41229e-17	0.416914	1.81699e-11	-0.0515346	0.427745	0.474139	8.45559e-15	-0.342776	5.41819e-08	0.337185	9.15731e-08	0.43508	1.855e-12	0.404024	8.45921e-11	-0.076702	0.23748	-0.115092	0.0757567	0.107437	0.097513	-0.186348	0.00383854	0.00508004	0.937729	0.786094	1.99313e-51	-0.0890516	0.169997	0.108354	0.0946712	-0.144978	0.0249999	-0.362042	8.19378e-09	0.425543	6.25142e-12	0.0270587
SOX6	SOX6	black	0.462296	4.66414e-14	0.267112	2.86338e-05	-0.431986	2.76261e-12	-0.516502	1.0637e-17	-0.545501	6.24452e-20	0.455203	1.25731e-13	-0.147562	0.0225011	0.556981	7.09428e-21	-0.118056	0.0684694	0.393799	2.73674e-10	0.55395	1.27006e-20	0.378423	1.48544e-09	-0.0456668	0.48227	-0.196168	0.00231567	0.189646	0.00324802	-0.0361749	0.577869	-0.0298453	0.646176	0.850946	3.24241e-68	-0.0416997	0.521158	-0.0308512	0.6351	-0.0745574	0.250892	-0.395989	2.1353e-10	0.527979	1.47656e-18	0.0216659
NEDD4L	NEDD4L	black	0.4594	7.01177e-14	0.268438	2.60345e-05	-0.41041	3.98064e-11	-0.490012	7.71191e-16	-0.525925	2.1142e-18	0.538269	2.35592e-19	-0.182279	0.00470003	0.534529	4.62397e-19	0.0119384	0.854326	0.34146	6.13588e-08	0.610772	7.90621e-26	0.4447	5.23747e-13	-0.0706729	0.276503	-0.310235	9.97071e-07	0.323992	3.03359e-07	0.0745522	0.250926	-0.0865448	0.182388	0.868376	3.84074e-74	-0.0444991	0.493551	-0.0213666	0.742439	0.00397277	0.951283	-0.360776	9.3123e-09	0.305035	1.53956e-06	-0.124999
RNF14	RNF14	black	0.458953	7.4648e-14	0.227054	0.000403045	-0.455113	1.27309e-13	-0.622737	4.61048e-27	-0.449868	2.61152e-13	0.44543	4.75086e-13	-0.145418	0.0245579	0.610408	8.60439e-26	-0.262059	4.0957e-05	0.503924	8.51747e-17	0.443134	6.45219e-13	0.408659	4.90261e-11	-0.172298	0.00759219	-0.303375	1.76538e-06	0.193791	0.00262277	-0.185382	0.00402897	0.152414	0.0183885	0.878175	7.3708e-78	0.0418663	0.519493	-0.0575324	0.375887	-0.153835	0.0173153	-0.342831	5.38983e-08	0.388526	4.93706e-10	-0.0997304
SNX15	SNX15	black	0.458885	7.53612e-14	0.222214	0.000538752	-0.516368	1.08805e-17	-0.565034	1.46638e-21	-0.469306	1.71105e-14	0.437553	1.34531e-12	-0.260574	4.5438e-05	0.690959	2.97453e-35	-0.0119493	0.854194	0.547117	4.62081e-20	0.555966	8.628e-21	0.362416	7.88871e-09	-0.186399	0.00382865	-0.441651	7.85363e-13	0.478725	4.28727e-15	0.0375918	0.563053	0.121901	0.0598786	0.770055	3.67535e-48	0.104418	0.107354	-0.124131	0.0553174	-0.145853	0.0241281	-0.357936	1.23856e-08	0.306228	1.39447e-06	-0.174414
ABCC4	ABCC4	black	0.456579	1.0392e-13	0.271487	2.08791e-05	-0.401954	1.07633e-10	-0.508347	4.13835e-17	-0.487771	1.08963e-15	0.481055	3.02428e-15	-0.156314	0.0155729	0.511052	2.64759e-17	-0.190584	0.00309574	0.355512	1.57655e-08	0.698536	2.6385e-36	0.401201	1.17445e-10	-0.0628152	0.333562	-0.261327	4.31116e-05	0.18374	0.00437245	-0.0907948	0.161757	-0.0284979	0.661135	0.815337	3.58258e-58	-0.0297239	0.647519	-0.00583828	0.928458	-0.0116699	0.857567	-0.287895	6.08111e-06	0.384493	7.69784e-10	-0.0795871
AMFR	AMFR	black	0.454099	1.4643e-13	0.228732	0.000363931	-0.439237	1.07934e-12	-0.497454	2.40273e-16	-0.426875	5.28757e-12	0.476343	6.1087e-15	-0.160644	0.0128952	0.578301	9.92436e-23	-0.165494	0.0103844	0.43953	1.03855e-12	0.602123	5.72708e-25	0.386241	6.35476e-10	-0.129807	0.0449905	-0.358675	1.15031e-08	0.268239	2.64094e-05	-0.0879241	0.17549	0.0731185	0.26018	0.741743	5.33467e-43	0.0550842	0.396571	-0.0783485	0.227531	0.0582647	0.369831	-0.256402	6.06316e-05	0.265283	3.26217e-05	-0.170208
POLE2	POLE2	black	0.452607	1.79731e-13	0.362238	8.03211e-09	-0.257902	5.46894e-05	-0.552451	1.69046e-20	-0.63361	3.12615e-28	0.493641	4.38285e-16	0.074102	0.253806	0.383778	8.3237e-10	-0.161311	0.0125211	0.133182	0.0396545	0.374597	2.2324e-09	0.593763	3.67134e-24	0.0101103	0.876439	0.120511	0.0628751	0.142302	0.0278347	-0.103159	0.111682	-0.208365	0.00119531	0.522158	4.05748e-18	-0.273026	1.86598e-05	0.294455	3.63231e-06	0.00346181	0.957542	-0.490172	7.5233e-16	0.51389	1.65013e-17	0.243803
PBX1	PBX1	black	0.451609	2.06013e-13	0.218158	0.000683883	-0.515872	1.18302e-17	-0.443021	6.5503e-13	-0.430864	3.18891e-12	0.507105	5.07374e-17	-0.307957	1.20727e-06	0.586517	1.75929e-23	-0.00500523	0.938644	0.484459	1.8078e-15	0.705262	2.87964e-37	0.275725	1.52964e-05	-0.115819	0.0739138	-0.36471	6.24428e-09	0.333598	1.27529e-07	0.0996187	0.124584	0.0145127	0.823382	0.872867	8.30046e-76	0.148617	0.0215449	-0.206467	0.0013282	-0.0224928	0.72938	-0.232206	0.000293904	0.36414	6.61865e-09	-0.11762
C1orf116	C1orf116	black	0.448771	3.03022e-13	0.212782	0.000932031	-0.606132	2.30471e-25	-0.406169	6.57888e-11	-0.321846	3.66678e-07	0.468391	1.95286e-14	-0.409514	4.42875e-11	0.539853	1.76618e-19	-0.000661944	0.991878	0.570655	4.7549e-22	0.51767	8.73026e-18	0.218201	0.000682173	-0.0463023	0.476189	-0.447389	3.65204e-13	0.336541	9.72123e-08	0.208694	0.00117361	0.0532838	0.412209	0.693311	1.41326e-35	0.366278	5.31678e-09	-0.306733	1.3372e-06	-0.0707899	0.275707	-0.0870475	0.179851	0.237118	0.00021608	-0.103037
LRRC2	LRRC2	black	0.446194	4.28851e-13	0.163746	0.0112348	-0.484165	1.89031e-15	-0.541547	1.29579e-19	-0.397124	1.87644e-10	0.41566	2.11631e-11	-0.188873	0.00337844	0.67634	2.59595e-33	-0.204395	0.00148854	0.564314	1.69123e-21	0.40328	9.22585e-11	0.42045	1.17777e-11	-0.0979315	0.131126	-0.347521	3.44255e-08	0.180986	0.0050079	-0.147727	0.0223495	0.218428	0.000673209	0.746409	8.39025e-44	0.114713	0.0767328	-0.153127	0.017843	-0.13783	0.0331877	-0.340677	6.60579e-08	0.287089	6.47291e-06	-0.0700219
MOSPD1	MOSPD1	black	0.442524	6.99619e-13	0.359696	1.03827e-08	-0.30035	2.26099e-06	-0.572886	3.02313e-22	-0.518704	7.32521e-18	0.486515	1.32109e-15	-0.0884329	0.172995	0.425746	6.09469e-12	-0.254712	6.8053e-05	0.206577	0.00132014	0.409999	4.18063e-11	0.527368	1.64337e-18	-0.0445687	0.492875	-0.230408	0.00032841	0.172152	0.00764427	-0.109411	0.0914763	-0.140834	0.0295041	0.747128	6.287e-44	-0.16125	0.0125547	0.2423	0.000155107	-0.0637474	0.326423	-0.336041	1.01825e-07	0.178918	0.00553839	-0.118175
TAL1	TAL1	black	0.441902	7.59749e-13	0.135642	0.0361109	-0.574423	2.20819e-22	-0.526907	1.78137e-18	-0.37433	2.29648e-09	0.504335	7.96863e-17	-0.240176	0.000177842	0.678275	1.45809e-33	-0.097132	0.134317	0.640777	4.99882e-29	0.603925	3.8099e-25	0.379797	1.28156e-09	-0.155084	0.0164174	-0.370701	3.36197e-09	0.281179	1.01712e-05	-0.0711313	0.273392	0.238565	0.000197117	0.850152	5.78835e-68	0.221128	0.000574543	-0.304928	1.55325e-06	-0.111639	0.0850273	-0.252383	7.96832e-05	0.4583	8.17819e-14	-0.0511683
ISCA1	ISCA1	black	0.440981	8.57992e-13	0.251918	8.22191e-05	-0.416647	1.87704e-11	-0.571241	4.22308e-22	-0.481374	2.88262e-15	0.477704	4.9915e-15	-0.150189	0.0201857	0.537883	2.52692e-19	-0.129094	0.0461926	0.408193	5.18045e-11	0.619342	1.0454e-26	0.38995	4.21413e-10	-0.143963	0.0260438	-0.303818	1.70231e-06	0.281356	1.00363e-05	-0.0713557	0.271877	0.0261662	0.68734	0.856487	5.15632e-70	-0.0110195	0.865428	-0.0139511	0.830111	-0.0761799	0.240698	-0.351364	2.37107e-08	0.376541	1.81627e-09	-0.130791
UBE2MP1	UBE2MP1	black	0.434954	1.88549e-12	0.251913	8.22449e-05	-0.425324	6.42538e-12	-0.446894	3.90333e-13	-0.506623	5.48965e-17	0.517059	9.6813e-18	-0.171789	0.00777508	0.604854	3.08471e-25	0.0489521	0.451291	0.378726	1.43784e-09	0.578943	8.68541e-23	0.414095	2.55779e-11	-0.136304	0.0352047	-0.339096	7.66194e-08	0.454616	1.36349e-13	0.103363	0.11097	-0.0286619	0.659307	0.739294	1.38638e-42	-0.0257366	0.69221	-0.056394	0.385421	-0.0571272	0.379264	-0.346207	3.90627e-08	0.316646	5.7693e-07	-0.160587
PAGE2B	PAGE2B	black	0.43432	2.04654e-12	0.255126	6.61576e-05	-0.425309	6.4377e-12	-0.528605	1.32279e-18	-0.443121	6.4635e-13	0.414068	2.56617e-11	-0.129857	0.0449074	0.501441	1.27135e-16	-0.228124	0.000377679	0.399317	1.45955e-10	0.387027	5.82735e-10	0.317141	5.52782e-07	-0.0554827	0.393159	-0.10928	0.0918694	0.100234	0.122263	-0.109281	0.0918643	0.0208905	0.747982	0.74571	1.10999e-43	0.0330475	0.6112	-0.0209336	0.747479	-0.11156	0.08525	-0.26416	3.53243e-05	0.473967	8.67292e-15	0.0860105
GPLD1	GPLD1	black	0.433853	2.17339e-12	0.204034	0.00151821	-0.463571	3.89344e-14	-0.497853	2.25539e-16	-0.445536	4.6836e-13	0.473813	8.87113e-15	-0.188806	0.00338995	0.625543	2.32562e-27	-0.161494	0.0124199	0.486219	1.38228e-15	0.434011	2.12969e-12	0.400931	1.21176e-10	-0.0746746	0.250146	-0.293346	3.96658e-06	0.205104	0.00143174	-0.0861323	0.184489	0.103302	0.111183	0.796188	1.24895e-53	0.0687666	0.289697	-0.106746	0.0997002	-0.10461	0.106704	-0.330108	1.75329e-07	0.289259	5.469e-06	-0.0644731
HK1	HK1	black	0.428227	4.45819e-12	0.160654	0.0128896	-0.4424	7.11222e-13	-0.449914	2.5952e-13	-0.332575	1.40064e-07	0.432051	2.73993e-12	-0.235949	0.000232636	0.544264	7.85405e-20	-0.133144	0.0397124	0.46515	3.10961e-14	0.410892	3.75822e-11	0.328146	2.09318e-07	-0.110267	0.0889543	-0.383964	8.15604e-10	0.210718	0.0010476	-0.0512698	0.430126	0.110996	0.0868507	0.820345	1.89882e-59	0.160109	0.0132026	-0.176313	0.00627818	-0.0729138	0.26152	-0.161904	0.0121966	0.229663	0.000343785	-0.204636
HMBS	HMBS	black	0.427929	4.62925e-12	0.169239	0.00875186	-0.395455	2.269e-10	-0.533754	5.31208e-19	-0.420847	1.12149e-11	0.503534	9.07187e-17	-0.070193	0.279785	0.558115	5.69716e-21	-0.19421	0.00256613	0.430033	3.54528e-12	0.323714	3.10938e-07	0.527352	1.64794e-18	-0.0705462	0.277367	-0.252625	7.83933e-05	0.120501	0.0628978	-0.173421	0.00720205	0.137509	0.0336035	0.835308	1.64721e-63	0.00807388	0.901183	-0.0723644	0.265141	-0.0599727	0.355941	-0.340334	6.82268e-08	0.25754	5.60709e-05	-0.053997
ABCG2	ABCG2	black	0.426936	5.24734e-12	0.233132	0.000277482	-0.408878	4.77672e-11	-0.484191	1.88276e-15	-0.436448	1.55339e-12	0.380636	1.17074e-09	-0.165632	0.0103198	0.508801	3.84049e-17	-0.209252	0.00113755	0.393709	2.7648e-10	0.4387	1.15807e-12	0.359147	1.09711e-08	-0.0292664	0.652587	-0.268795	2.53735e-05	0.106203	0.101446	-0.0937198	0.14861	0.0295256	0.649713	0.819573	3.0038e-59	0.0351439	0.588763	-0.034963	0.590684	-0.122432	0.0587648	-0.273412	1.81396e-05	0.328407	2.04462e-07	-0.0755496
SGIP1	SGIP1	black	0.4256	6.20663e-12	0.250969	8.76349e-05	-0.391197	3.66614e-10	-0.438202	1.23604e-12	-0.456924	9.90517e-14	0.387504	5.52817e-10	-0.216063	0.000772287	0.464374	3.47298e-14	-0.0284249	0.66195	0.332639	1.39245e-07	0.569869	5.57404e-22	0.331704	1.51658e-07	-0.0220557	0.734439	-0.33415	1.21224e-07	0.25727	5.7124e-05	0.058996	0.363844	-0.0718389	0.268635	0.785677	2.44381e-51	-0.00236155	0.971029	-0.020294	0.754946	-0.0193998	0.765422	-0.288508	5.79819e-06	0.290656	4.9031e-06	-0.16183
ATP1B2	ATP1B2	black	0.422214	9.46843e-12	0.145717	0.0242619	-0.423084	8.49888e-12	-0.437913	1.28359e-12	-0.381473	1.06934e-09	0.407482	5.63527e-11	-0.242024	0.000157893	0.520964	4.98018e-18	0.0228932	0.724755	0.431942	2.77822e-12	0.520573	5.32496e-18	0.399126	1.49189e-10	-0.0251214	0.699206	-0.343382	5.11519e-08	0.24072	0.00017174	0.00176538	0.978341	0.0553789	0.394046	0.701428	1.02559e-36	0.0959878	0.138987	-0.159559	0.0135255	0.0869491	0.180346	-0.2817	9.77784e-06	0.320091	4.27682e-07	-0.121822
HEPACAM2	HEPACAM2	black	0.421474	1.0378e-11	0.232239	0.000293315	-0.383572	8.51304e-10	-0.47794	4.8197e-15	-0.445939	4.43767e-13	0.470237	1.49516e-14	-0.149299	0.0209459	0.502782	1.02444e-16	-0.15335	0.0176755	0.351753	2.28263e-08	0.451297	2.14979e-13	0.382164	9.92231e-10	-0.0382501	0.556232	-0.223464	0.000500144	0.146014	0.0239704	-0.0694347	0.285026	-0.00554827	0.932003	0.827486	2.44785e-61	-0.0124379	0.848303	-0.0199484	0.75899	-0.105729	0.10299	-0.294849	3.52011e-06	0.306531	1.35986e-06	-0.0541426
GYPA	GYPA	black	0.421381	1.04982e-11	0.224168	0.000479556	-0.334963	1.12488e-07	-0.559272	4.55033e-21	-0.446397	4.17301e-13	0.433821	2.18239e-12	-0.017933	0.782697	0.408771	4.83778e-11	-0.210768	0.00104463	0.312854	7.98583e-07	0.324618	2.86959e-07	0.483877	1.97471e-15	-0.0343193	0.597543	-0.0555516	0.392571	0.0364741	0.574725	-0.175294	0.00659097	0.0141145	0.828153	0.806531	5.08388e-56	-0.0730989	0.260308	0.0396834	0.54152	-0.0397806	0.540531	-0.337429	8.9512e-08	0.423927	7.65226e-12	0.0811011
MPP1	MPP1	black	0.419738	1.28565e-11	0.193967	0.00259886	-0.506017	6.06051e-17	-0.461136	5.49427e-14	-0.35221	2.18263e-08	0.413922	2.61192e-11	-0.289971	5.17323e-06	0.497198	2.50246e-16	-0.0341372	0.599489	0.503825	8.65456e-17	0.591527	5.97919e-24	0.1837	0.00438115	-0.193001	0.0027327	-0.391261	3.64012e-10	0.330854	1.63856e-07	0.0981658	0.130202	0.069957	0.281409	0.875757	6.51511e-77	0.208922	0.00115873	-0.230434	0.000327892	-0.0344119	0.596554	-0.161967	0.0121623	0.356263	1.46334e-08	-0.14701
TAB3	TAB3	black	0.418253	1.54274e-11	0.476542	5.9313e-15	-0.147769	0.0223107	-0.302234	1.93878e-06	-0.603039	4.65682e-25	0.393092	2.96363e-10	-0.215598	0.000793283	0.207545	0.00125112	-0.00440824	0.945951	-0.117313	0.0702398	0.300939	2.15513e-06	0.440696	8.909e-13	0.269737	2.37061e-05	-0.251258	8.59473e-05	0.265304	3.25733e-05	0.292576	4.21534e-06	-0.533789	5.27846e-19	0.477656	5.02773e-15	-0.317782	5.22921e-07	0.433331	2.32467e-12	-0.086682	0.181693	-0.414162	2.53714e-11	-0.0879848	0.175191	-0.163227
LINC00570	LINC00570	black	0.411566	3.46689e-11	0.227373	0.000395312	-0.469825	1.58728e-14	-0.450258	2.47674e-13	-0.307193	1.28683e-06	0.319338	4.56757e-07	-0.262974	3.84067e-05	0.433528	2.26635e-12	-0.171172	0.00800196	0.425808	6.04728e-12	0.453368	1.61903e-13	0.140768	0.029581	-0.0299285	0.645257	-0.197238	0.00218849	0.140239	0.0302044	0.0269876	0.678064	0.0308682	0.634914	0.737328	2.96094e-42	0.175014	0.00667919	-0.158341	0.014264	-0.0887229	0.171585	-0.0632026	0.330583	0.47654	5.93346e-15	0.042867
NDUFA2	NDUFA2	black	0.4106	3.8914e-11	0.334191	1.20773e-07	-0.244147	0.000137577	-0.469891	1.57199e-14	-0.655184	1.07827e-30	0.551784	1.91875e-20	0.0508756	0.433685	0.443556	6.10051e-13	0.15405	0.0171576	0.0975014	0.132835	0.4154	2.18405e-11	0.607053	1.86627e-25	-0.0981271	0.130354	-0.0576716	0.374731	0.419043	1.4004e-11	0.138018	0.0329469	-0.277136	1.37757e-05	0.589311	9.6587e-24	-0.28954	5.35036e-06	0.263694	3.65067e-05	0.0137077	0.833031	-0.528593	1.32578e-18	0.243607	0.000142501	0.0598902
RHD	RHD	black	0.410182	4.09057e-11	0.183602	0.00440253	-0.363829	6.83226e-09	-0.396086	2.11198e-10	-0.342988	5.30997e-08	0.40057	1.2633e-10	-0.124965	0.0536871	0.404622	7.88765e-11	-0.0682528	0.293324	0.323845	3.07349e-07	0.366774	5.05215e-09	0.376197	1.88388e-09	-0.0110739	0.86477	-0.168905	0.00888769	0.134721	0.0374058	0.0400691	0.537596	0.00671059	0.917804	0.631465	5.36166e-28	0.0631123	0.331277	-0.0865792	0.182214	-0.00876441	0.89278	-0.199562	0.0019338	0.157278	0.0149383	0.0253876
UROD	UROD	black	0.407951	5.33116e-11	0.203256	0.00158403	-0.330222	1.73519e-07	-0.553599	1.35832e-20	-0.458209	8.28254e-14	0.615801	2.43002e-26	-0.00660292	0.919118	0.511505	2.456e-17	0.00572579	0.929833	0.309369	1.07255e-06	0.374699	2.20855e-09	0.579523	7.69724e-23	-0.231241	0.000311976	-0.158213	0.0143441	0.327851	2.14948e-07	-0.0445662	0.492899	0.00574673	0.929577	0.763174	7.69322e-47	-0.0786854	0.225532	0.0407585	0.530614	0.03133	0.629856	-0.363584	7.00492e-09	0.184225	0.00426844	-0.0312438
CETN2	CETN2	black	0.406653	6.21428e-11	0.407747	5.46128e-11	-0.241678	0.000161461	-0.491251	6.36331e-16	-0.642258	3.40189e-29	0.543613	8.85926e-20	-0.0969871	0.134902	0.421259	1.06583e-11	0.119389	0.0653836	0.0799011	0.218422	0.592965	4.37084e-24	0.524081	2.91161e-18	-0.212701	0.000936345	-0.286695	6.67275e-06	0.579986	6.98793e-23	0.197142	0.0021996	-0.330507	1.69102e-07	0.613155	4.53239e-26	-0.299416	2.43895e-06	0.324279	2.95728e-07	0.0357438	0.582413	-0.491988	5.67415e-16	0.178261	0.00571721	-0.181408
ISCA1P1	ISCA1P1	black	0.406562	6.28159e-11	0.217863	0.000695755	-0.351973	2.23388e-08	-0.563825	1.86297e-21	-0.423897	7.68093e-12	0.46192	4.91882e-14	-0.100123	0.122678	0.460943	5.64601e-14	-0.119361	0.0654463	0.350955	2.46755e-08	0.587501	1.42541e-23	0.397787	1.73954e-10	-0.160206	0.0131466	-0.30958	1.05366e-06	0.250645	8.95528e-05	-0.107272	0.0980326	0.0320053	0.622492	0.850693	3.90255e-68	-0.0300231	0.644213	0.00727767	0.910886	-0.0342225	0.598577	-0.30311	1.80428e-06	0.311594	8.88846e-07	-0.196923
ANK1	ANK1	black	0.404076	8.40824e-11	0.107068	0.0986782	-0.465751	2.85374e-14	-0.477653	5.02995e-15	-0.338322	8.2372e-08	0.439882	9.91658e-13	-0.199435	0.00194694	0.593316	4.04833e-24	-0.114424	0.0774836	0.54222	1.14509e-19	0.520898	5.03724e-18	0.323942	3.04723e-07	-0.167122	0.00964437	-0.3974	1.8181e-10	0.219014	0.000650566	-0.103142	0.111738	0.214837	0.000828762	0.933024	3.42168e-107	0.151871	0.0188134	-0.254949	6.6962e-05	-0.045727	0.481691	-0.239017	0.000191521	0.34576	4.077e-08	-0.198568
BPGM	BPGM	black	0.39982	1.37742e-10	0.128607	0.0470289	-0.409871	4.24495e-11	-0.490747	6.88213e-16	-0.316005	6.09721e-07	0.419106	1.38949e-11	-0.145976	0.0240074	0.460985	5.61268e-14	-0.122983	0.0576289	0.442092	7.40856e-13	0.4121	3.25205e-11	0.324413	2.92232e-07	-0.120049	0.0638977	-0.244814	0.000131719	0.133441	0.0392691	-0.100344	0.121849	0.135876	0.0357885	0.875098	1.17048e-76	0.118503	0.0674215	-0.173278	0.00725076	-0.00320294	0.960715	-0.192652	0.00278269	0.331122	1.59909e-07	-0.092781
SLC1A5	SLC1A5	black	0.399289	1.46421e-10	0.139796	0.0307351	-0.42949	3.79865e-12	-0.520689	5.2203e-18	-0.401402	1.14751e-10	0.41571	2.10345e-11	-0.134775	0.0373277	0.612046	5.87472e-26	-0.172804	0.00741414	0.510564	2.87065e-17	0.495466	3.29025e-16	0.373935	2.39435e-09	-0.147883	0.0222065	-0.398443	1.61361e-10	0.236543	0.000224076	-0.168145	0.00920354	0.218222	0.000681351	0.902929	6.91697e-89	0.0591033	0.36297	-0.150538	0.0198941	-0.0967798	0.135741	-0.342924	5.3426e-08	0.300453	2.24201e-06	-0.215231
CA3	CA3	black	0.399175	1.48357e-10	0.147475	0.022582	-0.436054	1.63497e-12	-0.514742	1.43046e-17	-0.331835	1.49857e-07	0.471465	1.25065e-14	-0.101913	0.116098	0.504511	7.74409e-17	-0.183729	0.00437476	0.494164	4.03798e-16	0.243732	0.000141348	0.494137	4.05496e-16	-0.0802734	0.216277	-0.230957	0.000317505	0.137276	0.0339082	-0.143892	0.0261191	0.191398	0.00296882	0.595604	2.44999e-24	0.151244	0.0193152	-0.140372	0.0300465	-0.118436	0.0675783	-0.279427	1.16068e-05	0.210666	0.00105071	0.0432683
MYH10	MYH10	black	0.397555	1.78627e-10	0.310334	9.88773e-07	-0.339008	7.7254e-08	-0.296966	2.9719e-06	-0.491393	6.22478e-16	0.330677	1.66513e-07	-0.168124	0.00921238	0.413922	2.6119e-11	-0.183164	0.00449898	0.253959	7.16237e-05	0.25288	7.70569e-05	0.332722	1.38194e-07	0.121449	0.0608408	-0.142223	0.0279221	0.128341	0.0474901	0.0919721	0.156364	-0.119296	0.0655951	0.455417	1.22078e-13	-0.067581	0.298113	0.0822902	0.204921	-0.124924	0.0537663	-0.404747	7.77363e-11	0.213117	0.000914462	0.108087
SPTA1	SPTA1	black	0.397231	1.85371e-10	0.183162	0.00449952	-0.335658	1.05488e-07	-0.46491	3.21789e-14	-0.326277	2.47517e-07	0.522983	3.52004e-18	-0.0968977	0.135263	0.429748	3.67599e-12	-0.181078	0.00498542	0.320024	4.30186e-07	0.211444	0.00100556	0.531073	8.55974e-19	-0.039255	0.545897	-0.184169	0.00428035	0.0712949	0.272287	-0.11404	0.0784897	0.0419542	0.518616	0.658343	4.52041e-31	0.0302701	0.641489	-0.0283352	0.662951	-0.0334621	0.606732	-0.197658	0.00214025	0.130323	0.0441383	0.00794777
CDH6	CDH6	black	0.395685	2.21055e-10	0.228356	0.000372372	-0.399872	1.36924e-10	-0.421633	1.01762e-11	-0.342727	5.44329e-08	0.451963	1.96276e-13	-0.151777	0.0188878	0.46157	5.16813e-14	-0.248234	0.000105162	0.389369	4.49574e-10	0.354494	1.74352e-08	0.38641	6.2373e-10	0.0481426	0.458819	-0.238388	0.00019935	0.115555	0.0745775	-0.0722178	0.266113	0.0715498	0.270572	0.437827	1.29804e-12	0.110189	0.0891824	-0.0429769	0.508465	-0.077544	0.232355	-0.220445	0.000598165	0.0994189	0.125345	0.0177008
SELK	SELK	black	0.394888	2.41966e-10	0.310951	9.38534e-07	-0.271664	2.06113e-05	-0.469572	1.64649e-14	-0.536669	3.1474e-19	0.382004	1.00952e-09	-0.045345	0.485364	0.381652	1.04883e-09	-0.124323	0.0549382	0.181719	0.00483107	0.442287	7.2198e-13	0.361799	8.3981e-09	0.000467698	0.994261	-0.0785181	0.226523	0.197966	0.00210556	-0.042737	0.510838	-0.145985	0.0239991	0.709366	7.22746e-38	-0.20055	0.00183387	0.19381	0.00262015	-0.102942	0.11244	-0.421649	1.01556e-11	0.40402	8.46324e-11	-0.0159067
UBE2M	UBE2M	black	0.391194	3.66733e-10	0.160032	0.0132471	-0.405679	6.96837e-11	-0.45839	8.07561e-14	-0.445119	4.95274e-13	0.525138	2.42398e-18	-0.110534	0.0881776	0.574556	2.14909e-22	0.0901635	0.164706	0.415429	2.17635e-11	0.572897	3.01648e-22	0.441321	8.20439e-13	-0.230712	0.000322331	-0.341654	6.02474e-08	0.438001	1.26884e-12	0.00752492	0.907871	0.0667491	0.304114	0.785498	2.66624e-51	0.0143355	0.825504	-0.117671	0.069382	-0.00601917	0.926248	-0.338423	8.15956e-08	0.319242	4.60596e-07	-0.182061
OTTHUMG00000021651	OTTHUMG00000021651	black	0.391059	3.72344e-10	0.162599	0.0118252	-0.38946	4.45049e-10	-0.375456	2.03832e-09	-0.396252	2.07236e-10	0.376943	1.74008e-09	-0.0996998	0.124275	0.606679	2.0333e-25	-0.169844	0.00851098	0.424085	7.50233e-12	0.344763	4.48497e-08	0.294978	3.4842e-06	-0.0141621	0.827582	-0.166235	0.0100416	0.129691	0.0451845	-0.0992016	0.126177	0.122747	0.0581128	0.554246	1.2002e-20	0.0416376	0.521779	-0.0980465	0.130671	-0.101033	0.119296	-0.307922	1.21083e-06	0.274984	1.61579e-05	0.0178203
PLEK2	PLEK2	black	0.387562	5.49305e-10	0.136663	0.0347205	-0.486336	1.35785e-15	-0.496039	3.006e-16	-0.368909	4.05132e-09	0.424446	7.17176e-12	-0.186433	0.00382219	0.610586	8.25531e-26	-0.123954	0.0556678	0.549659	2.86814e-20	0.54936	3.0341e-20	0.25557	6.41831e-05	-0.164473	0.010874	-0.294125	3.72875e-06	0.251703	8.34162e-05	-0.0811659	0.211197	0.210422	0.00106524	0.875339	9.45042e-77	0.128784	0.0467227	-0.248764	0.000101524	-0.0661068	0.308801	-0.260553	4.55068e-05	0.467103	2.35084e-14	-0.0687345
C7orf73	C7orf73	black	0.386766	5.99713e-10	0.136212	0.0353286	-0.437339	1.38326e-12	-0.548566	3.52264e-20	-0.360419	9.65403e-09	0.444129	5.65253e-13	-0.0984689	0.129014	0.560063	3.90002e-21	-0.0845918	0.192493	0.502754	1.02904e-16	0.513689	1.70664e-17	0.39266	3.11142e-10	-0.269283	2.44965e-05	-0.3351	1.11076e-07	0.275292	1.57943e-05	-0.138107	0.0328323	0.183219	0.00448685	0.8638	1.65679e-72	0.0846238	0.192325	-0.158072	0.0144324	-0.0682087	0.293637	-0.273444	1.80959e-05	0.415305	2.20947e-11	-0.152364
PLVAP	PLVAP	black	-0.384004	8.12102e-10	-0.413689	2.68623e-11	0.229188	0.000353925	0.236231	0.000228538	0.179112	0.00548663	-0.240706	0.000171895	0.140128	0.0303363	-0.0103617	0.873391	0.448825	3.00809e-13	-0.0142253	0.826825	0.0759447	0.242157	-0.247654	0.00010928	-0.373335	2.55054e-09	-0.129844	0.0449297	0.0907544	0.161945	-0.0797014	0.219579	0.251588	8.40638e-05	0.413679	2.68938e-11	-0.110023	0.0896683	-0.286662	6.69008e-06	-0.0133119	0.837786	-0.101175	0.118777	0.111816	0.0845304	-0.348095
FEM1A	FEM1A	black	0.383922	8.19396e-10	0.278626	1.23255e-05	-0.290841	4.83233e-06	-0.446881	3.91003e-13	-0.456087	1.11254e-13	0.288717	5.70488e-06	-0.118409	0.0676405	0.55928	4.54353e-21	-0.378876	1.41494e-09	0.30131	2.09078e-06	0.345961	3.99952e-08	0.335706	1.05022e-07	0.0408501	0.52969	-0.373294	2.56157e-09	0.129857	0.0449081	-0.202394	0.00166005	0.0589793	0.36398	0.62859	1.09742e-27	-0.145295	0.0246808	0.149254	0.0209849	-0.193771	0.00262547	-0.392312	3.23568e-10	0.174919	0.00670921	-0.233222
TBC1D17	TBC1D17	black	-0.383691	8.40318e-10	-0.642729	3.00803e-29	0.0834355	0.198666	0.183921	0.00433336	0.348152	3.23917e-08	-0.143924	0.026085	0.25322	7.53037e-05	0.111522	0.085356	0.498995	1.88072e-16	0.277683	1.32256e-05	0.11473	0.0766879	-0.215922	0.000778584	-0.563907	1.83301e-21	-0.0230098	0.72341	-0.0253655	0.696427	-0.245895	0.00012271	0.58859	1.12814e-23	0.580931	5.73402e-23	0.138455	0.0323912	-0.668743	2.39488e-32	0.116486	0.0722537	0.0098836	0.879187	0.312972	7.90594e-07	-0.172823
SNORD13	SNORD13	black	-0.381847	1.0269e-09	-0.248962	0.000100201	0.463534	3.91405e-14	0.251678	8.35556e-05	0.261761	4.18231e-05	-0.214075	0.000865747	0.42355	8.01974e-12	-0.397475	1.80259e-10	0.232524	0.00028817	-0.41516	2.24848e-11	-0.329832	1.79769e-07	-0.0294104	0.65099	-0.131235	0.0426635	0.395921	2.15198e-10	-0.148971	0.0212324	-0.119767	0.0645297	-0.00547722	0.932872	-0.429194	3.9439e-12	-0.262933	3.85193e-05	0.168957	0.00886653	0.182267	0.0047026	0.035271	0.587415	-0.240781	0.000171061	0.0750728
GAS2L3	GAS2L3	black	0.378206	1.5203e-09	0.362735	7.63699e-09	-0.21057	0.00105636	-0.552285	1.74471e-20	-0.59206	5.32432e-24	0.522566	3.78221e-18	-0.0317515	0.625255	0.363046	7.39972e-09	0.0164534	0.800232	0.0861973	0.184157	0.383552	8.53077e-10	0.663315	1.1261e-31	-0.130507	0.0438383	-0.183323	0.00446376	0.419085	1.39321e-11	0.0259473	0.689819	-0.250665	8.94346e-05	0.524091	2.9069e-18	-0.280718	1.05318e-05	0.356904	1.3729e-08	-0.0741667	0.253391	-0.489757	8.02286e-16	0.257376	5.67089e-05	-0.083503
TSTA3	TSTA3	black	0.377544	1.63184e-09	0.0656498	0.312164	-0.460787	5.77104e-14	-0.452669	1.78199e-13	-0.303715	1.71678e-06	0.420018	1.24213e-11	-0.100951	0.1196	0.553341	1.42694e-20	-0.0568778	0.381352	0.535242	4.06922e-19	0.480933	3.08021e-15	0.332939	1.35476e-07	-0.197167	0.00219672	-0.272773	1.90085e-05	0.192644	0.00278381	-0.117379	0.0700797	0.236329	0.000227128	0.839583	9.5685e-65	0.17023	0.00836004	-0.282499	9.20269e-06	-0.033747	0.603671	-0.195793	0.00236191	0.431037	3.11942e-12	-0.0574586
ERMAP	ERMAP	black	0.375808	1.96354e-09	0.219826	0.000620317	-0.360174	9.89585e-09	-0.362945	7.47581e-09	-0.342906	5.35157e-08	0.455305	1.23981e-13	-0.249301	9.79633e-05	0.3648	6.187e-09	0.128585	0.0470656	0.265138	3.29582e-05	0.383851	8.2577e-10	0.367343	4.76438e-09	-0.0827714	0.202276	-0.294529	3.61097e-06	0.294304	3.67605e-06	0.213369	0.000901395	-0.137906	0.0330903	0.645891	1.31118e-29	0.0655265	0.313076	-0.0478281	0.461762	-0.0509827	0.432717	-0.167432	0.0095088	0.109898	0.0900349	-0.0710223
MKRN4P	MKRN4P	black	0.371333	3.14726e-09	0.276216	1.47493e-05	-0.298423	2.64285e-06	-0.459864	6.57049e-14	-0.437849	1.29434e-12	0.33253	1.40635e-07	-0.177222	0.00601063	0.378454	1.48038e-09	-0.0799832	0.217948	0.245837	0.000123176	0.450354	2.44444e-13	0.292248	4.32608e-06	-0.107021	0.0988257	-0.274242	1.70657e-05	0.329411	1.86744e-07	0.0411224	0.526948	-0.0758588	0.242692	0.671006	1.2441e-32	-0.110902	0.0871175	0.0869679	0.180251	-0.0722994	0.265571	-0.339016	7.7198e-08	0.371177	3.19899e-09	-0.137624
TRIM10	TRIM10	black	0.371257	3.17233e-09	0.113388	0.0802233	-0.439521	1.03979e-12	-0.390314	4.04636e-10	-0.261246	4.33583e-05	0.340876	6.48313e-08	-0.244014	0.000138773	0.436689	1.50547e-12	-0.106027	0.102017	0.465636	2.90078e-14	0.377948	1.5629e-09	0.249986	9.3589e-05	-0.0493355	0.44775	-0.29395	3.78082e-06	0.0827593	0.202342	-0.0240748	0.711167	0.127951	0.0481746	0.79708	7.86518e-54	0.211286	0.00101454	-0.240056	0.000179209	-0.0907961	0.161751	-0.134507	0.0377108	0.265554	3.19988e-05	-0.049085
MKRN9P	MKRN9P	black	0.37103	3.24857e-09	0.21152	0.00100122	-0.441768	7.73296e-13	-0.436545	1.53407e-12	-0.332018	1.47368e-07	0.278267	1.26612e-05	-0.288665	5.7279e-06	0.391383	3.59062e-10	-0.139658	0.0309018	0.434727	1.94155e-12	0.518554	7.51398e-18	0.129302	0.0458385	-0.106881	0.0992687	-0.355506	1.57736e-08	0.221186	0.000572558	0.0158579	0.807318	0.050166	0.440134	0.798284	4.20088e-54	0.152696	0.0181711	-0.150169	0.020202	-0.128757	0.0467687	-0.177809	0.00584333	0.452844	1.73992e-13	-0.13206
EMC3	EMC3	black	0.369961	3.6318e-09	0.136638	0.0347538	-0.403111	9.41e-11	-0.547566	4.24866e-20	-0.359913	1.01585e-08	0.334558	1.16765e-07	-0.0687798	0.289605	0.507554	4.71374e-17	-0.164378	0.0109202	0.470077	1.53033e-14	0.48681	1.26283e-15	0.342518	5.55209e-08	-0.226878	0.000407347	-0.281364	1.00302e-05	0.142516	0.0275983	-0.205478	0.0014026	0.173995	0.00700964	0.886083	4.22363e-81	0.0579115	0.372745	-0.125128	0.0533736	-0.0619446	0.340319	-0.264625	3.41808e-05	0.474972	7.48036e-15	-0.0972728
GID8	GID8	black	0.369366	3.86373e-09	0.21364	0.000887556	-0.339618	7.29638e-08	-0.440753	8.84266e-13	-0.477537	5.11728e-15	0.418713	1.45814e-11	-0.124957	0.0537016	0.609967	9.53069e-26	-0.105134	0.104953	0.356445	1.43708e-08	0.568959	6.69473e-22	0.351702	2.29403e-08	-0.194228	0.00256367	-0.405212	7.36111e-11	0.346001	3.98387e-08	-0.0795671	0.220359	0.0472948	0.466777	0.817258	1.17352e-58	-0.100873	0.119885	-0.0117001	0.857202	-0.0569843	0.38046	-0.379311	1.35028e-09	0.298569	2.61199e-06	-0.279899
MOB1B	MOB1B	black	0.369323	3.88085e-09	0.2631	3.80689e-05	-0.189235	0.00331682	-0.405611	7.0244e-11	-0.493529	4.46049e-16	0.452509	1.82144e-13	-0.0194444	0.764898	0.382856	9.20356e-10	-0.173498	0.00717575	0.121563	0.0605957	0.600104	9.01669e-25	0.489593	8.22907e-16	-0.00436203	0.946516	-0.223158	0.000509348	0.126034	0.0516564	-0.141236	0.0290382	-0.118185	0.0681655	0.672173	8.85445e-33	-0.270315	2.27338e-05	0.194279	0.00255688	-0.0279039	0.667773	-0.38045	1.1944e-09	0.226716	0.000411366	-0.162451
AK7	AK7	black	0.368952	4.03348e-09	0.135842	0.0358352	-0.360569	9.50879e-09	-0.45822	8.27008e-14	-0.363673	6.94159e-09	0.362261	8.01343e-09	-0.0793803	0.221448	0.558393	5.39833e-21	-0.187376	0.00364488	0.432039	2.74419e-12	0.277251	1.36574e-05	0.443783	5.91867e-13	-0.0683331	0.292755	-0.246951	0.000114468	0.140809	0.0295333	-0.181414	0.00490403	0.188274	0.00348281	0.612667	5.0809e-26	0.0199935	0.758461	-0.0591542	0.362556	-0.150916	0.0195819	-0.368146	4.38503e-09	0.194951	0.00246851	-0.0413185
SLC6A9	SLC6A9	black	0.368766	4.11197e-09	0.0171302	0.792198	-0.539897	1.75217e-19	-0.458113	8.39422e-14	-0.229344	0.000350571	0.36096	9.14134e-09	-0.211611	0.000996098	0.607784	1.57794e-25	-0.0958828	0.139422	0.677189	2.01687e-33	0.475391	7.03167e-15	0.219421	0.00063524	-0.196701	0.00225148	-0.377864	1.57707e-09	0.181484	0.00488735	-0.119187	0.0658441	0.35709	1.34778e-08	0.877949	9.05672e-78	0.324884	2.80267e-07	-0.426758	5.36641e-12	-0.0650185	0.31685	-0.149658	0.0206357	0.3812	1.10149e-09	-0.121031
GID4	GID4	black	0.366937	4.96785e-09	0.175333	0.0065785	-0.307568	1.24726e-06	-0.440226	9.47786e-13	-0.486389	1.34689e-15	0.420943	1.10816e-11	-0.0946871	0.144446	0.56277	2.29403e-21	-0.0286907	0.658986	0.31859	4.87486e-07	0.516277	1.10498e-17	0.372136	2.89328e-09	-0.180606	0.00510188	-0.284948	7.63322e-06	0.285185	7.4958e-06	-0.0710349	0.274044	0.0206972	0.750236	0.879958	1.43377e-78	-0.132112	0.0412854	-0.0117493	0.856608	-0.0382646	0.556082	-0.418999	1.40795e-11	0.352496	2.12233e-08	-0.163414
HDGF	HDGF	black	0.364472	6.3982e-09	0.0356821	0.583064	-0.500484	1.48246e-16	-0.541534	1.29871e-19	-0.308027	1.2003e-06	0.402134	1.05418e-10	-0.1449	0.0250786	0.673628	5.782e-33	-0.13282	0.0402001	0.66177	1.73951e-31	0.580094	6.8318e-23	0.307741	1.22936e-06	-0.267387	2.80746e-05	-0.401705	1.10785e-10	0.249886	9.42179e-05	-0.23812	0.000202772	0.383153	8.9107e-10	0.916318	3.59619e-96	0.185838	0.00393798	-0.324693	2.85072e-07	-0.066821	0.303591	-0.274819	1.63556e-05	0.473576	9.18446e-15	-0.180429
ASNA1	ASNA1	black	0.364245	6.5484e-09	0.127385	0.0491805	-0.323233	3.24458e-07	-0.491801	5.84212e-16	-0.497456	2.40193e-16	0.398982	1.51691e-10	0.0243382	0.70815	0.664596	7.83905e-32	-0.088277	0.173757	0.406909	6.02955e-11	0.388167	5.13716e-10	0.517275	9.33491e-18	-0.171919	0.00772782	-0.291342	4.64592e-06	0.271496	2.08659e-05	-0.223434	0.000501048	0.17987	0.00528834	0.734077	1.02348e-41	-0.116721	0.0716775	-0.0211193	0.745316	-0.0653194	0.314611	-0.48795	1.0601e-15	0.298419	2.64371e-06	-0.147986
2022-03-02	2022-03-02	black	0.363386	7.1482e-09	0.076273	0.240122	-0.469851	1.58115e-14	-0.526073	2.06014e-18	-0.38289	9.16874e-10	0.439145	1.09239e-12	-0.0910749	0.160462	0.666683	4.32657e-32	0.0645172	0.320604	0.585065	2.39696e-23	0.667895	3.05661e-32	0.326639	2.39635e-07	-0.337207	9.13858e-08	-0.388744	4.81866e-10	0.448916	2.97148e-13	-0.058626	0.366865	0.274343	1.69391e-05	0.856837	3.94509e-70	0.0952753	0.141957	-0.250082	9.29903e-05	-0.0601941	0.354165	-0.385456	6.92712e-10	0.436725	1.49854e-12	-0.183024
OTTHUMG00000156326	OTTHUMG00000156326	black	0.362635	7.71509e-09	0.217274	0.000720001	-0.226893	0.000406984	-0.357606	1.28017e-08	-0.420684	1.14423e-11	0.273328	1.82516e-05	-0.136707	0.0346626	0.292097	4.37792e-06	0.016877	0.795202	0.138618	0.0321857	0.286878	6.57908e-06	0.332686	1.38648e-07	0.101665	0.11699	-0.111441	0.0855855	0.115622	0.0744091	0.0476327	0.463596	-0.156664	0.0153395	0.564303	1.69496e-21	-0.121825	0.0600391	0.0934207	0.149916	-0.0182536	0.778912	-0.317562	5.32993e-07	0.2861	6.98627e-06	0.0111402
TMOD1	TMOD1	black	0.362151	8.10322e-09	0.120945	0.0619264	-0.409385	4.49746e-11	-0.471626	1.22156e-14	-0.363903	6.78093e-09	0.359116	1.10059e-08	-0.176678	0.00616966	0.554548	1.13273e-20	-0.117133	0.0706752	0.478992	4.11985e-15	0.521164	4.81294e-18	0.284895	7.66429e-06	-0.158212	0.0143444	-0.375705	1.98502e-09	0.204107	0.00151214	-0.12025	0.0634524	0.176768	0.00614291	0.924276	4.19568e-101	0.0647643	0.31875	-0.184721	0.0041643	-0.0419224	0.518934	-0.284653	7.80822e-06	0.38357	8.51495e-10	-0.196714
RNF182	RNF182	black	0.360321	9.74981e-09	0.193759	0.00262716	-0.45175	2.02074e-13	-0.424794	6.86653e-12	-0.32577	2.5899e-07	0.433651	2.23092e-12	-0.228938	0.000359373	0.515215	1.32141e-17	-0.11327	0.0805415	0.443712	5.97504e-13	0.389845	4.26341e-10	0.291733	4.50506e-06	-0.104595	0.106755	-0.295339	3.38522e-06	0.279581	1.14731e-05	0.00937411	0.885371	0.0857163	0.186626	0.601083	7.23759e-25	0.157083	0.0150644	-0.153608	0.0174827	-0.0655501	0.312901	-0.177561	0.00591349	0.312937	7.92966e-07	-0.0356761
PNP	PNP	black	0.358222	1.20369e-08	0.108387	0.0945697	-0.337341	9.0253e-08	-0.524201	2.85178e-18	-0.364624	6.29982e-09	0.558649	5.13589e-21	-0.0165886	0.798625	0.481003	3.04805e-15	0.0417994	0.520162	0.365542	5.73459e-09	0.386032	6.50224e-10	0.506959	5.196e-17	-0.253897	7.19268e-05	-0.181331	0.00492412	0.27779	1.31198e-05	-0.0842437	0.194337	0.0911414	0.160155	0.818838	4.64181e-59	0.0135876	0.834474	-0.0996009	0.124651	0.0125492	0.846962	-0.282422	9.25665e-06	0.247173	0.000112805	-0.0750472
TSPAN7	TSPAN7	black	0.356455	1.43562e-08	0.0657576	0.311368	-0.466803	2.45415e-14	-0.397128	1.8756e-10	-0.282309	9.33636e-06	0.327416	2.23516e-07	-0.242257	0.000155534	0.56981	5.64038e-22	0.0113644	0.861257	0.543107	9.72512e-20	0.449863	2.61341e-13	0.20303	0.00160371	-0.133423	0.0392958	-0.320224	4.22741e-07	0.228036	0.000379691	0.00642321	0.921312	0.205407	0.00140812	0.784759	3.81941e-51	0.21047	0.00106234	-0.311322	9.09591e-07	-0.0741961	0.253202	-0.209908	0.00109642	0.339167	7.61185e-08	-0.100862
STAU1	STAU1	black	0.350993	2.45845e-08	0.222106	0.000542217	-0.322181	3.56021e-07	-0.38643	6.22339e-10	-0.381399	1.07804e-09	0.331496	1.54551e-07	-0.266162	3.06436e-05	0.417754	1.63982e-11	-0.0163704	0.801219	0.28368	8.41085e-06	0.604959	3.01199e-25	0.239807	0.000182087	-0.105639	0.103285	-0.483659	2.04117e-15	0.340071	6.99312e-08	0.047833	0.461715	-0.0740292	0.254274	0.770724	2.71914e-48	0.00487428	0.940247	-0.018241	0.77906	-0.103555	0.110304	-0.213084	0.000916154	0.226324	0.000421238	-0.359747
FTH1P4	FTH1P4	black	0.350688	2.53254e-08	0.250962	8.76755e-05	-0.360678	9.40568e-09	-0.339292	7.52309e-08	-0.392076	3.32227e-10	0.178083	0.00576673	-0.127169	0.0495696	0.258855	5.12018e-05	-0.260022	4.72184e-05	0.334686	1.15391e-07	0.428156	4.49837e-12	0.184739	0.00416042	0.0907965	0.161749	-0.278613	1.23373e-05	0.0809234	0.212569	-0.0682795	0.293135	0.0142833	0.82613	0.460652	5.88189e-14	0.0570772	0.379682	-0.00300828	0.963101	-0.126223	0.0513039	-0.296277	3.14057e-06	0.306678	1.34325e-06	0.0141332
ABCB10	ABCB10	black	0.347086	3.58962e-08	0.196754	0.00224521	-0.205198	0.00142436	-0.533272	5.78994e-19	-0.482176	2.55435e-15	0.508801	3.84093e-17	0.0774013	0.233218	0.494906	3.5932e-16	-0.156766	0.0152721	0.208849	0.00116344	0.325197	2.72548e-07	0.603434	4.25863e-25	-0.201157	0.00177489	-0.102355	0.114515	0.149193	0.0210375	-0.250262	9.18797e-05	0.0084139	0.897044	0.776874	1.62247e-49	-0.260139	4.68383e-05	0.161561	0.012383	-0.0153903	0.812894	-0.42679	5.34483e-12	0.300656	2.20531e-06	-0.040142
HIST1H3H	HIST1H3H	black	0.343289	5.16054e-08	0.122192	0.0592665	-0.288927	5.61234e-06	-0.392146	3.29624e-10	-0.415023	2.28624e-11	0.409161	4.61885e-11	-0.0598439	0.356977	0.456603	1.03571e-13	0.154342	0.0169457	0.298448	2.63762e-06	0.671925	9.51925e-33	0.441043	8.51082e-13	-0.104467	0.107188	-0.335867	1.03472e-07	0.360124	9.94553e-09	-0.000357707	0.995611	0.0289402	0.656209	0.634284	2.63656e-28	-0.0946829	0.144464	-0.0496174	0.445157	0.0614728	0.344016	-0.402868	9.6795e-11	0.33426	1.20008e-07	-0.228844
SLC50A1	SLC50A1	black	0.342493	5.56535e-08	0.0580111	0.371922	-0.353442	1.93395e-08	-0.404593	7.91486e-11	-0.267409	2.80306e-05	0.422171	9.51914e-12	-0.0210322	0.746332	0.47089	1.35977e-14	0.00733094	0.910236	0.381058	1.11853e-09	0.535748	3.71529e-19	0.392577	3.14042e-10	-0.202793	0.0016245	-0.145929	0.0240533	0.164451	0.0108848	-0.104459	0.107216	0.138921	0.0318075	0.681919	4.86365e-34	0.0850634	0.190017	-0.193555	0.00265514	0.0451241	0.487495	-0.128895	0.0465325	0.361834	8.36822e-09	0.0136504
FHDC1	FHDC1	black	0.340099	6.97458e-08	0.159993	0.0132704	-0.277455	1.34522e-05	-0.320539	4.11251e-07	-0.351381	2.36704e-08	0.487078	1.2119e-15	-0.0654691	0.313501	0.402678	9.89627e-11	-0.157694	0.014671	0.250008	9.34512e-05	0.234331	0.000257489	0.479158	4.019e-15	0.0826609	0.202881	-0.169377	0.00869656	0.007853	0.903873	-0.107184	0.0983109	0.00592512	0.927397	0.605516	2.65292e-25	-0.0401321	0.536955	-0.0180291	0.781562	-0.0815551	0.209009	-0.246316	0.000119364	0.0842254	0.194434	-0.00358844
CCDC176	CCDC176	black	0.339234	7.56366e-08	0.198615	0.00203406	-0.316461	5.86196e-07	-0.402641	9.93824e-11	-0.429341	3.87128e-12	0.444713	5.22835e-13	-0.143553	0.026477	0.444895	5.10314e-13	-0.0371787	0.567354	0.286871	6.5827e-06	0.550512	2.44172e-20	0.287457	6.29122e-06	-0.127346	0.0492511	-0.276587	1.43493e-05	0.252493	7.90965e-05	0.00525806	0.935552	-0.0363596	0.575927	0.883589	4.71513e-80	-0.0717854	0.268993	-0.0328056	0.613812	-0.024859	0.702198	-0.311702	8.80755e-07	0.34149	6.1189e-08	-0.177722
NBLA00301	NBLA00301	black	0.33885	7.84041e-08	0.283742	8.37117e-06	-0.238894	0.000193028	-0.324478	2.90562e-07	-0.437	1.44573e-12	0.281983	9.57064e-06	-0.0626141	0.335115	0.360372	9.69963e-09	-0.18763	0.00359824	0.166631	0.00986262	0.333106	1.33412e-07	0.2698	2.35977e-05	0.0497225	0.444191	-0.0371522	0.56763	0.127467	0.0490341	-0.0240993	0.710886	-0.103241	0.111393	0.367527	4.67473e-09	-0.158644	0.0140774	0.153257	0.0177447	-0.108279	0.0949022	-0.346436	3.821e-08	0.355455	1.58535e-08	0.0926623
AIDA	AIDA	black	0.338103	8.40689e-08	0.194198	0.00256776	-0.155448	0.0161634	-0.521426	4.60087e-18	-0.415418	2.17943e-11	0.304727	1.57928e-06	0.100386	0.121693	0.35781	1.25435e-08	-0.266687	2.95168e-05	0.162884	0.0116759	0.393092	2.96388e-10	0.487826	1.08048e-15	-0.0491334	0.449615	-0.135035	0.036959	-0.000659575	0.991907	-0.337204	9.14099e-08	0.00989293	0.879074	0.719654	2.02681e-39	-0.246819	0.000115475	0.195728	0.0023699	-0.0192577	0.76709	-0.353076	2.00497e-08	0.298965	2.52971e-06	-0.159206
OTTHUMG00000019035	OTTHUMG00000019035	black	0.335844	1.03694e-07	0.141533	0.0286991	-0.398991	1.51522e-10	-0.430676	3.26611e-12	-0.414881	2.32593e-11	0.401284	1.16326e-10	-0.128478	0.0472522	0.518304	7.84004e-18	0.0300002	0.644466	0.424271	7.33033e-12	0.518913	7.06926e-18	0.269473	2.41635e-05	-0.20239	0.00166039	-0.267076	2.87075e-05	0.312527	8.2112e-07	0.0235217	0.717516	0.0878817	0.175699	0.863207	2.67219e-72	0.0264206	0.684462	-0.149475	0.0207936	-0.0861195	0.184554	-0.360123	9.94618e-09	0.390269	4.06673e-10	-0.0758658
FOXO3B	FOXO3B	black	0.335816	1.03958e-07	0.294194	3.7085e-06	-0.306473	1.36637e-06	-0.256212	6.14269e-05	-0.406137	6.60351e-11	0.353952	1.83935e-08	-0.223975	0.000485111	0.285319	7.4191e-06	-0.145158	0.0248178	0.183527	0.0044189	0.41039	3.9902e-11	0.184124	0.00428976	0.0556589	0.391655	-0.209482	0.001123	0.111384	0.0857462	0.110593	0.088008	-0.191762	0.00291369	0.666354	4.75274e-32	-0.0322226	0.62013	0.0323059	0.619225	-0.0221167	0.733732	-0.212436	0.000950552	0.243336	0.00014503	-0.063372
THEGL	THEGL	black	0.334412	1.1834e-07	0.20775	0.00123698	-0.2694	2.429e-05	-0.37305	2.62831e-09	-0.47682	5.69165e-15	0.389704	4.33111e-10	-0.0567552	0.382381	0.430629	3.28588e-12	-0.0382318	0.556421	0.224377	0.000473586	0.435352	1.79087e-12	0.368293	4.31844e-09	-0.0507479	0.434842	-0.126468	0.0508491	0.196541	0.00227057	-0.0291501	0.653877	-0.0715611	0.270496	0.654541	1.28542e-30	-0.151055	0.0194683	0.0490493	0.450392	-0.00832453	0.898132	-0.390498	3.96422e-10	0.443608	6.05854e-13	-0.00873077
EPB41	EPB41	black	-0.334132	1.21424e-07	-0.473878	8.78654e-15	0.217944	0.000692495	0.14816	0.0219552	0.250812	8.8559e-05	-0.132079	0.0413368	0.218687	0.000663125	0.0178739	0.783395	0.277543	1.33644e-05	0.0492084	0.448922	0.150326	0.0200704	-0.164373	0.0109229	-0.416343	1.94768e-11	-0.112313	0.0831487	-0.114101	0.0783293	-0.292234	4.33065e-06	0.375399	2.0506e-09	0.650189	4.17458e-30	-0.0916226	0.157951	-0.372362	2.82535e-09	0.127485	0.0490022	-0.0145756	0.82263	0.188315	0.00347555	-0.379704
HIST1H2BA	HIST1H2BA	black	0.332707	1.38384e-07	0.224618	0.000466794	-0.234044	0.00026215	-0.367383	4.74454e-09	-0.3852	7.1243e-10	0.278195	1.27294e-05	-0.0821222	0.20585	0.3348	1.14189e-07	-0.0725324	0.26403	0.179313	0.00543347	0.380945	1.13222e-09	0.364165	6.60177e-09	0.0327907	0.613973	-0.143742	0.0262761	0.175723	0.00645753	-0.00181407	0.977744	-0.0641253	0.323558	0.430695	3.25831e-12	-0.129975	0.0447118	0.097691	0.132079	-0.0200624	0.757654	-0.316413	5.88638e-07	0.228615	0.000366528	-0.00947714
BCL2L13	BCL2L13	black	0.33249	1.41155e-07	0.375728	1.98024e-09	-0.110031	0.0896448	-0.353487	1.92548e-08	-0.526444	1.9312e-18	0.353719	1.88201e-08	-0.156386	0.015525	0.386134	6.42981e-10	-0.0790215	0.22355	-0.023766	0.714709	0.480073	3.50474e-15	0.324975	2.77993e-07	-0.00976513	0.880625	-0.356191	1.47381e-08	0.38224	9.84025e-10	0.076218	0.240462	-0.291076	4.74389e-06	0.595441	2.53947e-24	-0.388242	5.09463e-10	0.377833	1.58218e-09	-0.10601	0.102071	-0.434403	2.02458e-12	0.0672194	0.300711	-0.377891
GATSL2	GATSL2	black	0.331858	1.49542e-07	0.167774	0.00936137	-0.383793	8.31e-10	-0.297117	2.93602e-06	-0.357154	1.33914e-08	0.501668	1.22582e-16	-0.226542	0.000415711	0.46332	4.03465e-14	0.18373	0.0043745	0.342287	5.67465e-08	0.477794	4.92561e-15	0.258534	5.23547e-05	-0.191961	0.00288389	-0.332699	1.3848e-07	0.45366	1.55535e-13	0.242005	0.000158086	-0.0381972	0.556779	0.701291	1.07293e-36	0.0793086	0.221867	-0.155009	0.0164698	0.0184481	0.776617	-0.247478	0.000110557	0.166066	0.0101189	-0.16805
AGTR1	AGTR1	black	0.331312	1.57167e-07	0.231422	0.000308508	-0.300654	2.20562e-06	-0.25064	8.95879e-05	-0.344429	4.6302e-08	0.34927	2.90694e-08	-0.175921	0.00639693	0.3476	3.41623e-08	-0.154302	0.0169746	0.250981	8.75594e-05	0.165125	0.0105591	0.286441	6.80513e-06	0.129524	0.0454645	-0.225477	0.000443299	0.151202	0.0193489	0.0567436	0.382478	-0.0426613	0.511587	0.317256	5.47286e-07	0.0247708	0.703205	0.0322779	0.61953	-0.106024	0.102025	-0.271432	2.09635e-05	-0.0207305	0.749848	-0.03672
SLC7A5	SLC7A5	black	0.330413	1.70545e-07	0.0527318	0.417076	-0.379814	1.27915e-09	-0.457903	8.64368e-14	-0.302155	1.95135e-06	0.445606	4.63974e-13	-0.133223	0.0395935	0.503473	9.16243e-17	0.0972975	0.133651	0.443319	6.2954e-13	0.447132	3.78033e-13	0.420036	1.2394e-11	-0.215472	0.000799038	-0.389642	4.36099e-10	0.332697	1.38512e-07	-0.039402	0.544394	0.160026	0.0132506	0.843595	6.12977e-66	0.11452	0.077234	-0.219831	0.000620139	0.0653342	0.314501	-0.248246	0.000105081	0.229548	0.00034622	-0.238954
CIDECP	CIDECP	black	0.330138	1.74854e-07	0.223528	0.000498242	-0.234429	0.00025591	-0.213758	0.000881591	-0.460021	6.42751e-14	0.363144	7.32618e-09	-0.105737	0.102961	0.280424	1.07678e-05	0.212451	0.000949768	0.114474	0.077352	0.372023	2.9279e-09	0.338415	8.16567e-08	0.00638065	0.921832	-0.200705	0.00181869	0.315429	6.40685e-07	0.263826	3.61675e-05	-0.227725	0.000386944	0.51951	6.38567e-18	-0.118472	0.0674943	0.0748593	0.248973	-0.0327267	0.614665	-0.393956	2.68869e-10	0.14947	0.0207975	-0.0698532
FAM104B	FAM104B	black	0.32736	2.24645e-07	0.102208	0.11504	-0.307721	1.23132e-06	-0.463556	3.90163e-14	-0.379103	1.38093e-09	0.359158	1.09597e-08	-0.0319493	0.623101	0.578978	8.62088e-23	-0.139071	0.0316211	0.391608	3.50142e-10	0.489764	8.01378e-16	0.342695	5.45993e-08	-0.163744	0.0112358	-0.25504	6.65477e-05	0.146975	0.0230494	-0.226997	0.000404424	0.176408	0.00624972	0.830792	3.05151e-62	-0.0849806	0.19045	-0.0774673	0.232818	-0.0288683	0.657009	-0.347062	3.59812e-08	0.361756	8.43412e-09	-0.163
GATA1	GATA1	black	0.326146	2.50438e-07	0.0892448	0.169068	-0.399061	1.50305e-10	-0.520111	5.7627e-18	-0.38036	1.20613e-09	0.332744	1.37907e-07	-0.0891601	0.169475	0.643588	2.40298e-29	-0.157707	0.0146627	0.542698	1.04864e-19	0.540008	1.71693e-19	0.298601	2.60529e-06	-0.211773	0.000987004	-0.413932	2.60849e-11	0.265091	3.30679e-05	-0.225815	0.000434379	0.307031	1.30436e-06	0.863395	2.29762e-72	0.0202718	0.755205	-0.162857	0.0116899	-0.160602	0.0129194	-0.420262	1.20531e-11	0.392624	3.12408e-10	-0.243673
JUND	JUND	black	-0.323906	3.05683e-07	-0.589247	9.79397e-24	0.112537	0.0825333	0.131886	0.0416369	0.216441	0.000755591	0.00318022	0.960993	0.335989	1.02307e-07	0.233771	0.000266649	0.400293	1.30444e-10	0.220993	0.000579142	0.192117	0.00286081	-0.00494716	0.939355	-0.47144	1.25516e-14	0.0250088	0.700489	-0.0395667	0.542712	-0.393044	2.97968e-10	0.560329	3.70277e-21	0.614711	3.14343e-26	-0.0449995	0.488699	-0.547989	3.9254e-20	0.133179	0.0396601	-0.0985829	0.128569	0.365284	5.88828e-09	-0.159848
OTTHUMG00000163625	OTTHUMG00000163625	black	0.323864	3.06822e-07	0.113362	0.0802942	-0.380995	1.12611e-09	-0.472647	1.05241e-14	-0.367186	4.84236e-09	0.303288	1.77816e-06	-0.0761441	0.24092	0.493234	4.67081e-16	-0.122558	0.0585026	0.467314	2.28051e-14	0.465389	3.005e-14	0.266701	2.94878e-05	-0.170141	0.00839463	-0.297358	2.87971e-06	0.175791	0.00643683	-0.162784	0.011728	0.191141	0.00300836	0.80206	5.71255e-55	0.0370151	0.569062	-0.148724	0.0214496	-0.0923366	0.154723	-0.354504	1.74179e-08	0.42434	7.26724e-12	-0.122957
POLR1D	POLR1D	black	0.323042	3.29968e-07	0.0850462	0.190107	-0.323124	3.27606e-07	-0.443788	5.91503e-13	-0.374665	2.21652e-09	0.356995	1.36056e-08	-0.00948011	0.884084	0.489643	8.16456e-16	-0.0211784	0.744629	0.37927	1.35631e-09	0.446881	3.91033e-13	0.349119	2.94979e-08	-0.219456	0.000633924	-0.217561	0.00070807	0.1641	0.0110578	-0.13708	0.0341664	0.128266	0.0476211	0.895567	2.54572e-85	-0.0356975	0.582901	-0.131316	0.0425356	-0.0474445	0.465366	-0.324518	2.89524e-07	0.43297	2.43508e-12	-0.0799488
SQSTM1	SQSTM1	black	-0.321268	3.85802e-07	-0.617428	1.65135e-26	0.0431047	0.507204	0.218297	0.000678381	0.287898	6.07969e-06	-0.132587	0.040555	0.23267	0.000285566	0.251715	8.33489e-05	0.321193	3.88339e-07	0.32774	2.17092e-07	0.14656	0.0234432	-0.137218	0.0339844	-0.330897	1.6321e-07	-0.0708357	0.275395	-0.161453	0.0124425	-0.396536	2.0064e-10	0.643066	2.75468e-29	0.472009	1.15522e-14	0.121989	0.0596936	-0.641902	3.7325e-29	0.116961	0.0710924	-0.0314805	0.628211	0.260017	4.7236e-05	-0.196795
FKBP1B	FKBP1B	black	0.317628	5.29929e-07	0.0218928	0.736328	-0.52228	3.97295e-18	-0.304184	1.65171e-06	-0.19056	0.00309956	0.334706	1.15183e-07	-0.264306	3.49621e-05	0.495197	3.43251e-16	0.0661078	0.308793	0.585068	2.39574e-23	0.53715	2.88522e-19	0.0385164	0.553485	-0.167167	0.00962473	-0.257018	5.81205e-05	0.242312	0.000154989	0.09487	0.143669	0.226527	0.000416107	0.731749	2.45878e-41	0.36339	7.14518e-09	-0.471042	1.33012e-14	-0.118331	0.0678229	-0.0486889	0.45373	0.434721	1.94313e-12	0.0300163
E2F2	E2F2	black	0.317476	5.36974e-07	0.107055	0.0987179	-0.325498	2.65345e-07	-0.511243	2.56529e-17	-0.313338	7.66305e-07	0.459923	6.51637e-14	-0.127973	0.0481349	0.431992	2.76069e-12	0.140964	0.0293524	0.361201	8.92162e-09	0.348843	3.02976e-08	0.447208	3.74207e-13	-0.327573	2.20386e-07	-0.350276	2.63631e-08	0.443139	6.44843e-13	0.0276894	0.670177	0.0883346	0.173475	0.748308	3.90649e-44	0.0514418	0.428579	-0.0813032	0.210424	-0.029529	0.649675	-0.267549	2.77498e-05	0.219791	0.000621601	-0.223197
GCLC	GCLC	black	0.316914	5.6371e-07	0.152742	0.0181358	-0.218056	0.000687981	-0.434769	1.93124e-12	-0.417896	1.61172e-11	0.446897	3.90207e-13	0.0135115	0.835387	0.451965	1.96241e-13	-0.157984	0.0144872	0.227787	0.000385493	0.36597	5.48787e-09	0.473973	8.66474e-15	-0.108707	0.093595	-0.188487	0.00344546	0.0708268	0.275455	-0.20793	0.00122462	0.0266177	0.682236	0.844458	3.35781e-66	-0.179815	0.00530251	0.0541308	0.404808	-0.0169119	0.794787	-0.351494	2.34096e-08	0.238182	0.000201977	-0.135323
FAM210B	FAM210B	black	0.313639	7.46879e-07	-0.0121616	0.851633	-0.433789	2.19143e-12	-0.448636	3.08607e-13	-0.247335	0.00011161	0.316472	5.8564e-07	-0.105426	0.103986	0.56745	9.06136e-22	-0.0637976	0.326042	0.577225	1.24023e-22	0.496955	2.60059e-16	0.201009	0.00178913	-0.245478	0.000126113	-0.268807	2.5351e-05	0.157219	0.0149762	-0.176399	0.00625255	0.33934	7.48937e-08	0.919319	5.69519e-98	0.162591	0.0118297	-0.359504	1.05853e-08	-0.0185638	0.775254	-0.227586	0.000390222	0.52134	4.66984e-18	-0.0792777
GYPB	GYPB	black	0.313234	7.7316e-07	0.0514528	0.42848	-0.294987	3.48166e-06	-0.427754	4.73274e-12	-0.283268	8.6796e-06	0.389997	4.19197e-10	0.00664692	0.918581	0.366495	5.19966e-09	0.00423724	0.948044	0.323372	3.20477e-07	0.293728	3.84806e-06	0.375631	2.00082e-09	-0.153446	0.0176037	-0.0204179	0.753497	0.0571336	0.379211	-0.120089	0.0638096	0.102889	0.112625	0.807744	2.60792e-56	0.0112885	0.862175	-0.158024	0.0144626	0.0603061	0.353269	-0.207717	0.00123921	0.472647	1.05246e-14	0.0830215
TTC25	TTC25	black	0.309574	1.05417e-06	0.0770875	0.235123	-0.427053	5.17062e-12	-0.331639	1.52558e-07	-0.291819	4.47477e-06	0.238634	0.000196248	-0.242724	0.00015091	0.544321	7.7721e-20	-0.0315238	0.627739	0.489841	7.91942e-16	0.364237	6.55391e-09	0.15707	0.0150733	-0.0616097	0.34294	-0.268742	2.54717e-05	0.178689	0.00560022	-0.0146079	0.822243	0.170732	0.00816763	0.670992	1.24917e-32	0.180795	0.00505492	-0.252131	8.10479e-05	-0.0638355	0.325755	-0.217231	0.000721787	0.283237	8.70025e-06	-0.0462639
TERF2IP	TERF2IP	black	0.306616	1.35025e-06	0.0945682	0.144953	-0.263297	3.75428e-05	-0.429521	3.78356e-12	-0.33045	1.6997e-07	0.353857	1.85658e-08	-0.0509865	0.432682	0.481791	2.70721e-15	-0.164934	0.0106506	0.325932	2.55271e-07	0.299869	2.35103e-06	0.41391	2.61563e-11	-0.0970482	0.134654	-0.234093	0.000261344	0.0598261	0.357121	-0.252109	8.11711e-05	0.134627	0.037539	0.761781	1.40569e-46	-0.0415624	0.522532	-0.0400485	0.537805	-0.0888846	0.170802	-0.277555	1.33518e-05	0.176398	0.00625283	-0.188369
TTPAL	TTPAL	black	0.306447	1.36934e-06	0.343736	4.94601e-08	-0.0646253	0.319792	-0.223016	0.000513678	-0.562119	2.60769e-21	0.390013	4.18469e-10	-0.0939231	0.147728	0.298713	2.58175e-06	-0.00412151	0.949461	-0.101038	0.119277	0.418174	1.55766e-11	0.333423	1.29592e-07	0.0486111	0.454453	-0.156651	0.0153487	0.282329	9.32272e-06	0.143756	0.0262618	-0.359967	1.01038e-08	0.534238	4.87136e-19	-0.444795	5.17185e-13	0.338931	7.78126e-08	-0.0782286	0.228245	-0.486985	1.22937e-15	0.152099	0.0186337	-0.111224
FAM117A	FAM117A	black	-0.305085	1.53313e-06	-0.593499	3.88958e-24	0.0951558	0.14246	0.0421875	0.516292	0.247523	0.000110227	-0.0270476	0.677389	0.276841	1.40813e-05	0.214185	0.000860331	0.486196	1.38707e-15	0.252848	7.7224e-05	0.173514	0.00717032	-0.0178128	0.784118	-0.549562	2.92101e-20	-0.0838003	0.196703	0.0341366	0.599496	-0.302352	1.92005e-06	0.562179	2.57728e-21	0.70433	3.92843e-37	0.0182496	0.778959	-0.561824	2.76346e-21	0.143157	0.0269007	-0.0867983	0.181105	0.304278	1.6389e-06	-0.267836
PNPLA2	PNPLA2	black	0.304238	1.64437e-06	0.0405125	0.5331	-0.39998	1.35234e-10	-0.374895	2.16309e-09	-0.306814	1.32814e-06	0.442927	6.63228e-13	-0.146456	0.0235431	0.524119	2.89247e-18	0.235867	0.000233827	0.458879	7.54207e-14	0.580998	5.65498e-23	0.265528	3.20581e-05	-0.310229	9.97578e-07	-0.380504	1.18747e-09	0.4768	5.70851e-15	0.0921662	0.155488	0.152232	0.0185301	0.791488	1.37213e-52	0.128401	0.0473854	-0.27618	1.47889e-05	0.046425	0.475019	-0.25315	7.5661e-05	0.292703	4.17341e-06	-0.228945
KEL	KEL	black	0.303735	1.7139e-06	0.0229586	0.724001	-0.389177	4.59273e-10	-0.393823	2.72943e-10	-0.300193	2.29002e-06	0.36477	6.20616e-09	-0.139648	0.030914	0.506336	5.75335e-17	0.142443	0.0276784	0.465592	2.91898e-14	0.421809	9.95644e-12	0.283514	8.5183e-06	-0.233822	0.00026581	-0.267361	2.81275e-05	0.257692	5.54873e-05	0.0229534	0.724061	0.169147	0.00878919	0.875103	1.16532e-76	0.113419	0.0801414	-0.287089	6.47292e-06	-0.0221727	0.733083	-0.282156	9.44583e-06	0.340736	6.56915e-08	-0.0761713
C4orf45	C4orf45	black	0.303585	1.73528e-06	0.119974	0.0640652	-0.274	1.73718e-05	-0.377126	1.70642e-09	-0.401985	1.07246e-10	0.293373	3.95783e-06	0.0142749	0.826231	0.354061	1.81967e-08	0.111308	0.0859625	0.287032	6.50156e-06	0.449443	2.76651e-13	0.24972	9.52645e-05	-0.16513	0.0105566	-0.0585325	0.367631	0.251768	8.30518e-05	0.00807626	0.901154	0.0139194	0.830492	0.585727	2.08235e-23	-0.0368243	0.571056	-0.04017	0.536571	-0.0586011	0.367069	-0.387287	5.66209e-10	0.459144	7.26812e-14	0.00967239
RNY4P22	RNY4P22	black	0.302535	1.89144e-06	0.2646	3.42404e-05	-0.195292	0.00242489	-0.370738	3.34898e-09	-0.448861	2.99339e-13	0.33043	1.70275e-07	-0.0461075	0.478048	0.378119	1.53457e-09	-0.139878	0.0306362	0.107572	0.0970919	0.380974	1.12872e-09	0.299919	2.34141e-06	-0.0431515	0.506743	0.0541028	0.405051	0.174743	0.00676553	-0.067204	0.300822	-0.131435	0.0423466	0.459038	7.37617e-14	-0.259853	4.77791e-05	0.160794	0.0128101	-0.026598	0.682458	-0.302813	1.84886e-06	0.556828	7.30813e-21	0.169576
GYPE	GYPE	black	0.300026	2.32123e-06	0.0817044	0.208174	-0.212413	0.000951822	-0.436208	1.60264e-12	-0.340332	6.82342e-08	0.392625	3.12375e-10	0.0634369	0.328791	0.360064	1.00057e-08	-0.0222961	0.731655	0.228355	0.0003724	0.249995	9.35322e-05	0.46098	5.61655e-14	-0.126976	0.0499199	-0.004889	0.940066	0.038401	0.554675	-0.165823	0.0102309	0.0474492	0.465321	0.793259	5.60307e-53	-0.126704	0.0504157	-0.0260633	0.688505	0.0654704	0.313492	-0.30539	1.49491e-06	0.378022	1.55062e-09	0.0476036
TBCEL	TBCEL	black	0.2998	2.36421e-06	0.114516	0.0772423	-0.209882	0.00109807	-0.479251	3.96374e-15	-0.363957	6.74403e-09	0.392376	3.21247e-10	0.0412958	0.525205	0.403701	8.78399e-11	-0.108422	0.0944642	0.239981	0.000180071	0.34606	3.96159e-08	0.427829	4.68829e-12	-0.167616	0.00942925	-0.136985	0.0342925	0.0697448	0.282875	-0.209283	0.00113556	0.0563902	0.385454	0.865479	4.23237e-73	-0.152721	0.0181515	0.0213464	0.742674	-0.0171022	0.79253	-0.316997	5.59719e-07	0.320185	4.24207e-07	-0.107685
LOC100506007	LOC100506007	black	0.297868	2.76399e-06	0.267232	2.83882e-05	-0.129215	0.0459868	-0.240214	0.000177402	-0.415891	2.0578e-11	0.257059	5.79579e-05	-0.0665911	0.305262	0.253499	7.38964e-05	-0.102742	0.113144	0.00891905	0.8909	0.218022	0.000689354	0.294709	3.55968e-06	0.0869599	0.180291	-2.11304e-05	0.999741	0.0421357	0.516807	-0.00551722	0.932383	-0.242025	0.000157885	0.354632	1.71984e-08	-0.211046	0.00102838	0.233302	0.000274562	-0.0506282	0.435928	-0.297387	2.87298e-06	0.144191	0.0258062	0.0659458
CDIPT	CDIPT	black	-0.29722	2.91187e-06	-0.632425	4.21362e-28	-0.0349473	0.59085	0.0874862	0.177659	0.33948	7.39169e-08	-0.0543453	0.402946	0.227785	0.000385545	0.230889	0.000318835	0.40526	7.31983e-11	0.412185	3.21894e-11	0.14758	0.0224849	-0.103599	0.110153	-0.538291	2.34683e-19	-0.0176198	0.786399	-0.0561512	0.387474	-0.330821	1.64338e-07	0.681412	5.67066e-34	0.571583	3.94048e-22	0.236817	0.000220233	-0.735415	6.15551e-42	0.169642	0.00859089	0.0561457	0.38752	0.374083	2.35714e-09	-0.0990538
DAP	DAP	black	0.295814	3.25914e-06	0.0419538	0.518621	-0.377315	1.67228e-09	-0.467736	2.14623e-14	-0.337103	9.22678e-08	0.422223	9.45878e-12	-0.0458861	0.480167	0.629518	8.71594e-28	-0.0384171	0.554508	0.514517	1.48572e-17	0.639002	7.9075e-29	0.354482	1.74563e-08	-0.316407	5.88949e-07	-0.418914	1.42269e-11	0.343474	5.07086e-08	-0.201432	0.0017488	0.290161	5.09682e-06	0.788216	7.02083e-52	0.0419777	0.518382	-0.194977	0.0024652	-0.0350417	0.589848	-0.326469	2.43308e-07	0.357262	1.32476e-08	-0.283139
FBXO7	FBXO7	black	-0.294624	3.58362e-06	-0.468002	2.06566e-14	0.152597	0.0182469	0.0294264	0.650812	0.175329	0.00657981	-0.0371871	0.567266	0.2684	2.61064e-05	0.115244	0.0753672	0.356205	1.47179e-08	0.141472	0.0287683	0.208117	0.00121195	-0.0437815	0.500553	-0.509375	3.49407e-17	-0.148527	0.0216251	0.0332058	0.609492	-0.283238	8.69971e-06	0.430004	3.55817e-12	0.705877	2.34473e-37	-0.0900785	0.165106	-0.387689	5.41647e-10	0.126315	0.0511336	-0.139139	0.0315375	0.223888	0.000487648	-0.390014
ARL6IP1	ARL6IP1	black	0.294133	3.72651e-06	0.0589779	0.363991	-0.205376	0.00141054	-0.593966	3.5113e-24	-0.300203	2.28805e-06	0.389127	4.61835e-10	0.191335	0.00297853	0.456771	1.01188e-13	-0.195084	0.00245144	0.329636	1.82982e-07	0.278387	1.25475e-05	0.584969	2.4464e-23	-0.359165	1.09521e-08	-0.157545	0.0147664	0.11265	0.0822219	-0.432783	2.49422e-12	0.243593	0.000142624	0.70088	1.22775e-36	-0.0834327	0.198681	0.041297	0.525194	-0.0551162	0.396297	-0.295593	3.31727e-06	0.241578	0.00016251	-0.186386
RPIA	RPIA	black	0.293439	3.9372e-06	0.1028	0.112941	-0.290406	4.99999e-06	-0.404994	7.55136e-11	-0.314631	6.86124e-07	0.275512	1.55398e-05	-0.060726	0.349921	0.470544	1.42998e-14	-0.193806	0.00262073	0.354113	1.8104e-08	0.418207	1.55137e-11	0.210152	0.00108152	-0.141048	0.0292557	-0.185983	0.00390959	0.101665	0.116991	-0.188685	0.00341088	0.159073	0.0138162	0.798966	2.93895e-54	-0.0424377	0.513804	-0.103577	0.11023	-0.0928539	0.152415	-0.257855	5.48682e-05	0.443134	6.45272e-13	-0.0984377
ST13P19	ST13P19	black	0.291554	4.56896e-06	0.177358	0.00597148	-0.225314	0.000447678	-0.416941	1.811e-11	-0.395062	2.37237e-10	0.264172	3.52935e-05	-0.113391	0.0802166	0.465506	2.95542e-14	-0.126341	0.0510841	0.25433	6.98418e-05	0.500673	1.43826e-16	0.275425	1.56398e-05	-0.111112	0.0865187	-0.364194	6.58251e-09	0.218426	0.000673294	-0.16499	0.0106234	0.0306125	0.637722	0.729045	6.73238e-41	-0.148442	0.0217008	0.0717348	0.269332	-0.101294	0.118342	-0.349191	2.92932e-08	0.29186	4.46032e-06	-0.340732
CYB5A	CYB5A	black	0.289483	5.37431e-06	0.0740249	0.254302	-0.218724	0.000661668	-0.461693	5.07925e-14	-0.395016	2.38473e-10	0.369579	3.77909e-09	0.0958702	0.139474	0.530643	9.23536e-19	-0.0965264	0.136773	0.293535	3.90745e-06	0.328044	2.11246e-07	0.505818	6.26089e-17	-0.159466	0.0135803	-0.182291	0.00469712	0.104656	0.10655	-0.285382	7.38306e-06	0.151297	0.0192723	0.784072	5.32822e-51	-0.180323	0.00517276	-0.0067169	0.917727	-0.0157295	0.808849	-0.396948	1.91454e-10	0.31724	5.4805e-07	-0.125944
SLC2A1	SLC2A1	black	0.28728	6.37801e-06	0.00112306	0.98622	-0.335681	1.05267e-07	-0.402065	1.06263e-10	-0.244503	0.000134419	0.430127	3.50282e-12	-0.0248224	0.702616	0.502355	1.09744e-16	-0.0400534	0.537754	0.440289	9.39957e-13	0.318878	4.7545e-07	0.39619	2.08714e-10	-0.218504	0.000670246	-0.260932	4.43189e-05	0.130394	0.0440221	-0.171832	0.00775943	0.249458	9.6943e-05	0.801905	6.20442e-55	0.0938896	0.147873	-0.245825	0.000123273	0.0144515	0.824116	-0.212774	0.000932447	0.192217	0.00284604	-0.125079
GATSL1	GATSL1	black	0.286154	6.95731e-06	0.159781	0.0133944	-0.289628	5.31345e-06	-0.236076	0.000230772	-0.345297	4.26186e-08	0.474586	7.91807e-15	-0.176825	0.00612612	0.37387	2.41068e-09	0.245107	0.000129211	0.221224	0.000571303	0.43879	1.14438e-12	0.26113	4.37082e-05	-0.181935	0.00478009	-0.295422	3.36293e-06	0.439737	1.01074e-12	0.276363	1.45895e-05	-0.114523	0.0772244	0.656741	7.03363e-31	-0.00359818	0.955872	-0.0874193	0.177992	0.05883	0.365197	-0.251889	8.23803e-05	0.107993	0.0957818	-0.184487
CIZ1	CIZ1	black	-0.28535	7.40122e-06	-0.589671	8.93826e-24	0.127382	0.0491871	0.0064671	0.920776	0.19841	0.00205647	0.0160285	0.805286	0.348012	3.28308e-08	0.228606	0.000366737	0.53135	8.14934e-19	0.240083	0.000178904	0.2031	0.00159758	0.0769151	0.236176	-0.607702	1.60776e-25	-0.122878	0.0578435	0.119494	0.0651441	-0.323696	3.11437e-07	0.559256	4.56446e-21	0.62534	2.44401e-27	-0.0244611	0.706743	-0.492744	5.04269e-16	0.214195	0.00085981	-0.188657	0.00341575	0.167949	0.00928656	-0.328728
OSBP2	OSBP2	black	0.284456	7.92694e-06	-0.034658	0.593929	-0.447901	3.40803e-13	-0.377278	1.67902e-09	-0.188371	0.00346577	0.327521	2.21414e-07	-0.166902	0.00974148	0.504548	7.69788e-17	-0.00786992	0.903667	0.583662	3.2273e-23	0.482353	2.48705e-15	0.125535	0.0525968	-0.255047	6.65152e-05	-0.311922	8.64469e-07	0.187857	0.00355729	-0.0841973	0.194584	0.321346	3.8314e-07	0.879697	1.8258e-78	0.274526	1.67122e-05	-0.428793	4.1497e-12	-0.0190147	0.769946	-0.131556	0.0421555	0.381288	1.09107e-09	-0.107719
SLC25A39	SLC25A39	black	-0.283891	8.27697e-06	-0.481273	2.92672e-15	0.156869	0.0152045	0.119395	0.0653687	0.153593	0.0174938	-0.0287252	0.658603	0.239841	0.000181693	0.137264	0.0339245	0.483934	1.95791e-15	0.10587	0.102526	0.227785	0.000385538	-0.0487066	0.453566	-0.410686	3.85145e-11	-0.154295	0.0169793	0.101936	0.116015	-0.155052	0.01644	0.389768	4.30059e-10	0.656943	6.65451e-31	-0.115609	0.0744424	-0.420364	1.19028e-11	0.181693	0.00483747	-0.171721	0.00779982	0.216127	0.000769434	-0.361731
MFSD2B	MFSD2B	black	0.277457	1.34498e-05	-0.0947436	0.144205	-0.50696	5.19509e-17	-0.371392	3.12785e-09	-0.142035	0.0281317	0.323567	3.1501e-07	-0.187565	0.0036101	0.545026	6.82027e-20	0.118253	0.0680059	0.670314	1.52108e-32	0.483819	1.99239e-15	0.156105	0.0157139	-0.288657	5.73165e-06	-0.326905	2.33999e-07	0.230126	0.000334154	-0.0303604	0.640495	0.381071	1.11696e-09	0.847852	3.04496e-67	0.36858	4.19229e-09	-0.538199	2.38598e-19	0.00315425	0.961311	-0.118141	0.068268	0.431797	2.83051e-12	-0.0862827
YY1AP1	YY1AP1	black	-0.276049	1.49335e-05	-0.540293	1.62991e-19	0.096672	0.13618	-0.091021	0.16071	0.210166	0.00108069	-0.0429877	0.508358	0.324133	2.9959e-07	0.255243	6.563e-05	0.267802	2.72523e-05	0.306298	1.38645e-06	0.198285	0.0020701	0.0385773	0.552857	-0.601784	6.183e-25	-0.153764	0.0173678	-0.0165543	0.799032	-0.504215	8.12458e-17	0.635373	2.00041e-28	0.660806	2.27833e-31	-0.0283431	0.662863	-0.456432	1.06057e-13	0.0853667	0.188436	-0.158732	0.0140235	0.314248	7.09027e-07	-0.353755
ATP6V0CP3	ATP6V0CP3	black	0.274231	1.70796e-05	0.0382363	0.556374	-0.450416	2.42396e-13	-0.330767	1.65145e-07	-0.232356	0.000291197	0.286662	6.69007e-06	-0.253074	7.60521e-05	0.365559	5.7246e-09	0.263872	3.60516e-05	0.502342	1.09975e-16	0.521108	4.85922e-18	0.118429	0.0675946	-0.280348	1.08299e-05	-0.407182	5.83854e-11	0.431172	3.06595e-12	0.18049	0.00513085	0.125474	0.0527124	0.688098	7.28191e-35	0.2939	3.79608e-06	-0.345372	4.23136e-08	-0.00993847	0.878522	-0.172122	0.00765505	0.382808	9.25135e-10	-0.155517
PRELID2	PRELID2	black	0.271423	2.09766e-05	0.10562	0.103346	-0.232874	0.000281972	-0.428346	4.39131e-12	-0.46706	2.36532e-14	0.357346	1.31379e-08	0.113236	0.0806332	0.493911	4.20089e-16	-0.0881561	0.174349	0.297537	2.83862e-06	0.346872	3.66457e-08	0.430466	3.35511e-12	-0.139016	0.0316897	-0.00476943	0.94153	0.126978	0.0499158	-0.229876	0.000339318	0.108957	0.09284	0.564507	1.62798e-21	-0.162712	0.011766	0.0423826	0.514352	-0.0349007	0.591346	-0.499568	1.71636e-16	0.381913	1.01963e-09	0.105247
ANKRD7	ANKRD7	black	0.271399	2.10139e-05	0.194341	0.00254863	-0.309473	1.0632e-06	-0.273855	1.75583e-05	-0.320439	4.14882e-07	0.208786	0.00116755	-0.198587	0.00203716	0.351865	2.25757e-08	-0.0796206	0.220048	0.302244	1.9371e-06	0.251303	8.56895e-05	0.148577	0.0215803	-0.00870661	0.893483	-0.27248	1.942e-05	0.18762	0.00360019	0.0881103	0.174574	-0.00469574	0.942431	0.371439	3.11251e-09	0.0662201	0.30797	-0.0302759	0.641425	-0.194088	0.00258253	-0.266101	3.07775e-05	0.158775	0.0139972	-0.0530324
COPS3	COPS3	black	0.270465	2.24892e-05	0.234915	0.000248244	-0.033828	0.602802	-0.338071	8.43219e-08	-0.476801	5.70833e-15	0.320471	4.13724e-07	0.195521	0.0023959	0.257035	5.80535e-05	-0.173791	0.00707748	-0.0235764	0.716888	0.276592	1.43438e-05	0.460662	5.87366e-14	-0.0710972	0.273622	-0.0183642	0.777607	0.0353248	0.586844	-0.181407	0.00490567	-0.146475	0.0235248	0.545761	5.94984e-20	-0.385377	6.98753e-10	0.334718	1.15048e-07	0.0460018	0.479059	-0.452145	1.91453e-13	0.117055	0.070863	-0.0743785
MAP2K3	MAP2K3	black	0.270311	2.27414e-05	0.026247	0.686425	-0.452913	1.7234e-13	-0.336556	9.70726e-08	-0.204486	0.00148115	0.309302	1.07853e-06	-0.231883	0.000299851	0.558587	5.19833e-21	-0.0641984	0.323006	0.560402	3.65037e-21	0.528107	1.44382e-18	0.0992265	0.126081	-0.207306	0.00126785	-0.450887	2.27347e-13	0.261496	4.26045e-05	-0.0594097	0.360484	0.28975	5.26315e-06	0.811727	2.81952e-57	0.241932	0.000158841	-0.361797	8.39947e-09	-0.104681	0.106465	-0.105755	0.102903	0.318688	4.83342e-07	-0.254557
OTTHUMG00000002221	OTTHUMG00000002221	black	0.26957	2.39939e-05	0.0735567	0.257327	-0.329205	1.90259e-07	-0.361229	8.89655e-09	-0.283021	8.84465e-06	0.268423	2.60621e-05	-0.165191	0.0105275	0.42349	8.07978e-12	0.138489	0.0323479	0.36568	5.65369e-09	0.408438	5.03224e-11	0.240467	0.00017455	-0.114585	0.0770637	-0.298602	2.60501e-06	0.267205	2.8442e-05	0.0264548	0.684075	0.0884116	0.173099	0.620159	8.59394e-27	0.0791716	0.222669	-0.155968	0.0158064	-0.0142005	0.827122	-0.244737	0.000132375	0.276435	1.45117e-05	-0.154209
SCYL1	SCYL1	black	-0.269069	2.48779e-05	-0.515645	1.22917e-17	-0.0283312	0.662995	0.109653	0.0907576	0.209039	0.00115116	-0.0695356	0.284325	0.151101	0.019431	0.296332	3.12688e-06	0.455694	1.17487e-13	0.371078	3.23219e-09	0.120552	0.062786	-0.0834941	0.19835	-0.442667	6.86507e-13	-0.215482	0.00079856	0.202728	0.00163025	-0.143913	0.0260962	0.582488	4.13448e-23	0.383796	8.30671e-10	0.168412	0.00909129	-0.592222	5.13959e-24	0.115865	0.0737984	-0.131304	0.0425552	0.119666	0.0647558	-0.279438
LOC441455	LOC441455	black	0.268627	2.56825e-05	0.169503	0.00864591	-0.269886	2.34511e-05	-0.295495	3.34324e-06	-0.333324	1.30774e-07	0.271155	2.13901e-05	-0.201991	0.00169667	0.312823	8.00714e-07	-0.0174309	0.788636	0.24008	0.000178933	0.485072	1.64666e-15	0.117726	0.0692514	-0.11519	0.0755052	-0.316274	5.95762e-07	0.236739	0.000221321	0.0590325	0.363546	-0.0503433	0.438517	0.780352	3.16399e-50	-0.015596	0.810439	-0.0616338	0.342752	-0.0558735	0.389829	-0.221491	0.000562331	0.312213	8.43336e-07	-0.237501
YPEL3	YPEL3	black	-0.267696	2.74589e-05	-0.523795	3.0594e-18	0.0027771	0.965934	0.225391	0.000445603	0.192182	0.00285112	-0.0789319	0.224077	0.168703	0.00897077	0.248836	0.00010104	0.352185	2.1881e-08	0.294984	3.48236e-06	0.25245	7.93267e-05	-0.191673	0.00292711	-0.303963	1.68207e-06	-0.0901179	0.16492	-0.0945391	0.145077	-0.227696	0.000387633	0.513052	1.89828e-17	0.628052	1.25376e-27	0.077766	0.231016	-0.627849	1.31838e-27	0.109231	0.0920137	-0.0767411	0.23724	0.348246	3.20987e-08	-0.179604
ATP6V0C	ATP6V0C	black	-0.265305	3.25702e-05	-0.486429	1.33866e-15	0.0977663	0.13178	0.0454263	0.484582	0.12297	0.057655	0.045318	0.485625	0.206603	0.00131825	0.204115	0.0015115	0.658575	4.23951e-31	0.178411	0.00567606	0.309349	1.07427e-06	0.0102824	0.874352	-0.580268	6.5876e-23	-0.203968	0.00152372	0.300094	2.30841e-06	-0.102937	0.112456	0.388983	4.69264e-10	0.638465	9.07855e-29	-0.0570654	0.379781	-0.4395	1.04264e-12	0.18295	0.00454692	-0.201891	0.00170589	0.213753	0.000881829	-0.384518
HBB	HBB	black	-0.265299	3.25838e-05	-0.488854	9.22256e-16	0.0805696	0.214582	0.00726448	0.911046	0.277799	1.31111e-05	-0.1078	0.0963823	0.165356	0.0104494	0.233502	0.00027116	0.160136	0.0131872	0.27135	2.10881e-05	0.153017	0.017926	-0.0334858	0.606477	-0.408403	5.05354e-11	-0.296739	3.02662e-06	-0.0787205	0.225324	-0.416605	1.88653e-11	0.591769	5.67321e-24	0.580662	6.06725e-23	0.0262563	0.68632	-0.465496	2.9595e-14	0.0909194	0.16118	-0.0169853	0.793917	0.205984	0.00136404	-0.460323
RAB2B	RAB2B	black	0.265044	3.31797e-05	0.0473262	0.46648	-0.305419	1.49139e-06	-0.43982	9.99828e-13	-0.256097	6.19095e-05	0.271986	2.01342e-05	-0.105749	0.102924	0.445416	4.75931e-13	-0.0673879	0.299498	0.400683	1.24697e-10	0.490513	7.13657e-16	0.207413	0.00126032	-0.224464	0.000471134	-0.299068	2.50877e-06	0.179497	0.00538504	-0.166782	0.00979489	0.203998	0.00152118	0.850611	4.14177e-68	0.0212366	0.743951	-0.168798	0.00893165	0.00518248	0.936476	-0.234983	0.000247192	0.407714	5.48293e-11	-0.199938
TBC1D22B	TBC1D22B	black	0.264561	3.43354e-05	0.0502475	0.43939	-0.257222	5.73111e-05	-0.43289	2.46013e-12	-0.382701	9.35989e-10	0.419176	1.3777e-11	-0.0440105	0.498313	0.514171	1.57432e-17	0.097123	0.134353	0.335127	1.10793e-07	0.484061	1.92044e-15	0.393113	2.95693e-10	-0.257938	5.45538e-05	-0.322344	3.50943e-07	0.299849	2.35484e-06	-0.11277	0.0818953	0.118142	0.0682667	0.912858	3.54433e-94	-0.110898	0.0871293	-0.100702	0.120518	-0.0258888	0.690483	-0.406746	6.14683e-11	0.349146	2.94204e-08	-0.251376
BOLA3	BOLA3	black	0.263292	3.75567e-05	0.0111705	0.863601	-0.205279	0.00141805	-0.489439	8.42645e-16	-0.312647	8.12834e-07	0.299593	2.40424e-06	0.220741	0.000587802	0.357856	1.24853e-08	-0.167082	0.00966201	0.317491	5.36282e-07	0.253335	7.47188e-05	0.55262	1.63688e-20	-0.173322	0.00723562	0.0171131	0.7924	-0.0451078	0.487653	-0.407324	5.74149e-11	0.230281	0.000330991	0.580927	5.73886e-23	-0.0855212	0.187634	-0.0452482	0.486297	0.0604634	0.352012	-0.323503	3.16797e-07	0.506044	6.03447e-17	0.10421
SLFN14	SLFN14	black	0.261463	4.27046e-05	0.0890307	0.170097	-0.202187	0.00167874	-0.281501	9.92676e-06	-0.274786	1.63954e-05	0.389281	4.5396e-10	-0.144518	0.025468	0.325818	2.5789e-07	0.103899	0.109122	0.174415	0.00687165	0.441248	8.28298e-13	0.287101	6.46671e-06	-0.123558	0.0564616	-0.241695	0.000161292	0.194317	0.00255178	0.0498728	0.442814	-0.0539336	0.406524	0.780091	3.58023e-50	-0.0548863	0.398273	-0.0761104	0.241129	0.0187523	0.773034	-0.17626	0.00629428	0.170538	0.00824166	-0.203706
ALS2CR12	ALS2CR12	black	0.259031	5.05825e-05	0.207813	0.00123263	-0.153623	0.017472	-0.278599	1.23501e-05	-0.467733	2.14706e-14	0.276915	1.40034e-05	-0.0282751	0.663622	0.255606	6.40258e-05	0.016251	0.802639	0.0648425	0.318165	0.447748	3.47934e-13	0.266114	3.07486e-05	0.0307335	0.636393	-0.0880819	0.174714	0.0802473	0.216427	0.0170786	0.792809	-0.206381	0.0013345	0.71341	1.80699e-38	-0.252917	7.68623e-05	0.123323	0.056935	0.0139252	0.830422	-0.39113	3.69396e-10	0.399786	1.3828e-10	-0.035188
CCDC68	CCDC68	black	0.258853	5.12121e-05	0.085659	0.186922	-0.158968	0.0138795	-0.343445	5.08489e-08	-0.356734	1.39636e-08	0.267541	2.77663e-05	0.0790251	0.223529	0.395016	2.3847e-10	-0.0587629	0.365745	0.216504	0.000752856	0.2448	0.000131837	0.407324	5.74149e-11	-0.103798	0.109467	-0.142026	0.0281422	0.0835614	0.197987	-0.173559	0.00715524	0.0822573	0.205102	0.512311	2.14801e-17	-0.173043	0.00733119	0.061469	0.344046	-0.00282312	0.96537	-0.413775	2.65843e-11	0.18458	0.00419368	-0.0685256
HEBP1	HEBP1	black	0.258466	5.25992e-05	0.0749611	0.248328	-0.273905	1.74935e-05	-0.262274	4.03451e-05	-0.144562	0.0254233	0.169322	0.00871838	-0.0999775	0.123225	0.247893	0.000107565	-0.140963	0.0293545	0.306012	1.41978e-06	0.291832	4.4701e-06	0.177574	0.00590989	0.0506446	0.435778	-0.293883	3.80125e-06	0.0456221	0.482699	-0.0917195	0.15751	0.136959	0.0343269	0.500192	1.55326e-16	0.118975	0.0663299	-0.124254	0.0550743	-0.111221	0.0862078	-0.0945538	0.145014	0.166807	0.00978375	-0.173892
RNF187	RNF187	black	0.25694	5.8434e-05	-0.0264504	0.684125	-0.312812	8.01481e-07	-0.395238	2.32537e-10	-0.280895	1.03923e-05	0.371259	3.17165e-09	-0.00830111	0.898417	0.536262	3.38688e-19	0.00440308	0.946014	0.450225	2.48775e-13	0.400424	1.28482e-10	0.352597	2.10151e-08	-0.21701	0.000731079	-0.328182	2.08648e-07	0.203894	0.00152988	-0.199737	0.00191569	0.290102	5.12051e-06	0.816278	2.07791e-58	0.0329815	0.611912	-0.236227	0.000228592	-0.00324643	0.960182	-0.313471	7.57682e-07	0.271377	2.10471e-05	-0.230716
EMD	EMD	black	-0.256814	5.89414e-05	-0.502653	1.04591e-16	0.0435267	0.503051	-0.0587432	0.365906	0.108053	0.095598	0.000762172	0.990648	0.33081	1.645e-07	0.337204	9.14086e-08	0.3466	3.76131e-08	0.34339	5.11126e-08	0.308849	1.12043e-06	0.0844578	0.193202	-0.555491	9.45384e-21	-0.166673	0.0098435	0.189199	0.00332278	-0.405254	7.32496e-11	0.625831	2.16716e-27	0.481596	2.788e-15	-0.0233255	0.719773	-0.433182	2.3697e-12	0.106709	0.0998171	-0.293506	3.91645e-06	0.22686	0.000407788	-0.322575
WDTC1	WDTC1	black	0.255305	6.53558e-05	0.115859	0.0738126	-0.280665	1.0574e-05	-0.146871	0.0231474	-0.29856	2.61391e-06	0.261514	4.25517e-05	-0.297059	2.94981e-06	0.490683	6.95008e-16	0.0958304	0.139639	0.294184	3.71121e-06	0.544974	6.88632e-20	0.0590035	0.363782	-0.090543	0.162929	-0.522912	3.56365e-18	0.403111	9.40987e-11	0.185367	0.00403198	0.0258328	0.691118	0.632625	4.00708e-28	0.00756215	0.907417	-0.15401	0.0171871	0.00447473	0.945137	-0.243144	0.000146854	0.0884504	0.172909	-0.454622
TUBB2A	TUBB2A	black	0.252652	7.82489e-05	0.11727	0.0703434	-0.250374	9.11941e-05	-0.339448	7.41354e-08	-0.299869	2.35104e-06	0.231476	0.000307491	-0.0819835	0.206619	0.328635	2.003e-07	-0.0351939	0.588232	0.25939	4.93411e-05	0.401612	1.11994e-10	0.291721	4.50949e-06	-0.0900382	0.165296	-0.178579	0.00563017	0.135367	0.0364938	-0.0547711	0.399265	0.032532	0.616774	0.578952	8.66815e-23	-0.0165254	0.799376	-0.0469445	0.470087	-0.0259316	0.689998	-0.227762	0.000386082	0.255515	6.4423e-05	-0.0213256
KAT2B	KAT2B	black	0.250815	8.85397e-05	0.075812	0.242984	-0.20794	0.00122396	-0.450622	2.35688e-13	-0.339485	7.38839e-08	0.274047	1.73127e-05	0.0212114	0.744245	0.438758	1.14931e-12	-0.1749	0.00671545	0.304283	1.63824e-06	0.394155	2.62888e-10	0.29784	2.77005e-06	-0.196786	0.00224141	-0.190172	0.00316172	0.0609271	0.348325	-0.29296	4.0896e-06	0.16904	0.00883262	0.825577	7.98689e-61	-0.140789	0.0295563	-0.0185519	0.775394	-0.0779854	0.229699	-0.366546	5.17198e-09	0.370893	3.29543e-09	-0.142648
NCOA4	NCOA4	black	-0.25076	8.88688e-05	-0.431681	2.8729e-12	0.156236	0.0156256	0.109695	0.0906346	0.179842	0.00529545	-0.000111762	0.998629	0.236259	0.000228135	0.0861273	0.184514	0.221885	0.00054938	0.0852516	0.189034	0.158852	0.0139498	-0.00552965	0.932231	-0.347254	3.53229e-08	-0.0792102	0.222443	-0.174447	0.0068612	-0.337169	9.17066e-08	0.361126	8.98932e-09	0.677398	1.89481e-33	-0.0866054	0.182081	-0.348846	3.02888e-08	0.172867	0.00739224	-0.0390404	0.548096	0.143978	0.0260287	-0.322888
SLC14A1	SLC14A1	black	0.25049	9.04885e-05	0.0190469	0.769568	-0.292142	4.36222e-06	-0.34749	3.45276e-08	-0.254017	7.13438e-05	0.302839	1.84488e-06	-0.0821298	0.205808	0.412567	3.07473e-11	-0.00135724	0.983347	0.360416	9.65666e-09	0.444552	5.34231e-13	0.198202	0.00207936	-0.179723	0.00532623	-0.218005	0.000690021	0.14341	0.0266291	-0.085571	0.187377	0.164525	0.0108482	0.889278	1.76771e-82	0.0368457	0.570832	-0.22841	0.000371147	0.013127	0.840008	-0.208565	0.0011821	0.33915	7.62387e-08	-0.124371
RUNDC3A	RUNDC3A	black	0.249019	9.98199e-05	0.011203	0.863209	-0.347548	3.43353e-08	-0.3915	3.54406e-10	-0.277936	1.29775e-05	0.306467	1.36707e-06	-0.11722	0.0704636	0.553913	1.27929e-20	0.0248162	0.702686	0.471004	1.33754e-14	0.441834	7.66641e-13	0.235602	0.000237757	-0.238842	0.000193667	-0.408916	4.7553e-11	0.279765	1.13153e-05	-0.104448	0.10725	0.262884	3.86516e-05	0.844987	2.31951e-66	0.0516552	0.426664	-0.243931	0.000139526	-0.107684	0.0967418	-0.297701	2.80123e-06	0.364613	6.30696e-09	-0.261111
SORBS1	SORBS1	black	0.248993	9.99919e-05	0.0251866	0.698463	-0.31367	7.44911e-07	-0.319726	4.41556e-07	-0.180907	0.00502739	0.317843	5.20184e-07	-0.143026	0.0270415	0.351469	2.34687e-08	0.0799813	0.217959	0.365298	5.8794e-09	0.284761	7.74331e-06	0.323849	3.07234e-07	-0.168879	0.00889819	-0.302976	1.82436e-06	0.151671	0.0189726	-0.00475039	0.941763	0.111527	0.0853427	0.65472	1.22405e-30	0.155347	0.0162332	-0.214932	0.000824258	-0.110525	0.0882063	-0.123776	0.0560241	0.174445	0.00686195	-0.139596
DNAJA4	DNAJA4	black	0.248774	0.000101458	0.0451812	0.486944	-0.180714	0.00507515	-0.451678	2.04094e-13	-0.276549	1.43902e-05	0.288834	5.65302e-06	-0.0223819	0.730662	0.459721	6.70322e-14	-0.153902	0.0172661	0.301539	2.05215e-06	0.385306	7.04166e-10	0.33764	8.77751e-08	-0.175133	0.00664161	-0.271147	2.14023e-05	0.116379	0.0725171	-0.313131	7.79959e-07	0.207721	0.00123896	0.743905	2.27548e-43	-0.126212	0.0513238	-0.0237863	0.714476	-0.0544565	0.401983	-0.327586	2.20125e-07	0.268037	2.67955e-05	-0.268728
CDK8	CDK8	black	0.248137	0.000105842	0.239013	0.000191565	0.0269129	0.678906	-0.399055	1.50423e-10	-0.505418	6.68209e-17	0.349614	2.8114e-08	0.146511	0.0234902	0.246867	0.000115111	0.0137614	0.832388	-0.118466	0.0675074	0.358969	1.11691e-08	0.50596	6.11768e-17	-0.151932	0.0187658	-0.018791	0.772578	0.176811	0.00613035	-0.110951	0.0869795	-0.262883	3.86548e-05	0.62231	5.11323e-27	-0.478673	4.32078e-15	0.391782	3.43392e-10	0.0765899	0.238169	-0.460961	5.63151e-14	0.199593	0.00193055	-0.137732
BMP2K	BMP2K	black	0.247393	0.000111179	0.204099	0.00151282	-0.0838801	0.196276	-0.248392	0.000104066	-0.453643	1.559e-13	0.207995	0.0012202	-0.0103901	0.873047	0.217443	0.000712954	0.0693215	0.285814	0.0153145	0.813798	0.292227	4.33319e-06	0.228053	0.000379317	-0.016887	0.795082	-0.140207	0.030242	0.141682	0.0285298	0.106586	0.100212	-0.215186	0.000812286	0.637114	1.28359e-28	-0.288249	5.91628e-06	0.171822	0.0077631	-0.0325169	0.616937	-0.447882	3.41688e-13	0.17117	0.00800291	-0.130987
UBE2V1	UBE2V1	black	-0.245989	0.000121956	-0.343252	5.17866e-08	0.30272	1.86306e-06	-0.0761131	0.241112	-0.0167574	0.796621	0.0486739	0.453869	0.40988	4.24038e-11	0.0739074	0.255059	0.415737	2.09654e-11	-0.108492	0.0942494	0.212518	0.000946164	0.257092	5.78254e-05	-0.495703	3.16939e-16	-0.0449348	0.489325	0.0965309	0.136755	-0.318804	4.7852e-07	0.183422	0.00444184	0.63403	2.81151e-28	-0.391053	3.72575e-10	-0.0252009	0.6983	0.160633	0.0129018	-0.302466	1.90226e-06	0.134285	0.0380314	-0.335106
MED25	MED25	black	-0.244806	0.000131781	-0.504035	8.3659e-17	-0.0319502	0.623091	0.123307	0.0569676	0.155894	0.0158566	-0.0488082	0.452624	0.117818	0.0690315	0.321733	3.70327e-07	0.384155	7.9873e-10	0.358142	1.21331e-08	0.1708	0.00814164	-0.097263	0.13379	-0.394621	2.49399e-10	-0.168473	0.009066	0.038187	0.556884	-0.213655	0.000886817	0.544227	7.90782e-20	0.655568	9.70613e-31	0.0997382	0.12413	-0.594488	3.13157e-24	0.00980259	0.88017	-0.154931	0.0165249	0.26717	2.85143e-05	-0.254956
ASCC2	ASCC2	black	-0.243831	0.000140437	-0.432376	2.62789e-12	0.0959423	0.139175	0.013976	0.829813	0.129998	0.0446744	-0.0242857	0.708751	0.184239	0.00426537	0.209	0.00115367	0.307751	1.22827e-06	0.192142	0.00285706	0.239471	0.00018605	-0.0743073	0.25249	-0.466377	2.60904e-14	-0.181799	0.00481233	0.0518015	0.425353	-0.285966	7.05894e-06	0.436824	1.4794e-12	0.744892	1.53802e-43	-0.0771945	0.234473	-0.398151	1.66857e-10	0.0965003	0.13688	-0.149816	0.0205013	0.259157	5.01442e-05	-0.376688
MAP2K7	MAP2K7	black	0.24205	0.000157633	-0.071728	0.269378	-0.418384	1.51814e-11	-0.369354	3.86858e-09	-0.250146	9.25965e-05	0.267213	2.84268e-05	-0.132711	0.0403661	0.705142	2.9979e-37	-0.0332825	0.608665	0.633412	3.28606e-28	0.504497	7.76136e-17	0.153232	0.0177641	-0.279878	1.12199e-05	-0.380713	1.16105e-09	0.226702	0.000411724	-0.208033	0.00121763	0.436899	1.46493e-12	0.863296	2.48741e-72	0.14153	0.0287026	-0.397209	1.85817e-10	-0.109342	0.0916821	-0.313954	7.27075e-07	0.426507	5.53836e-12	-0.207354
OTTHUMG00000035513	OTTHUMG00000035513	black	0.24191	0.000159063	0.198302	0.00206824	-0.103301	0.111186	-0.273522	1.79932e-05	-0.404381	8.11358e-11	0.244474	0.000134668	0.124613	0.0543705	0.1394	0.0312168	-0.00846828	0.896383	0.00153951	0.981112	0.226312	0.000421547	0.291713	4.51222e-06	-0.0439455	0.498948	0.195165	0.00244111	0.0105729	0.870833	-0.0141968	0.827166	-0.218327	0.000677197	0.443895	5.8312e-13	-0.204229	0.00150212	0.171855	0.00775094	0.0252256	0.69802	-0.293359	3.96241e-06	0.407237	5.80053e-11	0.169734
ST7	ST7	black	0.241415	0.000164224	0.14668	0.0233289	-0.0797811	0.219117	-0.365251	5.90824e-09	-0.486006	1.42809e-15	0.446839	3.93252e-13	0.0234318	0.718551	0.410207	4.07796e-11	0.155462	0.0161537	0.0650073	0.316934	0.622549	4.82481e-27	0.517308	9.2832e-18	-0.196071	0.00232751	-0.259085	5.03926e-05	0.387462	5.55395e-10	-0.0373597	0.565467	-0.0957225	0.140088	0.63444	2.53478e-28	-0.367309	4.78097e-09	0.17963	0.00535047	0.10815	0.0952976	-0.51748	9.01643e-18	0.128291	0.0475766	-0.238749
HBBP1	HBBP1	black	0.24125	0.000165977	0.0247098	0.703901	-0.283285	8.66855e-06	-0.354259	1.78449e-08	-0.224255	0.000477054	0.225903	0.000432081	-0.0793128	0.221843	0.341684	6.00794e-08	-0.045902	0.480014	0.368574	4.19459e-09	0.248979	0.000100086	0.282593	9.13729e-06	-0.173823	0.00706674	-0.1929	0.00274718	0.0815362	0.209115	-0.118408	0.0676435	0.184281	0.00425638	0.626009	2.07434e-27	0.0614082	0.344525	-0.17122	0.00798412	-0.137904	0.033093	-0.233218	0.000276007	0.338932	7.78063e-08	0.0252847
SEPP1	SEPP1	black	0.241118	0.000167396	0.114809	0.0764842	-0.194982	0.00246452	-0.244319	0.000136038	-0.158487	0.0141737	0.314485	6.94774e-07	-0.057249	0.378247	0.175107	0.00664965	-0.159481	0.0135713	0.165842	0.0102223	0.258769	5.15075e-05	0.218573	0.00066753	0.0452924	0.485871	-0.132094	0.0413135	-0.0444473	0.494055	-0.086097	0.18467	0.00738904	0.909528	0.481185	2.96566e-15	0.0300189	0.644259	-0.0473877	0.465901	-0.0328531	0.613299	-0.0525166	0.418983	0.114557	0.0771379	-0.0676608
PSME4	PSME4	black	0.240923	0.000169506	0.209611	0.0011149	-0.0572758	0.378024	-0.347056	3.60002e-08	-0.406331	6.45446e-11	0.292566	4.21892e-06	0.0100491	0.87718	0.27131	2.11499e-05	-0.169923	0.00847966	0.0151143	0.816189	0.334333	1.192e-07	0.370483	3.43964e-09	-0.0712913	0.272311	-0.176887	0.00610791	0.0506943	0.435327	-0.16873	0.00895976	-0.134297	0.0380142	0.703339	5.45883e-37	-0.319301	4.58211e-07	0.244417	0.000135176	-0.0630994	0.331376	-0.351588	2.3196e-08	0.102627	0.11355	-0.208632
ITLN1	ITLN1	black	0.240918	0.000169565	0.0514561	0.428451	-0.318897	4.74655e-07	-0.343445	5.08485e-08	-0.235696	0.000236364	0.216746	0.000742357	-0.110425	0.0884946	0.432998	2.42618e-12	-0.0212374	0.743941	0.391191	3.66872e-10	0.248031	0.000106589	0.157987	0.0144853	-0.14581	0.0241701	-0.175762	0.00644561	0.150556	0.0198789	-0.0566768	0.383039	0.163943	0.0111357	0.642984	2.81469e-29	0.107123	0.0985023	-0.190349	0.00313321	-0.0802803	0.216238	-0.206706	0.00131071	0.257668	5.55768e-05	-0.0703622
DNAJB4	DNAJB4	black	0.239855	0.000181538	0.215678	0.000789616	-0.0287042	0.658836	-0.46112	5.507e-14	-0.399122	1.4927e-10	0.374812	2.18218e-09	0.0957685	0.139896	0.285765	7.16894e-06	-0.11884	0.0666403	-0.0216616	0.739011	0.22124	0.000570737	0.585386	2.23899e-23	-0.0527312	0.417081	-0.102818	0.112877	0.0692926	0.286015	-0.242973	0.000148489	-0.135179	0.0367562	0.569949	5.48447e-22	-0.374962	2.14772e-09	0.359042	1.10874e-08	-0.0886264	0.172053	-0.366766	5.0562e-09	0.100719	0.120456	-0.167833
R3HDM4	R3HDM4	black	-0.238661	0.000195917	-0.415954	2.04201e-11	0.0523678	0.420304	0.0882383	0.173946	0.0790499	0.223383	0.0127423	0.844637	0.135984	0.0356405	0.275059	1.6068e-05	0.476495	5.97321e-15	0.201123	0.00177815	0.336136	1.00924e-07	-0.0921762	0.155443	-0.439152	1.09145e-12	-0.231196	0.000312854	0.217801	0.000698244	-0.0961534	0.138304	0.377414	1.65473e-09	0.690527	3.40663e-35	-0.0683399	0.292707	-0.441081	8.46833e-13	0.108973	0.0927914	-0.197961	0.00210617	0.254723	6.80018e-05	-0.39485
OTTHUMG00000014129	OTTHUMG00000014129	black	0.238071	0.000203403	0.108085	0.0955	-0.264804	3.37489e-05	-0.349703	2.78721e-08	-0.353634	1.89784e-08	0.305012	1.54244e-06	0.00333374	0.959112	0.417299	1.73366e-11	-0.0978868	0.131303	0.333557	1.28014e-07	0.439317	1.06806e-12	0.273085	1.85797e-05	-0.18385	0.00434867	-0.165991	0.0101532	0.176834	0.00612358	-0.162884	0.0116759	0.13349	0.0391956	0.497295	2.4641e-16	-0.0356249	0.583669	-0.0247134	0.70386	-0.0504713	0.437352	-0.370305	3.50386e-09	0.260536	4.55592e-05	-0.0568806
SSBP3	SSBP3	black	-0.236668	0.000222312	-0.507953	4.41483e-17	0.0660451	0.309254	-0.00417915	0.948755	0.192904	0.00274661	-0.113176	0.0807943	0.18883	0.00338584	0.284115	8.13634e-06	0.17202	0.00769166	0.298916	2.53964e-06	0.236459	0.000225271	-0.0446024	0.492547	-0.426776	5.3542e-12	-0.212165	0.000965304	-0.0952387	0.142111	-0.473646	9.09103e-15	0.600936	7.48078e-25	0.695921	6.139e-36	0.0099592	0.87827	-0.483389	2.12636e-15	0.0793331	0.221724	-0.0909828	0.160887	0.251877	8.24492e-05	-0.375117
MIR451A	MIR451A	black	0.235159	0.000244478	0.159359	0.0136442	-0.193815	0.00261954	-0.297243	2.90637e-06	-0.321274	3.85566e-07	0.336274	9.96473e-08	-0.0595913	0.359014	0.381752	1.03754e-09	-0.0310432	0.632995	0.17614	0.00633045	0.164991	0.0106229	0.43749	1.35641e-12	-0.0463595	0.475643	-0.206681	0.00131256	0.228136	0.000377386	-0.0272121	0.675537	-0.00717629	0.912122	0.374555	2.24237e-09	-0.1021	0.115427	0.07523	0.24663	-0.0647257	0.31904	-0.296073	3.19238e-06	0.00993553	0.878558	-0.0670549
FTH1P3	FTH1P3	black	0.234673	0.000252038	0.0672435	0.300538	-0.312759	8.05072e-07	-0.274793	1.63871e-05	-0.263761	3.63354e-05	0.158169	0.0143716	-0.0491981	0.449017	0.279819	1.12701e-05	-0.06476	0.318782	0.377234	1.68681e-09	0.462308	4.65683e-14	0.164868	0.0106824	-0.0574264	0.376769	-0.302718	1.86331e-06	0.111413	0.0856633	-0.104144	0.108284	0.157377	0.0148741	0.532649	6.46999e-19	0.0938847	0.147894	-0.174129	0.0069653	-0.0446244	0.492333	-0.248251	0.00010504	0.347055	3.60059e-08	-0.105095
C9orf153	C9orf153	black	0.233328	0.000274125	0.15497	0.0164974	-0.209875	0.00109847	-0.219907	0.000617362	-0.263269	3.76188e-05	0.282714	9.05351e-06	-0.130682	0.0435538	0.201603	0.00173265	-0.0191153	0.768763	0.156612	0.0153741	0.177662	0.00588469	0.18516	0.00407396	0.0293993	0.651112	-0.169656	0.00858508	0.110945	0.0869949	0.0899347	0.165784	-0.0866138	0.182038	0.487235	1.18303e-15	0.00669677	0.917973	0.0027825	0.965868	-0.115184	0.0755205	-0.182906	0.00455686	0.142192	0.0279566	-0.0762118
RAB11B	RAB11B	black	-0.231631	0.00030456	-0.503249	9.50058e-17	0.0113917	0.860927	-0.0896592	0.16709	0.131328	0.0425168	0.018081	0.780949	0.252746	7.77572e-05	0.298499	2.62666e-06	0.439895	9.89949e-13	0.341486	6.12125e-08	0.290249	5.06199e-06	0.0555284	0.392769	-0.644843	1.72875e-29	-0.164354	0.0109324	0.185426	0.00402015	-0.326413	2.44522e-07	0.568226	7.75618e-22	0.681808	5.03009e-34	0.021192	0.744471	-0.489612	8.20462e-16	0.0965986	0.136479	-0.194653	0.00250742	0.371886	2.97e-09	-0.300127
VPS16	VPS16	black	-0.230408	0.000328403	-0.123764	0.0560482	0.192607	0.00278911	0.397493	1.79885e-10	0.232005	0.000297589	-0.356562	1.42049e-08	-0.0890377	0.170063	-0.122686	0.0582392	-0.015143	0.815846	-0.161082	0.0126486	-0.354674	1.71277e-08	-0.289475	5.37737e-06	0.156849	0.0152177	-0.0317189	0.625611	-0.124767	0.0540697	0.030522	0.638716	0.0262149	0.686788	-0.52432	2.79372e-18	0.0493777	0.447361	0.00519678	0.936301	-0.0887227	0.171586	0.175192	0.00662287	-0.392321	3.23218e-10	-0.103035
EIF2AK1	EIF2AK1	black	0.230127	0.000334139	0.0139396	0.830249	-0.252987	7.65021e-05	-0.408451	5.02469e-11	-0.270928	2.17459e-05	0.359958	1.01133e-08	-0.0287733	0.658067	0.417704	1.64984e-11	0.0392343	0.54611	0.343766	4.93182e-08	0.530319	9.78122e-19	0.300509	2.23177e-06	-0.296627	3.05389e-06	-0.337857	8.60185e-08	0.219081	0.000648003	-0.146911	0.0231094	0.168571	0.00902517	0.932155	1.49588e-106	-0.0184348	0.776774	-0.161649	0.0123348	0.0348295	0.592104	-0.260362	4.61156e-05	0.28676	6.63927e-06	-0.293092
FAM20B	FAM20B	black	0.229755	0.000341854	-0.0638709	0.325485	-0.302952	1.82787e-06	-0.393437	2.85087e-10	-0.272563	1.93021e-05	0.397031	1.89645e-10	0.026206	0.68689	0.612219	5.64278e-26	-0.0404955	0.533272	0.464653	3.33811e-14	0.457302	9.39862e-14	0.34489	4.43072e-08	-0.296049	3.19859e-06	-0.172707	0.00744791	0.133876	0.0386275	-0.293121	4.03782e-06	0.326997	2.32067e-07	0.841758	2.17762e-65	0.00688222	0.915709	-0.273621	1.78635e-05	0.00602127	0.926222	-0.285909	7.09014e-06	0.415786	2.08407e-11	-0.090539
JAZF1	JAZF1	black	0.228893	0.000360368	-0.027893	0.667895	-0.338372	8.19892e-08	-0.279876	1.12217e-05	-0.234074	0.000261653	0.247609	0.000109604	-0.1459	0.0240823	0.448898	2.97842e-13	0.151433	0.0191631	0.422806	8.79773e-12	0.503953	8.47723e-17	0.106109	0.10175	-0.273407	1.81452e-05	-0.254296	7.00048e-05	0.221115	0.000574966	0.00897937	0.890167	0.173416	0.00720358	0.853024	7.00012e-69	0.105867	0.102536	-0.339875	7.12262e-08	-0.00248364	0.969532	-0.192893	0.0027481	0.487397	1.15407e-15	-0.0914252
MIR3649	MIR3649	black	-0.227969	0.000381253	-0.0800209	0.217731	0.192623	0.00278681	0.348687	3.07593e-08	0.289455	5.3858e-06	-0.343162	5.22338e-08	-0.0883985	0.173163	-0.350729	2.52246e-08	-0.0272239	0.675405	-0.213885	0.000875235	-0.332633	1.39315e-07	-0.336294	9.94595e-08	0.226372	0.000420015	-0.020042	0.757894	-0.171062	0.00804323	0.106011	0.102069	-0.0532239	0.412736	-0.51966	6.22462e-18	0.110738	0.0875894	0.0238369	0.713896	-0.117611	0.0695257	0.251958	8.19996e-05	-0.377081	1.71467e-09	-0.0593746
PFKM	PFKM	black	-0.227698	0.000387577	-0.463885	3.72337e-14	0.0350395	0.58987	0.039295	0.545488	0.213362	0.000901755	0.0210008	0.746696	0.181027	0.00499793	0.220051	0.000612158	0.272463	1.94441e-05	0.261866	4.15143e-05	0.190498	0.00310942	0.013839	0.831457	-0.434103	2.10446e-12	-0.0257844	0.691668	-0.034802	0.592396	-0.304878	1.55963e-06	0.486944	1.23706e-15	0.43114	3.07843e-12	0.0757124	0.243605	-0.484532	1.78775e-15	0.11133	0.0858996	-0.0416653	0.521503	0.157373	0.0148767	-0.106998
OTTHUMG00000022529	OTTHUMG00000022529	black	0.22434	0.000474619	0.162058	0.0121132	-0.168405	0.00909448	-0.253755	7.26254e-05	-0.28707	6.48229e-06	0.2996	2.40281e-06	-0.079449	0.221048	0.41136	3.55366e-11	-0.0961183	0.138448	0.156314	0.0155728	0.355138	1.63606e-08	0.238541	0.000197424	-0.0691738	0.286844	-0.157218	0.0149766	0.205144	0.00142859	-0.0513698	0.429226	-0.000868461	0.989344	0.337262	9.09183e-08	-0.145434	0.0245424	0.0839152	0.196088	-0.136502	0.0349364	-0.23567	0.00023675	0.166737	0.0098152	-0.088929
TSPAN5	TSPAN5	black	0.223592	0.000496329	0.0114798	0.859862	-0.282584	9.14347e-06	-0.354746	1.70059e-08	-0.24729	0.000111936	0.265111	3.30228e-05	-0.0802342	0.216503	0.437661	1.32637e-12	-0.0367215	0.572131	0.375075	2.12221e-09	0.451132	2.19862e-13	0.156206	0.0156458	-0.230249	0.000331638	-0.215293	0.00080732	0.139553	0.03103	-0.133686	0.0389061	0.195546	0.00239273	0.894251	1.03564e-84	0.0191997	0.767771	-0.227205	0.000399356	-0.05725	0.378239	-0.223035	0.000513117	0.426541	5.51481e-12	-0.132908
TFDP2	TFDP2	black	0.223331	0.000504129	0.275079	1.6045e-05	-0.0301984	0.642279	-0.512065	2.23758e-17	-0.433695	2.21808e-12	0.421498	1.03469e-11	0.0281602	0.664906	0.263428	3.71994e-05	-0.192484	0.00280698	-0.0146441	0.82181	0.239196	0.000189338	0.495582	3.2306e-16	-0.124538	0.0545169	-0.161256	0.0125518	0.24616	0.000120591	-0.225613	0.000439705	-0.14494	0.0250379	0.52117	4.80796e-18	-0.370629	3.38749e-09	0.406419	6.3879e-11	-0.0576207	0.375154	-0.404502	7.99933e-11	0.0825828	0.203309	-0.227326
SRRD	SRRD	black	0.221397	0.000565475	0.051821	0.425178	-0.193958	0.00260001	-0.369784	3.69934e-09	-0.354092	1.8141e-08	0.328146	2.09325e-07	-0.00460022	0.943601	0.46597	2.7655e-14	-0.00927847	0.886533	0.270026	2.32158e-05	0.4781	4.70606e-15	0.271319	2.11365e-05	-0.236953	0.000218341	-0.249381	9.74418e-05	0.201605	0.00173249	-0.160739	0.0128413	0.118649	0.0670823	0.908988	4.82635e-92	-0.165162	0.0105415	-0.0701099	0.280357	-0.0385686	0.552947	-0.370639	3.38387e-09	0.349756	2.77308e-08	-0.249666
ART4	ART4	black	0.220266	0.000604493	0.0521142	0.42256	-0.184557	0.00419833	-0.293646	3.87339e-06	-0.160602	0.0129194	0.357415	1.30477e-08	0.0102373	0.874898	0.226684	0.00041217	-0.072219	0.266105	0.199083	0.00198392	0.0310063	0.6334	0.421337	1.0555e-11	-0.058483	0.368037	-0.0710134	0.27419	-0.0320529	0.621974	-0.107336	0.0978308	0.0628822	0.333046	0.473176	9.73946e-15	0.0229858	0.723687	-0.0521321	0.422401	-0.0629355	0.332635	-0.129756	0.0450757	0.0353799	0.586261	0.0573449
NFIA	NFIA	black	0.218356	0.00067604	-0.00143082	0.982445	-0.216517	0.000752252	-0.26097	4.42001e-05	-0.299244	2.47314e-06	0.336174	1.00577e-07	0.016534	0.799274	0.377033	1.7234e-09	0.195926	0.00234543	0.250662	8.94521e-05	0.434431	2.01735e-12	0.274591	1.66332e-05	-0.21979	0.000621637	-0.161304	0.0125247	0.204218	0.001503	0.00729383	0.910688	0.0603477	0.352936	0.817618	9.50683e-59	-0.0560133	0.388643	-0.183188	0.00449372	0.0251834	0.698499	-0.27259	1.92652e-05	0.354131	1.80706e-08	-0.0955166
UBQLN1	UBQLN1	black	0.218238	0.000680711	0.14908	0.021137	-0.0641004	0.323747	-0.526122	2.04271e-18	-0.380311	1.21243e-09	0.300207	2.28731e-06	0.122103	0.0594536	0.307618	1.24201e-06	-0.0990873	0.126616	0.115222	0.0754244	0.352175	2.1901e-08	0.43894	1.1222e-12	-0.369168	3.94421e-09	-0.193438	0.00267139	0.210812	0.00104206	-0.302388	1.91443e-06	-0.00231415	0.971611	0.671175	1.18444e-32	-0.261662	4.21122e-05	0.247658	0.00010925	-0.0135228	0.835251	-0.381635	1.05082e-09	0.157066	0.0150757	-0.299431
ST13P4	ST13P4	black	0.217467	0.000711956	0.0979525	0.131043	-0.151728	0.018927	-0.331977	1.47924e-07	-0.26303	3.82551e-05	0.220941	0.000580904	-0.0497442	0.443993	0.308601	1.14396e-06	-0.108674	0.093695	0.178447	0.00566611	0.477969	4.79893e-15	0.249162	9.88735e-05	-0.136856	0.0344638	-0.32306	3.29446e-07	0.0830507	0.200752	-0.188354	0.00346876	0.0333184	0.608278	0.75999	3.03463e-46	-0.121767	0.060163	0.0108833	0.867075	-0.0321187	0.621258	-0.186356	0.00383693	0.282996	8.86132e-06	-0.322186
ZNF653	ZNF653	black	0.216939	0.000734128	-0.134648	0.0375097	-0.445517	4.69556e-13	-0.402165	1.05031e-10	-0.16569	0.0102928	0.287295	6.37039e-06	-0.0752114	0.246748	0.629179	9.48108e-28	0.00625856	0.923323	0.68708	9.98931e-35	0.389719	4.32412e-10	0.181385	0.00491111	-0.329842	1.79597e-07	-0.311129	9.24554e-07	0.17841	0.00567639	-0.233467	0.000271759	0.49534	3.356e-16	0.836646	6.81919e-64	0.26745	2.79484e-05	-0.483913	1.96401e-15	-0.0582283	0.370131	-0.235891	0.000233481	0.427209	5.07015e-12	-0.137843
ANKH	ANKH	black	-0.215315	0.000806274	-0.385884	6.60911e-10	0.12123	0.0613102	-0.0321626	0.620782	0.0116845	0.85739	0.0180099	0.781788	0.290464	4.97717e-06	0.25821	5.35403e-05	0.197456	0.00216328	0.149829	0.0204904	0.255169	6.59648e-05	0.0970915	0.13448	-0.377138	1.70413e-09	-0.0799959	0.217875	-0.054813	0.398904	-0.419821	1.27259e-11	0.399663	1.40265e-10	0.735636	5.65825e-42	-0.212204	0.000963183	-0.298758	2.5723e-06	0.167945	0.00928835	-0.26242	3.9933e-05	0.321571	3.75664e-07	-0.282228
SLC16A1	SLC16A1	black	0.215014	0.000820351	0.00293437	0.964006	-0.156587	0.0153909	-0.401742	1.10316e-10	-0.253068	7.608e-05	0.35812	1.21609e-08	0.0484288	0.456148	0.441038	8.51624e-13	-0.0681866	0.293794	0.261233	4.33963e-05	0.2542	7.04628e-05	0.556274	8.13177e-21	-0.185813	0.00394293	-0.237594	0.000209658	0.0894081	0.168287	-0.287948	6.05621e-06	0.184053	0.00430496	0.633828	2.95857e-28	-0.119711	0.0646549	-0.0242507	0.709151	0.0174098	0.788885	-0.296551	3.0725e-06	0.0871159	0.179508	-0.182711
ABCB5	ABCB5	black	0.214376	0.000850957	0.0384469	0.554201	-0.220438	0.00059838	-0.236815	0.000220263	-0.164343	0.0109374	0.192141	0.0028572	-0.0461009	0.478111	0.283353	8.62346e-06	-0.0420023	0.518137	0.246114	0.000120957	0.118497	0.067434	0.266243	3.04671e-05	0.0116706	0.857559	-0.0857088	0.186665	-0.0166592	0.797787	-0.0759176	0.242326	0.0858014	0.186188	0.353923	1.84455e-08	0.0707979	0.275652	-0.10327	0.111292	-0.0316906	0.625919	-0.119445	0.0652555	0.15272	0.0181523	0.0990468
BABAM1	BABAM1	black	-0.208093	0.00121356	-0.483252	2.17113e-15	0.0647047	0.319197	-0.100757	0.120316	0.0944145	0.14561	0.0751255	0.247289	0.364882	6.13551e-09	0.219168	0.000644732	0.428712	4.19246e-12	0.238809	0.000194072	0.168107	0.00921968	0.102869	0.112696	-0.617142	1.76783e-26	0.0834185	0.198758	0.087567	0.177257	-0.318189	5.04797e-07	0.48522	1.61e-15	0.718201	3.39047e-39	-0.0573367	0.377516	-0.42956	3.76471e-12	0.134015	0.0384228	-0.205465	0.00140362	0.4009	1.21609e-10	-0.0781988
BAG1	BAG1	black	0.207138	0.00127976	0.0927374	0.152932	-0.216872	0.000736955	-0.315077	6.60387e-07	-0.37365	2.46744e-09	0.298297	2.66994e-06	-0.0135673	0.834718	0.409449	4.46334e-11	0.0382381	0.556356	0.251499	8.45677e-05	0.430751	3.23532e-12	0.161953	0.0121701	-0.21369	0.000885037	-0.170508	0.0082531	0.234628	0.000252742	-0.0449592	0.489089	0.0466952	0.472451	0.824928	1.19032e-60	-0.142863	0.0272187	-0.063036	0.331863	-0.0669975	0.302313	-0.380078	1.24333e-09	0.414153	2.53992e-11	-0.130233
FRMD4A	FRMD4A	black	0.206804	0.00130361	-0.0383759	0.554933	-0.347446	3.46756e-08	-0.257609	5.58035e-05	-0.196043	0.00233102	0.290184	5.08754e-06	-0.209123	0.00114579	0.436609	1.52122e-12	0.200117	0.00187705	0.42627	5.70622e-12	0.469774	1.59906e-14	0.114886	0.0762851	-0.224443	0.000471712	-0.330172	1.74307e-07	0.23922	0.000189057	0.0715114	0.27083	0.155959	0.0158128	0.847876	2.99282e-67	0.166685	0.00983846	-0.360741	9.34597e-09	0.0014685	0.981983	-0.154443	0.016873	0.312731	8.07014e-07	-0.174796
ACSL6	ACSL6	black	0.205816	0.00137675	0.0140129	0.829371	-0.250335	9.1435e-05	-0.313252	7.71957e-07	-0.223697	0.000493238	0.273999	1.73736e-05	-0.0486627	0.453974	0.379741	1.28927e-09	-0.0867198	0.181502	0.325683	2.61016e-07	0.236991	0.000217822	0.237943	0.000205075	-0.155937	0.0158276	-0.141443	0.0288014	0.020995	0.746764	-0.166734	0.00981617	0.163871	0.011172	0.773368	8.17868e-49	0.0281717	0.664777	-0.169004	0.00884724	-0.0582062	0.370312	-0.203709	0.00154544	0.249613	9.59479e-05	-0.0435164
AKR1E2	AKR1E2	black	0.205576	0.00139509	0.0634048	0.329036	-0.228227	0.000375314	-0.325579	2.63444e-07	-0.331585	1.53309e-07	0.27992	1.11845e-05	-0.014607	0.822254	0.495671	3.18557e-16	-0.0352881	0.587233	0.292214	4.33782e-06	0.367202	4.83429e-09	0.28108	1.02475e-05	-0.133114	0.0397578	-0.154389	0.0169117	0.135543	0.0362479	-0.144938	0.0250396	0.108162	0.0952613	0.620601	7.7255e-27	-0.10103	0.119308	-0.0754768	0.245079	0.0700587	0.280709	-0.331625	1.52743e-07	0.31552	6.35686e-07	-0.0714842
B4GALT3	B4GALT3	black	-0.203869	0.00153193	-0.448716	3.05276e-13	0.0709439	0.27466	0.00572894	0.929794	0.10506	0.105199	0.0600502	0.35532	0.251108	8.68171e-05	0.193226	0.00270102	0.457981	8.55055e-14	0.177839	0.00583495	0.219449	0.000634174	0.095445	0.141246	-0.465731	2.86168e-14	-0.0713131	0.272164	0.0722037	0.266206	-0.22016	0.000608252	0.376195	1.88434e-09	0.687695	8.25463e-35	-0.0400826	0.537459	-0.423315	8.25844e-12	0.181327	0.00492499	-0.137021	0.0342446	0.225712	0.000437092	-0.247014
GMPR	GMPR	black	0.202372	0.00166205	-0.100022	0.123056	-0.341023	6.39426e-08	-0.319584	4.47062e-07	-0.144908	0.02507	0.322103	3.58485e-07	-0.0686523	0.290502	0.459685	6.73762e-14	0.0967185	0.13599	0.476712	5.78403e-15	0.457477	9.17164e-14	0.152429	0.0183768	-0.285566	7.27942e-06	-0.258483	5.2538e-05	0.184663	0.00417639	-0.0973179	0.133569	0.315337	6.4577e-07	0.893711	1.83155e-84	0.158623	0.0140899	-0.410807	3.79649e-11	0.0191187	0.768724	-0.131139	0.0428168	0.409697	4.33379e-11	-0.129354
FAM104A	FAM104A	black	0.2019	0.00170512	-0.0681174	0.294286	-0.285808	7.14527e-06	-0.380218	1.22464e-09	-0.244669	0.000132972	0.276935	1.39824e-05	-0.00425481	0.947829	0.50601	6.06753e-17	0.0103746	0.873235	0.44393	5.80419e-13	0.457676	8.922e-14	0.204636	0.00146899	-0.300808	2.1782e-06	-0.208776	0.00116825	0.146839	0.0231774	-0.225025	0.000455521	0.309807	1.03369e-06	0.931053	9.45587e-106	0.00859472	0.894844	-0.280469	1.07312e-05	-0.0186625	0.774092	-0.294993	3.47997e-06	0.47423	8.34375e-15	-0.142086
MAF1	MAF1	black	0.200842	0.00180533	-0.105436	0.103951	-0.361597	8.5714e-09	-0.414022	2.58056e-11	-0.2293	0.000351499	0.313484	7.56865e-07	0.00934878	0.885679	0.563905	1.83386e-21	0.100836	0.120023	0.559301	4.52508e-21	0.494429	3.87338e-16	0.216979	0.000732417	-0.395932	2.14924e-10	-0.296672	3.0428e-06	0.294613	3.58697e-06	-0.185583	0.00398874	0.397866	1.72393e-10	0.908497	8.86032e-92	0.121301	0.0611579	-0.371961	2.94691e-09	0.00134588	0.983487	-0.309703	1.04276e-06	0.445396	4.7726e-13	-0.186986
TANGO2	TANGO2	black	-0.200238	0.00186495	-0.518967	7.00479e-18	-0.0487548	0.453119	-0.0166128	0.798338	0.221388	0.000565793	0.0470559	0.469033	0.178479	0.00565745	0.280399	1.07879e-05	0.404546	7.95809e-11	0.38035	1.20735e-09	0.220899	0.000582353	-0.0389971	0.548541	-0.528299	1.3958e-18	-0.117903	0.0688315	0.0698114	0.282414	-0.238107	0.000202944	0.580332	6.5004e-23	0.703098	5.9129e-37	0.137022	0.034243	-0.614019	3.69993e-26	0.145838	0.0241426	-0.0651446	0.315911	0.329295	1.88717e-07	-0.189352
FECH	FECH	black	0.199572	0.00193273	-0.0544898	0.401694	-0.280906	1.03835e-05	-0.347683	3.38912e-08	-0.206241	0.00134485	0.272138	1.99107e-05	-0.0337221	0.603938	0.435039	1.86483e-12	-0.0123206	0.849717	0.409168	4.61516e-11	0.390713	3.87028e-10	0.195965	0.00234064	-0.27503	1.61025e-05	-0.198874	0.00200615	0.112218	0.0834106	-0.180538	0.00511897	0.267259	2.83333e-05	0.903709	2.78703e-89	0.0507077	0.435206	-0.285004	7.60067e-06	-0.0231256	0.722075	-0.211382	0.00100905	0.453058	1.6895e-13	-0.113027
MIR2467	MIR2467	black	-0.196837	0.00223534	-0.195243	0.00243111	0.0085059	0.895925	0.227082	0.000402343	0.334826	1.13912e-07	-0.241081	0.000167799	-0.0848943	0.190902	-0.301184	2.11236e-06	0.192813	0.00275951	0.0396939	0.541414	-0.221473	0.00056296	-0.334556	1.16784e-07	-0.00493677	0.939482	-0.00992214	0.87872	-0.0226729	0.727298	0.141406	0.0288432	0.103201	0.111533	-0.299796	2.36495e-06	0.353212	1.97825e-08	-0.268552	2.58217e-05	0.0516426	0.426776	0.273905	1.74936e-05	-0.0870338	0.17992	0.0435677
EIF1	EIF1	black	0.196392	0.0022885	0.0535812	0.409602	-0.181658	0.00484577	-0.423056	8.52822e-12	-0.325842	2.57335e-07	0.269165	2.47059e-05	0.105993	0.102126	0.366385	5.25865e-09	-0.0634675	0.328557	0.270322	2.27238e-05	0.501198	1.32193e-16	0.326432	2.44122e-07	-0.186359	0.00383638	-0.248552	0.000102969	0.182976	0.00454096	-0.28738	6.32889e-06	0.148441	0.0217018	0.676538	2.44746e-33	-0.120292	0.0633594	0.00868683	0.893724	0.00131522	0.983863	-0.349435	2.86083e-08	0.27363	1.78508e-05	-0.234445
RGCC	RGCC	black	0.196307	0.00229885	-0.0674358	0.299154	-0.281552	9.88841e-06	-0.439946	9.83319e-13	-0.197564	0.00215099	0.307178	1.2885e-06	0.0988505	0.12753	0.386611	6.10084e-10	-0.102414	0.114305	0.444298	5.52625e-13	0.329422	1.86553e-07	0.251813	8.28026e-05	-0.302795	1.85166e-06	0.016305	0.801996	-0.00156993	0.980738	-0.34672	3.71835e-08	0.329956	1.77759e-07	0.784955	3.47344e-51	0.0701955	0.279768	-0.250058	9.31426e-05	-0.0994439	0.125249	-0.235792	0.000234943	0.556383	7.96221e-21	0.0847628
FOXO3	FOXO3	black	0.196213	0.00231019	-0.0342628	0.598146	-0.346807	3.68723e-08	-0.190326	0.00313699	-0.185647	0.00397603	0.304601	1.59581e-06	-0.152221	0.0185385	0.476418	6.04167e-15	-0.0176929	0.785536	0.449701	2.67133e-13	0.444316	5.51283e-13	0.0882371	0.173952	-0.214999	0.000821067	-0.313612	7.48604e-07	0.120969	0.0618739	-0.0712695	0.272458	0.231276	0.000311303	0.824956	1.17003e-60	0.158582	0.0141155	-0.372908	2.66782e-09	0.0198682	0.759928	-0.132168	0.0411989	0.322283	3.52832e-07	-0.184488
ARF1	ARF1	black	-0.195308	0.00242284	-0.478367	4.52268e-15	-0.0369615	0.569621	-0.063147	0.33101	0.153328	0.0176916	0.0865744	0.182238	0.174776	0.00675517	0.347183	3.55651e-08	0.486051	1.41823e-15	0.360015	1.00547e-08	0.324356	2.93716e-07	0.0824511	0.204034	-0.637777	1.08307e-28	-0.282237	9.3879e-06	0.274182	1.71412e-05	-0.231979	0.000298067	0.539939	1.73872e-19	0.639482	6.98676e-29	0.0990357	0.126815	-0.520485	5.40606e-18	0.154447	0.0168702	-0.110334	0.0887591	0.195503	0.00239812	-0.38094
BACE2	BACE2	black	-0.194256	0.00255989	-0.388009	5.22769e-10	0.0488798	0.45196	-0.0410951	0.527223	0.0434983	0.50333	0.0424735	0.513449	0.205645	0.00138981	0.284422	7.94753e-06	0.253311	7.48392e-05	0.228547	0.000368055	0.254523	6.89324e-05	0.0669613	0.302575	-0.411115	3.65919e-11	-0.0661973	0.308137	-0.000671567	0.99176	-0.33064	1.6707e-07	0.417196	1.75557e-11	0.585922	1.99743e-23	-0.0948946	0.143564	-0.364648	6.28406e-09	0.251752	8.31433e-05	-0.239689	0.000183475	0.26214	4.07252e-05	-0.175532
ISCU	ISCU	black	0.194247	0.00256113	0.0489985	0.450861	-0.107025	0.0988138	-0.316198	5.99662e-07	-0.337441	8.94145e-08	0.339766	7.19588e-08	0.111369	0.0857876	0.268567	2.57936e-05	0.215161	0.000813485	0.108329	0.0947477	0.342309	5.6632e-08	0.380538	1.1831e-09	-0.221266	0.00056987	-0.123672	0.0562327	0.197741	0.00213088	-0.0382422	0.556314	-0.0472375	0.467317	0.78044	3.0352e-50	-0.215656	0.000790604	0.0177748	0.784567	0.0581008	0.371181	-0.368634	4.16877e-09	0.224988	0.000456548	-0.135328
FDFT1	FDFT1	black	0.192518	0.0028021	0.156461	0.0154743	-0.016632	0.79811	-0.362339	7.95061e-09	-0.420934	1.10945e-11	0.3578	1.2555e-08	0.0883505	0.173397	0.352621	2.09656e-08	0.0741878	0.253256	0.0182343	0.77914	0.397598	1.77757e-10	0.38952	4.4208e-10	-0.216759	0.00074181	-0.23652	0.000224404	0.34933	2.89007e-08	-0.096219	0.138033	-0.0880726	0.174759	0.585294	2.28311e-23	-0.366115	5.40674e-09	0.260379	4.60621e-05	0.00382514	0.953091	-0.472978	1.00262e-14	-0.0057177	0.929932	-0.352816
PHF7	PHF7	black	0.190823	0.00305793	0.00759876	0.906971	-0.146336	0.0236584	-0.294217	3.7017e-06	-0.375539	2.02043e-09	0.36558	5.71179e-09	0.1246	0.0543951	0.481853	2.68188e-15	0.0951967	0.142288	0.22234	0.000534765	0.343089	5.25956e-08	0.46253	4.51281e-14	-0.257675	5.55513e-05	-0.123991	0.0555956	0.18214	0.00473216	-0.168612	0.00900812	0.100697	0.120535	0.656381	7.76529e-31	-0.203501	0.00156305	-0.0304228	0.639808	-0.0538141	0.407566	-0.420519	1.16776e-11	0.344343	4.66804e-08	-0.0640828
CDC34	CDC34	black	0.189504	0.00327151	-0.110047	0.0895964	-0.374763	2.19368e-09	-0.359545	1.05413e-08	-0.190173	0.00316165	0.255796	6.31971e-05	-0.0367508	0.571825	0.580661	6.06764e-23	-0.0235443	0.717256	0.578213	1.01072e-22	0.429136	3.9731e-12	0.149584	0.0207	-0.313636	7.47106e-07	-0.221732	0.000554373	0.161147	0.012612	-0.238912	0.000192801	0.440609	9.01186e-13	0.865162	5.48307e-73	0.136606	0.0347976	-0.409681	4.34185e-11	-0.0880947	0.174651	-0.251326	8.55562e-05	0.544932	6.9398e-20	-0.0834142
SLC38A5	SLC38A5	black	0.186795	0.00375326	-0.0531463	0.413419	-0.283962	8.23164e-06	-0.283307	8.65403e-06	-0.238126	0.000202698	0.226281	0.000422341	-0.129702	0.0451669	0.486452	1.33399e-15	0.137007	0.0342634	0.416272	1.96472e-11	0.548354	3.66512e-20	0.153744	0.0173819	-0.213917	0.000873602	-0.386255	6.34478e-10	0.254787	6.77025e-05	-0.0789436	0.224008	0.23186	0.000300266	0.770315	3.2684e-48	0.0452826	0.485966	-0.286416	6.81813e-06	0.127725	0.0485745	-0.294466	3.62902e-06	0.323936	3.04878e-07	-0.292252
YBX3P1	YBX3P1	black	0.186608	0.00378863	-0.109795	0.0903376	-0.344971	4.39662e-08	-0.304139	1.65785e-06	-0.119904	0.0642226	0.207118	0.00128114	-0.088583	0.172264	0.393001	2.99425e-10	0.105319	0.104337	0.491795	5.84711e-16	0.498477	2.04222e-16	0.085383	0.188351	-0.305374	1.49689e-06	-0.252169	8.08399e-05	0.149476	0.0207927	-0.099291	0.125834	0.314275	7.07351e-07	0.852667	9.12277e-69	0.18776	0.00357473	-0.430948	3.15478e-12	0.054104	0.405041	-0.126507	0.0507787	0.522672	3.71407e-18	-0.0979635
RCL1	RCL1	black	0.185485	0.00400829	0.0100498	0.877172	-0.0965242	0.136783	-0.378422	1.48561e-09	-0.31747	5.37233e-07	0.330479	1.69521e-07	0.199392	0.00195147	0.393152	2.94369e-10	-0.100369	0.121757	0.188386	0.00346304	0.179666	0.00534098	0.487286	1.17395e-15	-0.206922	0.00129515	-0.0271293	0.676469	0.00651795	0.920156	-0.323927	3.05126e-07	0.140466	0.0299354	0.694009	1.13188e-35	-0.223249	0.00050659	0.00715338	0.912401	0.00646028	0.92086	-0.360305	9.76609e-09	0.295016	3.47363e-06	-0.0570408
NUCB1	NUCB1	black	0.184893	0.0041286	-0.0357254	0.582607	-0.291645	4.53656e-06	-0.26383	3.61582e-05	-0.190876	0.00304961	0.259287	4.96918e-05	-0.201433	0.00174865	0.457131	9.62402e-14	0.282744	9.03298e-06	0.366815	5.03093e-09	0.367789	4.54999e-09	0.272889	1.88482e-05	-0.11515	0.0756085	-0.436563	1.53039e-12	0.376944	1.73994e-09	0.0808295	0.213102	0.142169	0.0279827	0.579996	6.97395e-23	0.13704	0.0342193	-0.245259	0.000127937	0.0377652	0.561252	-0.189893	0.00320719	0.108841	0.0931881	-0.350632
BEND3	BEND3	black	0.183802	0.00435898	0.0475726	0.46416	-0.168055	0.00924161	-0.245082	0.000129424	-0.234908	0.000248348	0.153725	0.0173964	-0.0343615	0.597092	0.35471	1.70664e-08	-0.0141497	0.827731	0.233175	0.000276737	0.313873	7.32116e-07	0.203387	0.00157282	-0.0868967	0.180609	-0.21534	0.000805129	0.161659	0.0123295	-0.0999785	0.123221	0.123632	0.0563121	0.418152	1.56202e-11	-0.0853471	0.188538	-0.045757	0.481404	-0.0596708	0.358373	-0.285366	7.39214e-06	0.245728	0.000124065	-0.154769
CUL4A	CUL4A	black	-0.182898	0.00455863	-0.267827	2.72018e-05	0.256025	6.22168e-05	-0.0701552	0.280045	-0.0473578	0.466183	0.0236504	0.716037	0.317445	5.3841e-07	0.198234	0.00207581	0.103214	0.111488	-0.0477286	0.462695	0.120348	0.063234	0.17037	0.00830614	-0.397822	1.73253e-10	-0.0419908	0.518251	-0.0477118	0.462853	-0.440227	9.47656e-13	0.241469	0.00016365	0.631792	4.9397e-28	-0.388977	4.69576e-10	-0.00277111	0.966008	0.0435468	0.502854	-0.304605	1.5953e-06	0.146577	0.0234274	-0.342146
CLK3	CLK3	black	-0.182647	0.00461537	-0.46179	5.00999e-14	0.00697449	0.914583	0.0932626	0.15061	0.182685	0.00460686	-0.0280632	0.665991	0.147345	0.0227028	0.224687	0.000464854	0.350268	2.63834e-08	0.261613	4.22569e-05	0.0821676	0.205598	-0.0854551	0.187977	-0.319726	4.41567e-07	-0.0743266	0.252366	-0.054634	0.400448	-0.18706	0.0037034	0.442792	6.75263e-13	0.641541	4.09933e-29	0.0865319	0.182453	-0.525829	2.14962e-18	-0.0101898	0.875474	-0.0588096	0.365364	0.218317	0.000677596	-0.190472
ALAD	ALAD	black	0.182596	0.00462701	-0.114128	0.0782573	-0.357742	1.26289e-08	-0.347661	3.39641e-08	-0.10486	0.105865	0.354736	1.70236e-08	-0.105016	0.105344	0.462937	4.25998e-14	0.18075	0.0050661	0.512519	2.07488e-17	0.261614	4.22562e-05	0.310542	9.71559e-07	-0.395436	2.2739e-10	-0.262871	3.8688e-05	0.236582	0.000223521	-0.0808858	0.212783	0.318026	5.11965e-07	0.672724	7.53794e-33	0.24993	9.39432e-05	-0.375274	2.07803e-09	-0.00219847	0.973029	-0.119024	0.0662166	0.254043	7.12157e-05	-0.0816929
PLCL2	PLCL2	black	0.18217	0.00472531	0.212922	0.000924659	0.0474526	0.465289	-0.132596	0.0405407	-0.343094	5.25696e-08	0.144732	0.0252496	0.03437	0.597001	0.0969161	0.135189	-0.210517	0.00105951	-0.147142	0.022892	0.0956452	0.140409	0.27737	1.35376e-05	0.208074	0.00121488	0.00107366	0.986826	-0.213574	0.000890926	-0.119619	0.0648637	-0.251515	8.44764e-05	0.383662	8.42936e-10	-0.359282	1.08242e-08	0.311268	9.13706e-07	-0.061346	0.345014	-0.30009	2.3091e-06	-0.00708885	0.913188	-0.0607946
FUNDC2	FUNDC2	black	0.181906	0.0047871	-0.0142583	0.826429	-0.115609	0.0744418	-0.383898	8.21557e-10	-0.333429	1.29522e-07	0.311862	8.68884e-07	0.203192	0.00158961	0.434766	1.93186e-12	0.016368	0.801247	0.21719	0.000723506	0.440462	9.18821e-13	0.340843	6.50329e-08	-0.268794	2.53758e-05	-0.0866886	0.181659	0.113131	0.0809148	-0.262694	3.91716e-05	0.158952	0.013889	0.851576	2.04275e-68	-0.240341	0.000175968	-0.0423308	0.514867	0.0317338	0.625448	-0.392616	3.12689e-10	0.392717	3.09137e-10	-0.1282
TNS1	TNS1	black	0.180952	0.00501633	-0.0465826	0.47352	-0.295106	3.44861e-06	-0.268878	2.52218e-05	-0.177197	0.0060178	0.258875	5.11342e-05	-0.15266	0.0181983	0.402339	1.02935e-10	0.150279	0.0201101	0.404408	8.08801e-11	0.452531	1.81618e-13	0.0832411	0.199718	-0.282343	9.31236e-06	-0.363348	7.17544e-09	0.27919	1.18153e-05	0.0160675	0.804823	0.202056	0.00169076	0.822671	4.70281e-60	0.128598	0.0470442	-0.319054	4.68202e-07	0.0230597	0.722835	-0.183569	0.00440966	0.287628	6.2082e-06	-0.271697
AKT1S1	AKT1S1	black	0.177947	0.00580446	-0.134991	0.0370219	-0.38229	9.78732e-10	-0.337905	8.56368e-08	-0.177778	0.00585201	0.339045	7.69908e-08	-0.0473284	0.466459	0.552268	1.75038e-20	0.244671	0.000132949	0.564746	1.55267e-21	0.440919	8.65078e-13	0.219407	0.000635769	-0.379225	1.36287e-09	-0.299529	2.41678e-06	0.343741	4.9437e-08	-0.0566444	0.383312	0.372419	2.80857e-09	0.81677	1.56014e-58	0.186614	0.00378748	-0.435723	1.70682e-12	-0.0212575	0.743707	-0.262965	3.84322e-05	0.386905	5.90649e-10	-0.155025
OTTHUMG00000015306	OTTHUMG00000015306	black	0.177878	0.00582376	0.111947	0.0841641	-0.117404	0.0700218	-0.254807	6.76124e-05	-0.232894	0.000281615	0.167138	0.00963743	0.0331044	0.610586	0.203922	0.00152756	-0.24113	0.000167262	0.137692	0.0333665	0.24725	0.000112236	0.231794	0.000301499	-0.0240155	0.711847	-0.127314	0.049309	-0.0102656	0.874556	-0.240553	0.000173593	0.0643779	0.321652	0.330286	1.72527e-07	-0.10594	0.102298	0.0977151	0.131983	-0.0565289	0.384284	-0.210058	0.00108723	0.264271	3.50467e-05	-0.0533443
NFIX	NFIX	black	0.177182	0.00602212	-0.106226	0.10137	-0.265937	3.11384e-05	-0.301185	2.11223e-06	-0.194894	0.00247602	0.244778	0.000132021	-0.0632522	0.330203	0.431943	2.77813e-12	0.210528	0.00105888	0.41269	3.02973e-11	0.480076	3.50326e-15	0.147519	0.0225406	-0.292506	4.239e-06	-0.346178	3.91694e-08	0.251035	8.72477e-05	-0.0625737	0.335428	0.254066	7.11085e-05	0.893838	1.60291e-84	0.0710467	0.273964	-0.326821	2.3577e-07	0.00241667	0.970353	-0.262463	3.98121e-05	0.352869	2.04613e-08	-0.279271
MICAL2	MICAL2	black	-0.175999	0.00637321	-0.354146	1.80448e-08	0.0358065	0.581751	0.163969	0.0111228	0.138131	0.0328012	-0.0302524	0.641684	0.0588544	0.364998	0.163839	0.0111878	0.224574	0.000468023	0.163773	0.0112208	0.263653	3.66128e-05	-0.186915	0.00373055	-0.279241	1.17701e-05	-0.191854	0.00289992	-0.0429595	0.508637	-0.137366	0.0337908	0.319348	4.56344e-07	0.675102	3.74579e-33	0.00906893	0.889079	-0.432666	2.53209e-12	0.0824236	0.204185	-0.00525693	0.935565	0.219358	0.000637599	-0.323773
TMEM63B	TMEM63B	black	0.175929	0.00639454	-0.0711518	0.273253	-0.268618	2.56984e-05	-0.285786	7.15717e-06	-0.232537	0.00028793	0.254474	6.91606e-05	-0.0798034	0.218988	0.462482	4.54319e-14	0.212505	0.000946858	0.388179	5.13053e-10	0.511624	2.40814e-17	0.142344	0.0277881	-0.299327	2.45653e-06	-0.333309	1.30952e-07	0.293896	3.79722e-06	-0.0268282	0.67986	0.211546	0.000999776	0.904719	8.50143e-90	0.0266966	0.681345	-0.300109	2.30564e-06	0.0285271	0.660809	-0.277756	1.31534e-05	0.368919	4.04744e-09	-0.257451
MYL4	MYL4	black	0.174913	0.0067114	-0.085057	0.19005	-0.249733	9.51856e-05	-0.306003	1.42085e-06	-0.211404	0.00100781	0.241516	0.000163157	0.0140772	0.828599	0.374152	2.33988e-09	0.117197	0.0705185	0.368285	4.32205e-09	0.383624	8.46448e-10	0.194008	0.00259323	-0.242571	0.000152404	-0.115092	0.0757572	0.100639	0.120751	-0.138898	0.0318358	0.224231	0.000477731	0.845027	2.25566e-66	0.0363205	0.576338	-0.288043	6.01163e-06	0.0352008	0.588159	-0.249744	9.51166e-05	0.447362	3.66534e-13	-0.0426762
MIR3120	MIR3120	black	-0.17488	0.00672178	-0.212271	0.000959489	-0.0206261	0.751066	0.293104	4.04315e-06	0.398675	1.57125e-10	-0.260455	4.58179e-05	-0.123467	0.0566438	-0.247702	0.000108929	0.0644288	0.321269	0.0750823	0.247562	-0.218044	0.000688471	-0.327429	2.23258e-07	0.05778	0.373833	-0.00493071	0.939556	-0.190413	0.00312298	0.0885883	0.172238	0.154579	0.0167754	-0.293793	3.82832e-06	0.425441	6.33192e-12	-0.330109	1.75312e-07	0.0311426	0.631907	0.395882	2.1614e-10	-0.176079	0.00634872	0.0557823
ALAS2	ALAS2	black	0.174613	0.00680757	-0.0283907	0.662332	-0.224555	0.000468562	-0.242641	0.000151716	-0.168001	0.00926459	0.200129	0.00187588	-0.105716	0.103032	0.349558	2.82695e-08	0.033832	0.602759	0.301756	2.01604e-06	0.434766	1.93191e-12	0.141578	0.0286472	-0.102947	0.112423	-0.305823	1.44228e-06	0.128079	0.0479491	-0.0687868	0.289555	0.179982	0.00525947	0.762369	1.09033e-46	0.0273341	0.674165	-0.224436	0.00047192	0.0862583	0.183845	-0.169477	0.00865653	0.222724	0.000522678	-0.240476
MCOLN1	MCOLN1	black	0.174391	0.0068795	-0.0165913	0.798593	-0.32034	4.18467e-07	-0.321657	3.72827e-07	-0.248795	0.000101316	0.225609	0.00043979	-0.119255	0.0656883	0.51853	7.54499e-18	0.0652612	0.315044	0.459608	6.81095e-14	0.494278	3.96626e-16	0.099152	0.126367	-0.312521	8.21587e-07	-0.366682	5.10039e-09	0.351963	2.23612e-08	-0.0914699	0.158648	0.273672	1.77955e-05	0.761074	1.90624e-46	0.0750925	0.247498	-0.249892	9.41818e-05	-0.146648	0.0233588	-0.28238	9.28673e-06	0.375557	2.01648e-09	-0.258896
RALBP1	RALBP1	black	0.174143	0.00696075	0.0940248	0.147288	-0.202257	0.00167246	-0.160444	0.0130095	-0.29108	4.74243e-06	0.240223	0.000177298	-0.163277	0.0114728	0.399742	1.38991e-10	-0.0612106	0.346082	0.235002	0.000246886	0.447945	3.38823e-13	0.102138	0.115289	-0.0534404	0.410835	-0.345038	4.36876e-08	0.117907	0.0688205	-0.0608796	0.348702	0.0182012	0.77953	0.623839	3.52649e-27	-0.0468532	0.470952	-0.0616722	0.34245	-0.00507342	0.93781	-0.229079	0.00035629	0.156848	0.0152184	-0.335327
HPS1	HPS1	black	0.17219	0.00763057	-0.134253	0.0380783	-0.282865	8.95027e-06	-0.324359	2.93633e-07	-0.19757	0.00215032	0.31744	5.38629e-07	0.00151295	0.981437	0.504284	8.03466e-17	0.233466	0.00027178	0.450916	2.26439e-13	0.390641	3.90121e-10	0.24722	0.000112459	-0.352472	2.12744e-08	-0.261317	4.31427e-05	0.270547	2.23555e-05	-0.095203	0.142262	0.313469	7.57842e-07	0.859161	6.56155e-71	0.0602921	0.353381	-0.346695	3.72739e-08	-0.0276061	0.671111	-0.292782	4.14754e-06	0.356567	1.41974e-08	-0.175021
UBE2O	UBE2O	black	0.17172	0.00779999	-0.050929	0.433202	-0.207812	0.00123274	-0.275051	1.60776e-05	-0.170084	0.00841684	0.22491	0.000458676	-0.0856665	0.186883	0.390719	3.86735e-10	0.00579521	0.928984	0.326442	2.43901e-07	0.346494	3.79995e-08	0.131712	0.0419102	-0.227292	0.000397253	-0.266729	2.9428e-05	0.122312	0.0590154	-0.140006	0.0304824	0.217767	0.000699644	0.824659	1.40343e-60	0.0265228	0.683307	-0.224653	0.000465817	-0.0190166	0.769923	-0.192275	0.00283747	0.244964	0.000130429	-0.266899
ST6GALNAC4	ST6GALNAC4	black	0.170474	0.00826586	-0.147826	0.0222587	-0.299346	2.45294e-06	-0.372416	2.80935e-09	-0.192575	0.00279378	0.228317	0.000373254	0.0454229	0.484614	0.559879	4.04292e-21	-0.0103282	0.873797	0.53381	5.25926e-19	0.422885	8.71153e-12	0.223452	0.000500496	-0.320513	4.12185e-07	-0.269217	2.46129e-05	0.13707	0.0341792	-0.316181	6.00553e-07	0.461383	5.3062e-14	0.86604	2.67164e-73	0.0680484	0.294776	-0.357266	1.32423e-08	-0.00193707	0.976235	-0.312096	8.51772e-07	0.462086	4.80471e-14	-0.182087
BRD4	BRD4	black	-0.169518	0.00864015	-0.396833	1.93977e-10	-0.0114718	0.859959	0.0385097	0.553553	0.0678971	0.295853	-0.0376873	0.562061	0.0624388	0.336473	0.331524	1.54161e-07	0.320012	4.30664e-07	0.306018	1.41905e-06	0.326782	2.36587e-07	-0.100338	0.121873	-0.383892	8.22016e-10	-0.322831	3.36197e-07	0.148282	0.0218444	-0.185383	0.00402887	0.449943	2.58512e-13	0.666039	5.20062e-32	0.0245158	0.706119	-0.454723	1.34347e-13	0.0103299	0.873777	-0.207218	0.00127405	0.184116	0.00429162	-0.425229
DPM2	DPM2	black	-0.167366	0.0095377	-0.441147	8.39438e-13	-0.0144045	0.824679	-0.106971	0.0989852	0.0824188	0.204211	0.0299696	0.644803	0.221803	0.00055206	0.299281	2.46588e-06	0.353988	1.8327e-08	0.325327	2.6941e-07	0.271695	2.05647e-05	0.0207315	0.749836	-0.503099	9.73383e-17	-0.102866	0.112707	0.099677	0.124362	-0.292512	4.23699e-06	0.515554	1.24817e-17	0.778756	6.72373e-50	-0.00612343	0.924974	-0.465597	2.91695e-14	0.0581102	0.371104	-0.213528	0.000893241	0.401879	1.08574e-10	-0.220986
TPGS2	TPGS2	black	0.166386	0.00997296	-0.0574218	0.376807	-0.149577	0.020706	-0.397185	1.8634e-10	-0.33127	1.57765e-07	0.351954	2.23817e-08	0.150906	0.0195905	0.452559	1.80923e-13	0.160367	0.0130539	0.289603	5.32387e-06	0.3946	2.49996e-10	0.403532	8.95905e-11	-0.373294	2.56156e-09	-0.17561	0.00649251	0.258764	5.15274e-05	-0.200721	0.00181707	0.209014	0.00115281	0.861932	7.40846e-72	-0.182267	0.00470265	-0.107418	0.0975749	0.0598201	0.357169	-0.468034	2.05606e-14	0.315337	6.4579e-07	-0.172128
RHBDD1	RHBDD1	black	0.165559	0.010354	0.0528251	0.416251	-0.00920953	0.88737	-0.306301	1.38611e-06	-0.372392	2.81655e-09	0.276592	1.43436e-05	0.168905	0.0088876	0.308487	1.15488e-06	0.00235119	0.971156	0.0381145	0.557633	0.391136	3.69135e-10	0.332971	1.35076e-07	-0.156417	0.0155041	-0.0203722	0.754032	0.0379659	0.559172	-0.219826	0.000620335	-0.0238261	0.714019	0.74164	5.55629e-43	-0.367473	4.70071e-09	0.0958798	0.139434	0.125553	0.0525617	-0.415177	2.24409e-11	0.351351	2.3741e-08	-0.119683
CTSE	CTSE	black	0.164613	0.0108054	-0.0150708	0.816708	-0.171875	0.00774394	-0.304905	1.55613e-06	-0.266973	2.89183e-05	0.226179	0.000424952	-0.054601	0.400733	0.376859	1.75573e-09	0.184643	0.00418039	0.26133	4.3102e-05	0.37768	1.60835e-09	0.245694	0.000124337	-0.218936	0.00065351	-0.244414	0.000135202	0.246993	0.000114156	-0.0392241	0.546214	0.118375	0.0677193	0.710139	5.55586e-38	-0.0917742	0.157261	-0.125383	0.052886	0.0281543	0.664972	-0.365678	5.65468e-09	0.30015	2.29797e-06	-0.198308
HEMGN	HEMGN	black	0.164338	0.0109399	0.0102337	0.874943	-0.158009	0.0144721	-0.36214	8.1122e-09	-0.240098	0.000178729	0.174277	0.00691665	0.00754612	0.907613	0.322973	3.31991e-07	-0.0684586	0.291868	0.254176	7.05752e-05	0.306021	1.41871e-06	0.262133	4.07463e-05	-0.19006	0.00317997	-0.180274	0.00518532	0.0461682	0.477468	-0.229556	0.000346043	0.15669	0.0153225	0.760967	1.99596e-46	-0.100419	0.121572	-0.0611234	0.346771	-0.0473816	0.465958	-0.283601	8.46194e-06	0.394841	2.43261e-10	-0.156842
HBZ	HBZ	black	-0.162475	0.011891	-0.269425	2.42465e-05	0.0594395	0.360242	-0.00811618	0.900668	0.0128695	0.843105	-0.0409133	0.529053	0.128873	0.0465704	0.0969364	0.135106	0.356789	1.38875e-08	0.108283	0.0948886	0.168429	0.00908439	-0.0213629	0.742482	-0.292673	4.18322e-06	-0.0768627	0.236496	0.119422	0.0653082	-0.114332	0.0777243	0.209185	0.00114179	0.42901	4.03719e-12	-0.0658532	0.310664	-0.225695	0.000437533	0.0306815	0.636963	-0.185637	0.00397793	0.229015	0.0003577	-0.183509
CYB5R3	CYB5R3	black	0.161983	0.0121539	-0.175374	0.00656569	-0.381856	1.02591e-09	-0.348128	3.24676e-08	-0.0980154	0.130794	0.294177	3.71334e-06	-0.0876282	0.176953	0.49977	1.66178e-16	0.345447	4.20104e-08	0.580635	6.10102e-23	0.551007	2.22341e-20	0.140939	0.0293818	-0.483266	2.16647e-15	-0.335556	1.06493e-07	0.46459	3.36815e-14	0.00439471	0.946116	0.40636	6.43245e-11	0.690526	3.40808e-35	0.279634	1.14274e-05	-0.488047	1.04436e-15	0.0587121	0.366161	-0.180719	0.00507368	0.33959	7.31588e-08	-0.176288
RGS10	RGS10	black	0.161014	0.0126867	0.0085363	0.895555	-0.189893	0.00320721	-0.321804	3.68041e-07	-0.312973	7.90583e-07	0.143991	0.0260148	0.0617143	0.342121	0.424549	7.0804e-12	-0.156829	0.0152308	0.325759	2.59233e-07	0.594359	3.22135e-24	0.129218	0.0459813	-0.163566	0.0113253	-0.178183	0.0057388	0.0414989	0.523168	-0.319529	4.49225e-07	0.227907	0.00038269	0.728631	7.84504e-41	-0.121377	0.0609939	-0.0936243	0.149026	-0.0875703	0.177241	-0.380274	1.21733e-09	0.467252	2.3011e-14	-0.171468
ISPD	ISPD	black	0.160935	0.0127307	0.121137	0.0615109	-0.046012	0.478961	-0.252722	7.78838e-05	-0.380599	1.17535e-09	0.234795	0.000250116	0.178728	0.00558968	0.19834	0.00206404	0.00227634	0.972074	0.00404678	0.950377	0.230046	0.000335788	0.290553	4.94262e-06	-0.0691343	0.28712	0.185028	0.00410087	0.0214398	0.741588	-0.119174	0.0658725	-0.12227	0.0591033	0.457946	8.59202e-14	-0.267113	2.86312e-05	0.17154	0.00786588	0.00253085	0.968953	-0.358074	1.22161e-08	0.391592	3.50786e-10	0.102157
MINPP1	MINPP1	black	0.158893	0.013925	0.0597968	0.357357	0.0573928	0.377048	-0.344994	4.38689e-08	-0.32276	3.38301e-07	0.288484	5.80904e-06	0.278446	1.24922e-05	0.20744	0.00125846	-0.101625	0.117135	-0.03821	0.556646	0.0592927	0.361432	0.569599	5.88546e-22	-0.0827085	0.20262	0.0800786	0.217398	-0.0932708	0.150574	-0.333211	1.3214e-07	-0.0102205	0.875102	0.531436	8.02632e-19	-0.381946	1.01592e-09	0.237631	0.000209165	0.0103914	0.873031	-0.382331	9.74324e-10	0.149768	0.0205422	-0.00697222
GPX4	GPX4	black	-0.158811	0.0139753	-0.355012	1.65653e-08	0.0874279	0.177949	-0.0605667	0.351189	-0.0415438	0.522719	0.0897735	0.166547	0.40198	1.07314e-10	0.244595	0.000133608	0.363147	7.32402e-09	0.152906	0.0180104	0.420096	1.23024e-11	0.134655	0.0374993	-0.447275	3.7082e-13	-0.0372073	0.567055	0.190766	0.00306695	-0.300154	2.29722e-06	0.379419	1.33479e-09	0.527202	1.6918e-18	-0.1867	0.00377128	-0.251952	8.20345e-05	0.0565123	0.384424	-0.322889	3.3446e-07	0.30824	1.17903e-06	-0.202999
BSG	BSG	black	-0.15764	0.0147058	-0.389314	4.52314e-10	0.00502888	0.938355	-0.0455379	0.483508	0.0680838	0.294524	0.0795876	0.220241	0.16112	0.0126274	0.254752	6.78647e-05	0.345735	4.08697e-08	0.249355	9.76149e-05	0.27936	1.16657e-05	0.0373585	0.56548	-0.467088	2.35587e-14	-0.177631	0.00589372	0.129602	0.0453346	-0.211987	0.000975085	0.416287	1.96115e-11	0.779759	4.18986e-50	-0.0186705	0.773997	-0.421294	1.06121e-11	0.150223	0.020157	-0.15957	0.0135187	0.245573	0.000125332	-0.307709
CDKL1	CDKL1	black	0.155348	0.016233	0.125246	0.0531474	-0.0362267	0.577324	-0.31809	5.09147e-07	-0.393485	2.83552e-10	0.298105	2.71165e-06	-0.00014382	0.998235	0.233474	0.00027164	0.237279	0.000213889	-0.00497351	0.939032	0.495738	3.15196e-16	0.350099	2.68207e-08	-0.164854	0.0106887	-0.212694	0.000936709	0.324897	2.79945e-07	0.0204506	0.753115	-0.167706	0.00939051	0.638451	9.10967e-29	-0.319749	4.4066e-07	0.183477	0.00442988	0.0473815	0.465959	-0.426351	5.64859e-12	0.171547	0.00786324	-0.253011
MIR4269	MIR4269	black	-0.154979	0.0164909	-0.168172	0.00919196	-0.0373003	0.566086	0.332501	1.41017e-07	0.248399	0.000104014	-0.191202	0.00299889	-0.108895	0.0930263	-0.203055	0.00160152	0.19671	0.00225038	0.0673999	0.299412	-0.188736	0.00340203	-0.31399	7.24831e-07	0.0825591	0.20344	-0.0551025	0.396414	-0.0632436	0.330269	0.229749	0.000341973	0.0664874	0.306017	-0.281362	1.00314e-05	0.344958	4.40198e-08	-0.288072	5.99822e-06	-0.0664673	0.306164	0.20569	0.00138632	-0.2112	0.0010195	0.0660201
HECTD3	HECTD3	black	-0.154864	0.016572	-0.274582	1.66435e-05	0.18925	0.00331425	0.0318554	0.624123	-0.0543398	0.402994	0.134157	0.038217	0.190825	0.00305759	0.146324	0.0236702	0.58559	2.14378e-23	-0.0741103	0.253753	0.208717	0.0011721	0.151581	0.0190445	-0.404308	8.18323e-11	-0.147569	0.0224949	0.308176	1.18538e-06	0.0114223	0.860558	0.0743297	0.252346	0.598849	1.19323e-24	-0.265727	3.16071e-05	-0.105109	0.105034	0.166656	0.00985136	-0.272067	2.00153e-05	-0.0273641	0.673829	-0.403699
PTPLA	PTPLA	black	0.153729	0.0173936	0.0618624	0.340961	-0.0418634	0.519522	-0.306142	1.40456e-06	-0.312781	8.0356e-07	0.367953	4.47335e-09	0.204308	0.00149562	0.219392	0.000636297	0.11694	0.0711436	0.0342904	0.597852	0.251631	8.38249e-05	0.431948	2.77607e-12	-0.2333	0.0002746	0.0550761	0.396641	0.142714	0.0273812	-0.105241	0.104596	-0.0414388	0.523771	0.566132	1.17893e-21	-0.259058	5.04885e-05	0.0868206	0.180993	0.0300071	0.644389	-0.350631	2.5468e-08	0.248083	0.000106222	0.00952456
ENOX1-AS2	ENOX1-AS2	black	0.150141	0.0202256	0.0138113	0.831789	-0.30285	1.84325e-06	-0.285869	7.1117e-06	-0.174664	0.0067909	0.220118	0.000609767	-0.0695124	0.284486	0.259554	4.87816e-05	0.0986878	0.128161	0.357427	1.30319e-08	0.216445	0.000755419	0.0877346	0.176426	-0.203393	0.00157226	-0.0193758	0.765703	0.178252	0.00571987	0.0215642	0.740142	0.137669	0.0333953	0.48175	2.72396e-15	0.178794	0.00557187	-0.219231	0.000642355	-0.0861461	0.184418	-0.180989	0.00500723	0.352256	2.17293e-08	0.14113
XGPY2	XGPY2	black	0.148741	0.0214348	0.0018176	0.9777	-0.235817	0.000234569	-0.289721	5.27516e-06	-0.26126	4.33129e-05	0.257366	5.6746e-05	-0.0639358	0.324993	0.421904	9.84051e-12	0.137533	0.0335724	0.32485	2.81105e-07	0.378297	1.5056e-09	0.157657	0.0146948	-0.257749	5.52696e-05	-0.166551	0.00989854	0.308034	1.19955e-06	-0.0217161	0.738378	0.153693	0.0174198	0.543268	9.44075e-20	0.0298245	0.646406	-0.153872	0.0172881	-0.0738725	0.255284	-0.302342	1.9216e-06	0.172638	0.00747191	-0.0748221
MIR144	MIR144	black	0.14755	0.0225119	0.00734935	0.910012	-0.110402	0.0885621	-0.300675	2.20196e-06	-0.17889	0.00554602	0.278576	1.2371e-05	0.10501	0.105363	0.299197	2.48272e-06	-0.0612543	0.345737	0.178479	0.00565736	0.0442264	0.496206	0.475257	7.17242e-15	-0.156558	0.0154102	-0.10347	0.110599	0.0498475	0.443046	-0.221724	0.000554654	0.14285	0.027233	0.410762	3.81669e-11	-0.0795304	0.220573	-0.0073525	0.909973	-0.0572948	0.377865	-0.202721	0.00163082	0.0356357	0.583554	-0.0484229
APLF	APLF	black	0.145174	0.024802	0.160213	0.0131422	0.0773495	0.233532	-0.324983	2.77812e-07	-0.484473	1.80388e-15	0.310325	9.89531e-07	0.289948	5.18257e-06	0.208171	0.00120835	0.0326445	0.615555	-0.122552	0.0585161	0.291389	4.62871e-06	0.459689	6.73356e-14	-0.102797	0.112951	0.108688	0.0936528	0.0939035	0.147812	-0.19273	0.00277148	-0.196924	0.00222515	0.515537	1.25163e-17	-0.500413	1.49936e-16	0.366033	5.4522e-09	0.0538742	0.407042	-0.534408	4.72507e-19	0.183557	0.00441226	-0.0670193
LHPP	LHPP	black	-0.144643	0.0253407	-0.441581	7.92702e-13	-0.0586225	0.366894	-0.00825512	0.898977	0.0824989	0.20377	0.0167804	0.796347	0.173954	0.00702299	0.410534	3.92209e-11	0.266303	3.03358e-05	0.385878	6.61327e-10	0.239041	0.000191223	-0.019074	0.769249	-0.391082	3.7138e-10	-0.179245	0.00545148	0.0299305	0.645236	-0.296267	3.1431e-06	0.545298	6.48408e-20	0.649314	5.27792e-30	0.065109	0.316176	-0.52463	2.64747e-18	0.105138	0.10494	-0.185072	0.00409191	0.202556	0.00164552	-0.265649
ALDH5A1	ALDH5A1	black	0.144533	0.0254533	-0.0664149	0.306546	-0.185994	0.00390736	-0.235245	0.000243165	-0.19718	0.00219513	0.217443	0.000712944	-0.0488703	0.452048	0.406716	6.1682e-11	0.0538458	0.407289	0.300518	2.23022e-06	0.434706	1.94685e-12	0.147614	0.0224532	-0.219049	0.000649223	-0.252939	7.67505e-05	0.0943112	0.146053	-0.144814	0.0251657	0.186161	0.00387485	0.86152	1.02788e-71	-0.0401725	0.536545	-0.233509	0.000271046	0.059943	0.35618	-0.23561	0.00023764	0.31201	8.58042e-07	-0.248009
GSK3A	GSK3A	black	0.144216	0.0257804	-0.031784	0.624901	-0.19332	0.00268782	-0.229158	0.000354581	-0.330493	1.69312e-07	0.31836	4.97316e-07	-0.0478144	0.46189	0.406014	6.6996e-11	0.504409	7.87339e-17	0.254903	6.71733e-05	0.497769	2.28546e-16	0.212656	0.000938763	-0.330389	1.70914e-07	-0.342933	5.33807e-08	0.562218	2.55725e-21	0.202112	0.00168561	0.0453407	0.485406	0.712486	2.48595e-38	-0.0820028	0.206512	-0.172279	0.00759884	0.0346059	0.594485	-0.437927	1.28122e-12	0.222016	0.000545115	-0.287794
SFRP2	SFRP2	black	0.142823	0.0272622	0.0160751	0.804731	-0.218691	0.000662946	-0.189446	0.00328128	-0.187681	0.00358912	0.205874	0.00137237	-0.200638	0.00182522	0.318278	5.00889e-07	0.22095	0.000580611	0.244412	0.000135221	0.415654	2.11783e-11	0.0559414	0.389253	-0.216146	0.000768591	-0.283855	8.29967e-06	0.298262	2.6776e-06	0.1393	0.0313394	0.0262131	0.686808	0.665605	5.88466e-32	0.0287069	0.658806	-0.190332	0.00313602	-0.016821	0.795866	-0.159447	0.0135916	0.262081	4.08931e-05	-0.190748
XG	XG	black	0.142762	0.0273284	-0.0225715	0.72847	-0.280861	1.04189e-05	-0.247267	0.00011211	-0.166622	0.00986649	0.199024	0.00199018	-0.167352	0.00954365	0.429045	4.01949e-12	0.0782589	0.228064	0.383932	8.18495e-10	0.338095	8.41308e-08	0.0628579	0.333233	-0.201029	0.00178723	-0.188207	0.00349468	0.229076	0.000356357	-0.0184623	0.77645	0.203401	0.00157158	0.517666	8.7357e-18	0.140697	0.0296642	-0.248912	0.00010053	-0.0300656	0.643744	-0.17919	0.00546594	0.170582	0.0082248	-0.0662703
ZNF436	ZNF436	black	0.142686	0.0274122	0.278764	1.21982e-05	0.0110926	0.864543	-0.0545139	0.401486	-0.152394	0.0184041	0.0382483	0.556251	-0.111056	0.0866796	0.0178703	0.783438	-0.194868	0.00247928	-0.172614	0.00748033	-0.233171	0.000276807	0.110509	0.0882522	0.247736	0.000108689	0.0590421	0.363468	-0.00355432	0.956409	0.103606	0.11013	-0.29404	3.75413e-06	-0.34496	4.40139e-08	-0.0980909	0.130496	0.378749	1.43438e-09	-0.133641	0.0389728	0.010974	0.865977	-0.246234	0.000120006	0.0862778
C19orf77	C19orf77	black	0.142383	0.0277447	-0.0183254	0.778065	-0.27107	2.15222e-05	-0.203389	0.00157261	-0.198098	0.00209087	0.217494	0.000710846	-0.139472	0.0311284	0.390877	3.79999e-10	0.155151	0.0163699	0.337835	8.61926e-08	0.424816	6.84793e-12	0.0254345	0.695643	-0.150234	0.0201476	-0.240655	0.000172451	0.210877	0.00103825	0.0264571	0.684049	0.134096	0.0383054	0.706902	1.66236e-37	0.0573991	0.376996	-0.266999	2.88649e-05	0.004428	0.945709	-0.197984	0.00210351	0.372064	2.91522e-09	-0.157217
CARHSP1	CARHSP1	black	0.142258	0.0278833	-0.0255141	0.694737	-0.192804	0.00276076	-0.27568	1.53476e-05	-0.333067	1.33892e-07	0.313593	7.49869e-07	0.0897995	0.166424	0.422435	9.21266e-12	0.154839	0.0165899	0.280096	1.10372e-05	0.479268	3.95355e-15	0.289942	5.185e-06	-0.25127	8.58831e-05	-0.141562	0.0286661	0.238765	0.000194625	-0.135906	0.0357477	0.149626	0.0206639	0.709612	6.64618e-38	-0.114726	0.0766982	-0.136739	0.0346197	0.0301044	0.643316	-0.390117	4.13644e-10	0.360278	9.79196e-09	-0.0793635
GUCD1	GUCD1	black	-0.142025	0.0281432	-0.386526	6.15826e-10	-0.0444101	0.494417	-0.100496	0.121283	0.0584069	0.368662	0.0675944	0.298016	0.141111	0.0291831	0.371041	3.24479e-09	0.316883	5.65237e-07	0.344068	4.79225e-08	0.319578	4.47294e-07	0.0128912	0.842845	-0.496571	2.76353e-16	-0.251565	8.41944e-05	0.204976	0.00144187	-0.236953	0.000218351	0.501897	1.18145e-16	0.769154	5.50423e-48	-0.00120232	0.985248	-0.435974	1.65206e-12	0.0484356	0.456085	-0.227266	0.000397886	0.30582	1.44262e-06	-0.366856
BCL2L1	BCL2L1	black	0.141532	0.0287001	-0.159634	0.0134808	-0.28249	9.20916e-06	-0.376695	1.78671e-09	-0.167262	0.00958281	0.234137	0.000260626	0.0198331	0.76034	0.521837	4.28745e-18	0.043274	0.505536	0.524651	2.63785e-18	0.407287	5.76679e-11	0.171311	0.00795025	-0.372855	2.68286e-09	-0.287293	6.37167e-06	0.19739	0.00217096	-0.27003	2.3208e-05	0.458792	7.6351e-14	0.864039	1.3664e-72	0.0809137	0.212624	-0.355587	1.56479e-08	-0.038994	0.548573	-0.314426	6.98303e-07	0.402648	9.93077e-11	-0.20387
FAXDC2	FAXDC2	black	-0.139995	0.0304957	-0.263095	3.80819e-05	0.0380692	0.558102	-0.0417516	0.520639	-0.0331752	0.609822	0.0477415	0.462573	0.0660827	0.308977	0.206352	0.00133663	0.356314	1.45593e-08	0.149058	0.0211562	0.419857	1.26699e-11	0.00124582	0.984714	-0.367169	4.85062e-09	-0.298951	2.53257e-06	0.215213	0.000811054	-0.0869209	0.180487	0.239724	0.000183066	0.699783	1.75812e-36	-0.118266	0.067974	-0.251575	8.41367e-05	0.0475706	0.464179	-0.261228	4.34106e-05	0.1495	0.0207716	-0.403858
CCNI	CCNI	black	-0.137158	0.034063	-0.275726	1.52953e-05	0.0914011	0.158963	-0.121247	0.0612733	-0.0337759	0.603361	0.0835589	0.198	0.210274	0.00107412	0.198489	0.00204777	0.314151	7.14923e-07	0.127052	0.0497822	0.370174	3.55224e-09	0.0824745	0.203905	-0.52765	1.5641e-18	-0.268068	2.67368e-05	0.216424	0.000756349	-0.230326	0.000330065	0.270451	2.2512e-05	0.745714	1.10802e-43	-0.185709	0.00396363	-0.197509	0.00215723	0.090446	0.163381	-0.257761	5.52229e-05	0.224775	0.000462401	-0.452264
MIRLET7I	MIRLET7I	black	-0.136966	0.0343169	0.0649646	0.317253	0.113927	0.0787875	0.166666	0.00984689	0.0364718	0.574749	-0.0935005	0.149567	-0.018676	0.773932	-0.197276	0.00218411	-0.113962	0.0786942	-0.185617	0.00398193	-0.293826	3.81844e-06	-0.133881	0.03862	0.169569	0.00861954	0.209011	0.00115296	-0.105635	0.103297	0.0351649	0.58854	-0.149093	0.021125	-0.399574	1.41709e-10	-0.0455243	0.483639	0.18226	0.0047044	-0.179346	0.00542471	0.014664	0.821571	-0.116778	0.0715387	0.215968
QSOX2	QSOX2	black	-0.13537	0.0364888	-0.28873	5.69917e-06	0.143511	0.0265215	-0.0530858	0.413952	-0.114348	0.0776821	0.107985	0.0958061	0.340662	6.615e-08	0.233628	0.00026904	0.242295	0.000155159	0.043996	0.498454	0.183835	0.00435192	0.139898	0.0306126	-0.305159	1.52385e-06	0.188058	0.00352123	-0.0344698	0.595936	-0.307304	1.27506e-06	0.232168	0.000294608	0.606008	2.37105e-25	-0.31756	5.33065e-07	-0.1583	0.0142895	0.105991	0.102135	-0.375149	2.10573e-09	0.449143	2.88123e-13	-0.025533
OR2T33	OR2T33	black	0.129342	0.0457723	-0.0425884	0.512309	-0.213725	0.000883264	-0.175447	0.00654289	-0.0176097	0.786519	0.11253	0.0825507	-0.0863192	0.183535	0.254777	6.77491e-05	0.0411978	0.52619	0.284877	7.67476e-06	0.222182	0.000539775	0.0320065	0.622479	-0.163179	0.0115231	-0.214971	0.000822419	0.17875	0.0055837	-0.00569425	0.930218	0.196301	0.00229949	0.39112	3.69792e-10	0.165105	0.0105686	-0.233094	0.000278143	-0.0294857	0.650156	0.00913985	0.888217	0.22251	0.00052938	-0.146641
OTTHUMG00000151675	OTTHUMG00000151675	black	-0.126846	0.0501562	-0.00916474	0.887914	0.146273	0.0237193	0.248178	0.000105554	0.0880977	0.174636	-0.144496	0.0254912	-0.0632056	0.330561	-0.121669	0.0603705	0.0145235	0.823253	-0.204293	0.0014969	-0.2169	0.00073576	-0.128816	0.0466676	0.166272	0.0100247	0.0534242	0.410977	-0.07893	0.224089	0.0813346	0.210247	-0.114711	0.0767381	-0.337263	9.09091e-08	-0.0654025	0.313995	0.0753796	0.24569	-0.100759	0.120306	0.111875	0.0843644	-0.197894	0.00211363	0.066712
FAM46C	FAM46C	black	0.125783	0.0521269	-0.106483	0.100543	-0.246873	0.00011506	-0.255304	6.53593e-05	-0.0918813	0.156776	0.19304	0.00272729	-0.0652146	0.31539	0.361908	8.30568e-09	-0.0174655	0.788225	0.389954	4.2124e-10	0.40476	7.76139e-11	0.0553433	0.394351	-0.286485	6.78189e-06	-0.222455	0.00053111	0.0735065	0.257652	-0.164903	0.0106651	0.295522	3.33624e-06	0.832909	7.85199e-63	0.112994	0.0812859	-0.351355	2.37303e-08	0.0414187	0.523972	-0.0891509	0.169519	0.392771	3.07294e-10	-0.15694
SLC6A10P	SLC6A10P	black	0.124371	0.0548435	-0.140368	0.0300515	-0.270875	2.18297e-05	-0.241289	0.00016556	-0.112334	0.0830908	0.203696	0.00154654	-0.0770967	0.235067	0.387249	5.68613e-10	0.159022	0.0138467	0.426226	5.73794e-12	0.450194	2.49845e-13	0.0711242	0.273439	-0.302578	1.88486e-06	-0.320858	3.99919e-07	0.191388	0.00297044	-0.0855021	0.187733	0.296279	3.14008e-06	0.854355	2.58897e-69	0.135929	0.0357155	-0.395558	2.24249e-10	0.0635383	0.328016	-0.15243	0.018376	0.378559	1.46393e-09	-0.247654
OTTHUMG00000000497	OTTHUMG00000000497	black	0.124015	0.0555482	0.0101475	0.875987	-0.160596	0.0129225	-0.249402	9.73092e-05	-0.168216	0.00917375	0.117365	0.0701149	-0.0038204	0.953149	0.290897	4.81109e-06	-0.0509797	0.432744	0.26196	4.12435e-05	0.245403	0.000126735	0.128029	0.0480372	-0.145888	0.0240938	-0.189421	0.00328552	0.12074	0.0623726	-0.14153	0.0287019	0.177277	0.00599467	0.390141	4.12533e-10	-0.0122442	0.850637	-0.0599383	0.356218	-0.0873015	0.178579	-0.243059	0.000147661	0.168148	0.00920218	-0.138124
TPRG1L	TPRG1L	black	-0.123122	0.0573446	-0.344486	4.60522e-08	-0.141287	0.0289803	-0.0105496	0.871114	0.1218	0.0600919	0.0324986	0.617135	0.0318013	0.624713	0.391304	3.62282e-10	0.0318066	0.624655	0.431908	2.7903e-12	0.212363	0.000954538	-0.0526621	0.417692	-0.377495	1.64047e-09	-0.253013	7.63662e-05	-0.0221418	0.733442	-0.354374	1.76436e-08	0.525562	2.25198e-18	0.594992	2.80303e-24	0.191378	0.00297193	-0.501113	1.34023e-16	0.0624747	0.336195	-0.00379265	0.953489	0.20498	0.00144153	-0.293866
ARHGAP42	ARHGAP42	black	0.122279	0.0590841	0.0882718	0.173782	0.0839157	0.196085	-0.267749	2.73545e-05	-0.216072	0.000771881	0.2923	4.30816e-06	0.161585	0.0123701	0.104361	0.107547	-0.0667241	0.304295	-0.126868	0.0501167	0.129364	0.0457349	0.493933	4.18667e-16	-0.0830381	0.20082	-0.00728056	0.91085	-0.0427528	0.51068	-0.206034	0.00136029	-0.119757	0.0645513	0.417952	1.60054e-11	-0.315049	6.6194e-07	0.252663	7.81938e-05	0.395963	2.14165e-10	-0.173465	0.00718701	0.0485423	0.455093	-0.146234
HLTF-AS1	HLTF-AS1	black	0.121043	0.0617137	0.0447207	0.4914	-0.210996	0.00103133	-0.24006	0.000179167	-0.126281	0.0511961	0.154918	0.0165339	-0.0922379	0.155166	0.27613	1.48445e-05	-0.102641	0.113499	0.262188	4.05894e-05	0.205334	0.00141376	0.128797	0.0467004	-0.0940069	0.147365	-0.212989	0.000921118	0.063148	0.331002	-0.110178	0.0892141	0.124455	0.0546799	0.343643	4.99006e-08	0.0978746	0.131351	-0.110934	0.0870285	0.0148805	0.818983	-0.0662925	0.30744	0.160838	0.0127852	-0.0914409
REXO2	REXO2	black	0.120957	0.0619009	-0.0570994	0.379497	0.0202621	0.755318	-0.324036	3.02174e-07	-0.230628	0.000324002	0.281737	9.7509e-06	0.255662	6.37797e-05	0.248993	9.99924e-05	0.056035	0.388458	0.0546393	0.400403	0.234053	0.000261996	0.455213	1.25571e-13	-0.226794	0.00040944	-0.00605394	0.925823	-0.0226962	0.727029	-0.295458	3.3531e-06	0.0858187	0.186098	0.75328	5.11032e-45	-0.277404	1.35028e-05	0.0333593	0.607839	0.0982701	0.129792	-0.302937	1.83022e-06	0.199822	0.001907	-0.148602
CTSB	CTSB	black	0.119483	0.0651695	-0.127701	0.0486172	-0.161141	0.0126157	-0.216168	0.000767624	-0.060996	0.347779	0.131774	0.0418133	0.00479882	0.94117	0.268363	2.61751e-05	0.177362	0.00597042	0.293596	3.88851e-06	0.268683	2.55794e-05	0.0780554	0.22928	-0.337735	8.70023e-08	-0.244499	0.000134451	0.206479	0.00132732	-0.0672675	0.300364	0.250333	9.1444e-05	0.626361	1.90239e-27	0.0687867	0.289556	-0.262989	3.83671e-05	-0.0720175	0.267444	-0.119879	0.0642792	0.254574	6.86912e-05	-0.193809
ST13	ST13	black	0.119417	0.0653201	-0.0638855	0.325374	-0.0987197	0.128037	-0.349452	2.8562e-08	-0.203059	0.00160117	0.163147	0.0115397	0.105988	0.102142	0.384207	7.94243e-10	-0.0687623	0.289728	0.258512	5.2433e-05	0.42816	4.4959e-12	0.229483	0.000347599	-0.277278	1.363e-05	-0.286116	6.97749e-06	0.0617535	0.341814	-0.362096	8.14873e-09	0.243646	0.000142139	0.83878	1.64299e-64	-0.137568	0.0335272	-0.0886627	0.171877	0.00130805	0.983951	-0.272963	1.87465e-05	0.291438	4.61108e-06	-0.386025
MAMLD1	MAMLD1	black	0.118163	0.0682171	-0.129795	0.0450119	-0.39687	1.93161e-10	-0.127469	0.0490303	-0.0453891	0.484939	0.17444	0.0068635	-0.268023	2.68223e-05	0.384929	7.33914e-10	0.248358	0.000104303	0.520745	5.1707e-18	0.430227	3.45867e-12	-0.0605309	0.351475	-0.208059	0.00121587	-0.37276	2.70984e-09	0.269425	2.4246e-05	0.11062	0.0879299	0.279079	1.19137e-05	0.577635	1.13949e-22	0.380845	1.14456e-09	-0.532548	6.58719e-19	-0.0693363	0.285711	-0.0212957	0.743264	0.281247	1.01193e-05	-0.143971
SHISA4	SHISA4	black	-0.116086	0.0732458	-0.322166	3.5649e-07	-0.139693	0.0308598	-0.00482076	0.940901	0.14073	0.0296251	-0.0425429	0.512761	-0.0184802	0.776239	0.227703	0.000387477	0.298197	2.69159e-06	0.37914	1.37538e-09	0.219981	0.000614692	-0.151541	0.0190764	-0.398181	1.66287e-10	-0.233708	0.000267704	0.169601	0.00860693	-0.0449951	0.488742	0.417642	1.66252e-11	0.436867	1.471e-12	0.243988	0.000139006	-0.496791	2.66891e-16	-0.0861681	0.184306	-0.0306264	0.637569	0.230046	0.000335799	-0.177598
BTF3	BTF3	black	-0.115659	0.0743148	-0.309742	1.03937e-06	0.18195	0.00477667	-0.217999	0.000690252	-0.0596542	0.358507	0.086954	0.180321	0.524011	2.94743e-18	0.133061	0.0398375	0.237268	0.000214043	0.0343132	0.597608	0.172174	0.00763638	0.315246	6.50878e-07	-0.469698	1.61663e-14	0.0939922	0.147428	-0.0337817	0.603299	-0.431289	3.02042e-12	0.287073	6.48061e-06	0.721567	1.02473e-39	-0.311071	9.29095e-07	-0.0847041	0.191901	0.154861	0.0165745	-0.318143	5.06779e-07	0.308785	1.12642e-06	-0.175686
UBXN6	UBXN6	black	0.115236	0.0753897	-0.160005	0.0132631	-0.288276	5.90393e-06	-0.297847	2.76855e-06	-0.123908	0.0557606	0.222428	0.00053195	0.00235366	0.971126	0.524037	2.93411e-18	-0.0102855	0.874315	0.504757	7.44077e-17	0.450988	2.24236e-13	0.114926	0.0761824	-0.321339	3.83381e-07	-0.266622	2.96529e-05	0.115996	0.0734705	-0.281526	9.90786e-06	0.439732	1.0114e-12	0.847876	2.99306e-67	0.0936344	0.148982	-0.404812	7.7148e-11	0.0128661	0.843147	-0.195568	0.00238995	0.468309	1.97621e-14	-0.188042
XPO7	XPO7	black	0.114361	0.0776469	-0.104094	0.108455	-0.0525488	0.418697	-0.313126	7.80323e-07	-0.215567	0.000794691	0.308283	1.17483e-06	0.161554	0.0123873	0.365543	5.73362e-09	0.0246408	0.704689	0.197067	0.00220833	0.25193	8.21513e-05	0.396142	2.09852e-10	-0.27456	1.6671e-05	-0.170156	0.00838868	0.0200554	0.757736	-0.334775	1.14452e-07	0.213763	0.000881355	0.830065	4.84144e-62	-0.195902	0.0023484	-0.0860061	0.185136	0.0324601	0.617553	-0.32643	2.44154e-07	0.193209	0.00270347	-0.239838
OR2W3	OR2W3	black	0.112949	0.0814076	-0.122918	0.0577621	-0.211453	0.00100502	-0.19278	0.0027642	-0.11686	0.0713384	0.246213	0.000120174	-0.0460536	0.478563	0.330158	1.74531e-07	0.199598	0.00192998	0.316239	5.97559e-07	0.44675	3.97955e-13	0.0789498	0.223972	-0.286851	6.59309e-06	-0.232306	0.000292086	0.191891	0.00289431	-0.0259527	0.689758	0.209359	0.00113074	0.856423	5.41522e-70	0.0655217	0.313112	-0.346023	3.97554e-08	0.0892689	0.168953	-0.129709	0.0451556	0.335802	1.04096e-07	-0.209793
GYPC	GYPC	black	-0.112923	0.0814781	-0.384375	7.79778e-10	-0.0528269	0.416235	-0.122914	0.0577697	0.0389377	0.549151	0.0709383	0.274699	0.195261	0.00242881	0.324423	2.91992e-07	0.220084	0.000610996	0.345717	4.09395e-08	0.33175	1.51022e-07	0.0574141	0.376871	-0.406224	6.53643e-11	-0.16755	0.00945772	0.0374744	0.564274	-0.33487	1.13453e-07	0.49861	1.99964e-16	0.789052	4.64111e-52	-0.0039761	0.951242	-0.447353	3.66976e-13	0.100998	0.119424	-0.213956	0.000871677	0.385564	6.84558e-10	-0.234951
AICDA	AICDA	black	0.112383	0.082955	-0.114171	0.078145	-0.192979	0.00273586	-0.0857899	0.186247	-0.0753481	0.245887	0.151457	0.0191437	-0.0506598	0.43564	0.282622	9.11738e-06	0.166351	0.00998886	0.302678	1.86941e-06	0.150445	0.0199714	0.0649063	0.317688	-0.159528	0.0135434	-0.139598	0.030975	0.141365	0.0288904	0.00419762	0.948529	0.208951	0.00115682	0.398667	1.57261e-10	0.123558	0.0564608	-0.30805	1.198e-06	0.108299	0.0948389	-0.152013	0.018702	0.192869	0.00275151	-0.0631146
SOD1	SOD1	black	0.112133	0.0836482	-0.0933786	0.1501	0.0102692	0.874512	-0.4183	1.5338e-11	-0.163221	0.0115018	0.194417	0.00253846	0.357448	1.30047e-08	0.246757	0.000115948	-0.0675381	0.29842	0.135455	0.0363707	0.138172	0.0327494	0.518157	8.03769e-18	-0.249543	9.63973e-05	-0.0284171	0.662037	-0.0758302	0.24287	-0.469953	1.55799e-14	0.239773	0.000182484	0.575647	1.71751e-22	-0.197452	0.00216383	0.0537764	0.407895	-0.0150627	0.816805	-0.276634	1.42996e-05	0.126756	0.05032	-0.129148
UBB	UBB	black	0.111974	0.0840897	-0.17991	0.005278	-0.236715	0.000221664	-0.337402	8.97424e-08	-0.0422	0.516167	0.168184	0.00918727	0.0231331	0.721989	0.404948	7.59247e-11	-0.100484	0.121326	0.4656	2.91596e-14	0.300332	2.2643e-06	0.129464	0.0455662	-0.315843	6.183e-07	-0.199581	0.00193182	-0.00542197	0.933547	-0.371992	2.93729e-09	0.460705	5.83844e-14	0.807247	3.43065e-56	0.132662	0.0404411	-0.360967	9.13522e-09	-0.0122046	0.851114	-0.111496	0.0854304	0.376384	1.84672e-09	-0.154898
VPS28	VPS28	black	-0.111326	0.0859103	-0.372055	2.91794e-09	-0.0413238	0.524925	-0.12062	0.0626354	-0.0365452	0.573979	0.1351	0.0368681	0.261604	4.22842e-05	0.338237	8.30231e-08	0.501022	1.35998e-16	0.296845	3.0008e-06	0.291668	4.52816e-06	0.109195	0.092122	-0.52591	2.11951e-18	-0.0456649	0.482288	0.281633	9.82754e-06	-0.140689	0.0296736	0.411021	3.70054e-11	0.695038	8.14723e-36	-0.0579159	0.372708	-0.398897	1.53173e-10	0.0892915	0.168844	-0.338155	8.36612e-08	0.359223	1.08888e-08	-0.142806
TP53INP2	TP53INP2	black	-0.110547	0.0881419	-0.273019	1.86695e-05	-0.20497	0.00144232	0.011075	0.864756	0.0211469	0.744995	0.208453	0.00118946	-0.113095	0.0810119	0.380251	1.22032e-09	0.332025	1.47282e-07	0.419814	1.27376e-11	0.371877	2.97307e-09	-0.0663518	0.307007	-0.336577	9.68842e-08	-0.332602	1.39715e-07	0.337896	8.57096e-08	-0.0405795	0.532423	0.373957	2.38854e-09	0.476204	6.23573e-15	0.192639	0.00278453	-0.484969	1.67277e-15	-0.0415873	0.522283	-0.134937	0.0370975	0.253975	7.15473e-05	-0.243886
AP2M1	AP2M1	black	-0.110146	0.089308	-0.450629	2.35471e-13	-0.118337	0.067808	-0.223374	0.000502833	0.0959997	0.138938	0.0892116	0.169227	0.202556	0.00164555	0.461559	5.17594e-14	0.19135	0.00297619	0.509421	3.46787e-17	0.29999	2.32802e-06	0.0900357	0.165308	-0.611457	6.74065e-26	-0.195672	0.00237691	0.112028	0.0839386	-0.452517	1.81959e-13	0.691328	2.64776e-35	0.755204	2.29472e-45	0.11161	0.0851071	-0.527415	1.62986e-18	0.0723374	0.26532	-0.193297	0.00269105	0.365386	5.82658e-09	-0.25359
SLC7A1	SLC7A1	black	0.110083	0.0894922	-0.0960684	0.138654	-0.107127	0.0984907	-0.268171	2.65398e-05	-0.192931	0.00274268	0.381358	1.08274e-09	0.087651	0.17684	0.362801	7.58641e-09	0.20852	0.00118507	0.201829	0.00171169	0.47656	5.91557e-15	0.392211	3.27249e-10	-0.283388	8.60066e-06	-0.224436	0.000471912	0.241889	0.000159275	-0.161653	0.0123329	0.147884	0.0222054	0.677364	1.91417e-33	-0.0963077	0.137669	-0.14731	0.0227347	0.18554	0.00399728	-0.236055	0.000231075	0.141607	0.0286147	-0.269897
SMCO3	SMCO3	black	0.108451	0.0943752	0.0593942	0.360609	-0.0932642	0.150603	-0.131779	0.041804	-0.0887636	0.171388	0.163322	0.0114501	-0.00678765	0.916863	0.139427	0.0311837	-0.0412843	0.525321	0.0647887	0.318567	-0.0913889	0.159018	0.21707	0.000728558	-0.00626491	0.923245	0.0252208	0.698074	-0.0233676	0.719288	-0.00793933	0.902822	-0.0225238	0.729021	0.213595	0.000889832	0.00441207	0.945904	0.0102002	0.875349	-0.0862085	0.1841	-0.0366005	0.5734	-0.0154129	0.812624	0.100922
MAP4K5	MAP4K5	black	0.107583	0.0970562	0.0358244	0.581562	0.109283	0.0918594	-0.318924	4.73528e-07	-0.370614	3.39276e-09	0.231134	0.00031404	0.2508	8.8633e-05	0.212903	0.00092567	0.0109242	0.86658	-0.0663909	0.306722	0.423794	7.77981e-12	0.425813	6.04351e-12	-0.151418	0.0191746	-0.0942738	0.146214	0.0408278	0.529916	-0.311564	8.91092e-07	-0.032996	0.611755	0.714125	1.41075e-38	-0.474202	8.37769e-15	0.243754	0.000141143	0.0634336	0.328815	-0.485019	1.65999e-15	0.195077	0.00245229	-0.276387
ZNF23	ZNF23	black	-0.106814	0.0994836	-0.266278	3.03906e-05	0.0335604	0.605676	-0.184731	0.00416206	0.0580113	0.37192	0.0427397	0.51081	0.208823	0.00116516	0.202778	0.00162583	-0.00926539	0.886692	0.201566	0.00173613	0.00538904	0.93395	0.134371	0.0379075	-0.305463	1.48587e-06	-0.0300371	0.644058	-0.148157	0.0219573	-0.411573	3.46383e-11	0.38175	1.03779e-09	0.636642	1.44815e-28	-0.0794896	0.220811	-0.196196	0.00231232	-0.106998	0.098899	-0.162283	0.0119925	0.181472	0.00489002	-0.151622
DNAJB2	DNAJB2	black	0.106692	0.0998728	-0.224759	0.000462851	-0.398846	1.54066e-10	-0.251896	8.23428e-05	0.00596159	0.926951	0.163296	0.0114633	-0.152034	0.018685	0.571086	4.35806e-22	0.0384986	0.553667	0.654944	1.15139e-30	0.399056	1.50398e-10	-0.0371045	0.568127	-0.332099	1.46289e-07	-0.295731	3.28088e-06	0.136433	0.0350304	-0.203491	0.0015639	0.544299	7.80427e-20	0.770964	2.4389e-48	0.331305	1.57258e-07	-0.597144	1.74322e-24	-0.0778875	0.230286	-0.0512614	0.430202	0.435621	1.72952e-12	-0.133154
PRR5	PRR5	black	-0.10664	0.100038	-0.461501	5.21885e-14	-0.202	0.00169591	-0.122451	0.0587248	0.161215	0.0125741	-0.00872945	0.893206	0.0690669	0.287591	0.446114	4.33451e-13	0.172851	0.00739754	0.584841	2.51416e-23	0.185309	0.00404376	-0.0419954	0.518205	-0.443836	5.87703e-13	-0.241546	0.000162849	0.0219056	0.736179	-0.351368	2.37007e-08	0.704334	3.92431e-37	0.693166	1.48028e-35	0.277168	1.3743e-05	-0.658001	4.96941e-31	-0.0353077	0.587026	-0.0943283	0.14598	0.34877	3.05133e-08	-0.22583
HBA1	HBA1	black	-0.106474	0.100571	-0.198196	0.00207994	0.0136331	0.833927	0.0554105	0.393776	0.150662	0.0197911	-0.114853	0.0763709	-0.0177321	0.785072	-0.0104414	0.872426	0.106261	0.101257	0.0916057	0.158028	0.0984144	0.129227	-0.066995	0.302331	-0.0583669	0.36899	-0.136331	0.0351681	-0.0543977	0.402492	-0.0664086	0.306592	0.195293	0.0024247	0.224952	0.000457534	0.0775625	0.232243	-0.250301	9.16427e-05	0.0547257	0.399657	0.0546594	0.400229	0.111022	0.0867766	-0.145702
CA8	CA8	black	-0.105659	0.103218	-0.207273	0.00127021	0.0606124	0.350825	-0.0353682	0.586384	-0.0559076	0.38954	0.00123468	0.984851	0.152247	0.018518	0.235406	0.000240718	0.173519	0.0071687	0.095555	0.140786	0.149598	0.0206873	0.138912	0.0318176	-0.216004	0.000774896	-0.11338	0.0802445	-0.000651967	0.992	-0.195118	0.00244711	0.218725	0.000661649	0.443299	6.31246e-13	-0.165223	0.0105124	-0.119707	0.0646638	0.0733345	0.258771	-0.247361	0.000111413	0.141162	0.0291239	-0.202667
LRRC8A	LRRC8A	black	-0.105353	0.104227	-0.404757	7.76409e-11	-0.106521	0.10042	-0.0823637	0.204515	0.0864098	0.183074	0.10322	0.111469	0.107907	0.0960486	0.419675	1.29567e-11	0.234463	0.000255366	0.413122	2.87619e-11	0.21059	0.00105519	0.0948463	0.143769	-0.414609	2.40365e-11	-0.214945	0.000823613	0.0682248	0.293523	-0.312577	8.17646e-07	0.537216	2.85126e-19	0.686963	1.03561e-34	0.121037	0.0617264	-0.513069	1.89297e-17	0.0423392	0.514783	-0.121187	0.0614021	0.195869	0.00235239	-0.255414
FKBP8	FKBP8	black	0.102282	0.114777	-0.14082	0.0295208	-0.178279	0.00571239	-0.294584	3.59502e-06	-0.216982	0.000732268	0.198768	0.00201753	0.0799448	0.21817	0.560575	3.52907e-21	-0.00427333	0.947602	0.407581	5.56942e-11	0.423304	8.26946e-12	0.211984	0.000975241	-0.275345	1.57323e-05	-0.346163	3.92246e-08	0.162992	0.0116197	-0.315717	6.25012e-07	0.411643	3.43526e-11	0.816837	1.50072e-58	-0.0985032	0.12888	-0.248829	0.00010109	0.00891204	0.890986	-0.39887	1.53642e-10	0.32082	4.01255e-07	-0.325298
OST4	OST4	black	-0.101643	0.11707	-0.404939	7.60017e-11	-0.0572191	0.378497	-0.218197	0.000682329	-0.0105605	0.870983	0.135306	0.036579	0.291852	4.46333e-06	0.383414	8.66033e-10	0.370215	3.53695e-09	0.391237	3.64994e-10	0.418824	1.43849e-11	0.189498	0.00327252	-0.543154	9.64245e-20	-0.15942	0.013608	0.231874	0.00030001	-0.32286	3.35325e-07	0.558982	4.81418e-21	0.639709	6.58937e-29	-0.0254093	0.695929	-0.402065	1.06254e-10	0.0960044	0.138918	-0.364813	6.17902e-09	0.336456	9.79839e-08	-0.217324
ODC1	ODC1	black	-0.0982197	0.12999	-0.301086	2.12932e-06	0.0463476	0.475757	-0.14784	0.0222454	-0.00637338	0.921921	0.0405798	0.53242	0.271282	2.11927e-05	0.295939	3.22678e-06	-0.0119849	0.853764	0.223593	0.000496301	0.278765	1.21972e-05	0.172095	0.00766462	-0.329584	1.83844e-07	-0.0937799	0.148349	-0.0746153	0.250523	-0.479541	3.79526e-15	0.457358	9.32488e-14	0.625538	2.32819e-27	-0.15211	0.0186256	-0.239141	0.000190011	0.112766	0.0819061	-0.261386	4.29338e-05	0.321097	3.91625e-07	-0.22189
PA2G4	PA2G4	black	-0.0976136	0.132388	-0.329569	1.84094e-07	0.133592	0.0390443	-0.200305	0.00185825	-0.0388778	0.549765	0.169051	0.00882827	0.397754	1.74601e-10	0.230342	0.000329736	0.200493	0.00183952	0.0990644	0.126704	0.22341	0.000501754	0.364622	6.30065e-09	-0.40874	4.85539e-11	-0.0556508	0.391725	-0.0271598	0.676126	-0.445154	4.9295e-13	0.344106	4.77465e-08	0.755012	2.48648e-45	-0.252734	7.78177e-05	-0.158039	0.0144528	0.20162	0.00173114	-0.275491	1.55641e-05	0.205878	0.00137203	-0.285645
HAGH	HAGH	black	0.0971192	0.134368	-0.222568	0.00052756	-0.305297	1.50653e-06	-0.334884	1.13307e-07	-0.0489589	0.451228	0.183443	0.00443728	0.0486316	0.454262	0.543453	9.12458e-20	-0.0749817	0.248198	0.586894	1.62322e-23	0.327856	2.14843e-07	0.0995073	0.125007	-0.384928	7.33993e-10	-0.208527	0.00118458	0.0485915	0.454635	-0.382321	9.75373e-10	0.577277	1.22703e-22	0.820066	2.24152e-59	0.170177	0.0083807	-0.463763	3.78852e-14	-0.0426421	0.511777	-0.172196	0.0076283	0.475897	6.52563e-15	-0.117111
AP2A1	AP2A1	black	0.096803	0.135647	-0.192921	0.00274405	-0.257404	5.65972e-05	-0.256102	6.18886e-05	-0.133803	0.0387335	0.204473	0.00148219	0.00161238	0.980218	0.521517	4.53021e-18	0.132946	0.0400097	0.481475	2.83917e-15	0.470198	1.50352e-14	0.101213	0.118637	-0.386647	6.07661e-10	-0.314724	6.80678e-07	0.222638	0.000525382	-0.206944	0.0012936	0.417847	1.62138e-11	0.884509	1.94992e-80	0.0735576	0.257321	-0.409296	4.54531e-11	0.026418	0.684491	-0.249175	9.87921e-05	0.414352	2.47972e-11	-0.265437
GSPT2	GSPT2	black	0.0964727	0.136993	-0.112904	0.0815288	-0.08921	0.169235	-0.324306	2.95043e-07	-0.211602	0.000996567	0.0948898	0.143585	0.15172	0.0189331	0.328769	1.97889e-07	-0.0481022	0.459196	0.293449	3.93426e-06	0.280042	1.10821e-05	0.243813	0.000140598	-0.281565	9.87832e-06	-0.114638	0.0769254	0.0197536	0.761271	-0.376833	1.76048e-09	0.318863	4.76038e-07	0.666506	4.55074e-32	-0.135361	0.0365023	-0.116251	0.0728352	-0.0175806	0.786864	-0.408969	4.72554e-11	0.322756	3.38427e-07	-0.154449
ANP32B	ANP32B	black	0.0934231	0.149905	-0.114493	0.077304	0.00209496	0.974299	-0.383111	8.95161e-10	-0.243929	0.000139547	0.240059	0.000179177	0.320812	4.01522e-07	0.324234	2.96913e-07	-0.0194063	0.765345	0.188206	0.00349497	0.295193	3.42482e-06	0.492508	5.23198e-16	-0.350525	2.5733e-08	-0.147718	0.0223572	0.0455996	0.482915	-0.467043	2.37126e-14	0.277797	1.31132e-05	0.758209	6.47956e-46	-0.266597	2.9706e-05	0.00495038	0.939315	0.0256353	0.69336	-0.426582	5.48638e-12	0.252494	7.90882e-05	-0.288205
THEM5	THEM5	black	0.0920192	0.156151	-0.0971225	0.134355	-0.140688	0.0296749	-0.128977	0.0463915	-0.151481	0.0191243	0.0956661	0.140322	-0.0176312	0.786265	0.284788	7.72756e-06	0.217289	0.000719347	0.223568	0.000497041	0.262323	4.02063e-05	0.077706	0.231378	-0.177858	0.00582938	-0.088481	0.172761	0.0977523	0.131836	-0.00617255	0.924374	0.119007	0.0662561	0.609918	9.6396e-26	0.00766003	0.906224	-0.220493	0.000596445	0.00681062	0.916583	-0.197087	0.00220604	0.238912	0.000192802	-0.0851522
PPOX	PPOX	black	-0.0915888	0.158105	-0.348275	3.20092e-08	-0.0585159	0.367768	-0.117665	0.0693963	0.0692589	0.28625	0.132503	0.0406835	0.156007	0.0157803	0.348161	3.2364e-08	0.147707	0.022368	0.318592	4.874e-07	0.0555704	0.39241	0.201173	0.0017734	-0.355993	1.50301e-08	-0.0727586	0.26254	-0.0530431	0.414327	-0.331946	1.48342e-07	0.455151	1.26649e-13	0.604401	3.41996e-25	0.0379268	0.559577	-0.388542	4.92796e-10	-0.0150204	0.81731	-0.134578	0.0376094	0.174066	0.00698613	-0.0737855
METTL7A	METTL7A	black	0.0850328	0.190176	-0.082697	0.202683	0.0521399	0.422332	-0.137418	0.0337224	-0.0858772	0.185797	0.151799	0.0188703	0.166922	0.00973283	0.0853144	0.188708	0.0152528	0.814534	0.00980057	0.880195	0.176323	0.00627516	0.268051	2.6768e-05	-0.106403	0.100801	-0.0751035	0.247428	-0.126971	0.0499289	-0.237318	0.00021336	0.0899916	0.165516	0.473967	8.67249e-15	-0.187389	0.00364249	-0.00909776	0.888728	0.155381	0.0162096	-0.143333	0.0267112	0.100265	0.122146	-0.161284
STOML2	STOML2	black	-0.0847037	0.191904	-0.304047	1.67047e-06	0.185331	0.00403925	-0.145324	0.024652	-0.089957	0.165679	0.129852	0.0449165	0.445319	4.82191e-13	0.173166	0.00728901	0.278794	1.21716e-05	0.0092785	0.886533	0.123173	0.0572411	0.371804	2.99576e-09	-0.374182	2.33265e-09	0.062098	0.339122	0.019602	0.763049	-0.34601	3.98068e-08	0.26706	2.87402e-05	0.663918	9.49717e-32	-0.329785	1.80536e-07	-0.089807	0.166389	0.195521	0.00239586	-0.360128	9.94179e-09	0.220488	0.000596626	-0.199571
GUK1	GUK1	black	0.0835621	0.197983	-0.263135	3.79742e-05	-0.305228	1.51516e-06	-0.299821	2.36009e-06	-0.0508187	0.4342	0.209804	0.0011029	0.0746621	0.250225	0.514431	1.50715e-17	0.0809835	0.212229	0.574926	1.99205e-22	0.369012	4.00842e-09	0.119607	0.0648891	-0.402699	9.8718e-11	-0.136986	0.0342908	0.0945581	0.144996	-0.318549	4.89219e-07	0.549496	2.95747e-20	0.793327	5.41082e-53	0.181059	0.00498999	-0.519354	6.55784e-18	0.0395275	0.543112	-0.187071	0.00370127	0.541385	1.33473e-19	-0.0322824
INPP5K	INPP5K	black	0.0833402	0.199181	-0.121777	0.0601416	-0.147892	0.0221984	-0.204178	0.00150635	-0.226268	0.000422667	0.176145	0.00632885	0.0310899	0.632484	0.448085	3.32453e-13	0.171593	0.00784643	0.306266	1.39009e-06	0.418889	1.42707e-11	0.165185	0.0105304	-0.29624	3.15009e-06	-0.307068	1.30031e-06	0.229754	0.000341871	-0.145273	0.0247023	0.246018	0.000121723	0.845437	1.6905e-66	-0.0951411	0.142522	-0.227467	0.000393061	0.0148221	0.819681	-0.358118	1.2163e-08	0.272801	1.89689e-05	-0.335061
GNA12	GNA12	black	-0.0829445	0.20133	-0.292653	4.19005e-06	0.0116971	0.857238	-0.118343	0.0677936	-0.00925794	0.886782	0.0993336	0.125671	0.1747	0.00677953	0.318785	4.79284e-07	0.171661	0.00782173	0.236374	0.000226476	0.350821	2.50007e-08	0.104445	0.107261	-0.392727	3.08806e-10	-0.219092	0.000647583	0.118792	0.0667502	-0.307441	1.26049e-06	0.400034	1.34385e-10	0.681448	5.60972e-34	-0.112277	0.0832481	-0.283274	8.67574e-06	0.0855956	0.18725	-0.238906	0.000192885	0.259809	4.79261e-05	-0.362286
TAB3-AS2	TAB3-AS2	black	0.080821	0.213151	-0.0282528	0.663871	-0.127016	0.0498476	-0.0509313	0.433182	-0.113715	0.0793498	0.176835	0.00612317	-0.134887	0.0371685	0.215567	0.000794692	0.177326	0.00598059	0.106145	0.101635	0.15333	0.0176905	0.138444	0.0324046	0.00715861	0.912338	-0.0798567	0.218679	0.0928202	0.152564	0.0876462	0.176864	-0.014377	0.825007	0.436774	1.48902e-12	-0.00527015	0.935404	-0.151534	0.0190818	-0.00441637	0.945851	-0.0746994	0.249988	0.160836	0.0127865	0.0225263
MBNL3	MBNL3	black	0.0807584	0.213506	-0.161332	0.0125092	-0.216853	0.000737787	-0.217847	0.000696393	-0.0911061	0.160318	0.201496	0.00174274	-0.0116062	0.858336	0.34831	3.19017e-08	0.135743	0.0359711	0.363904	6.78008e-09	0.471945	1.16605e-14	0.0785203	0.22651	-0.317521	5.34886e-07	-0.204086	0.00151389	0.113755	0.0792431	-0.138341	0.0325344	0.284701	7.77903e-06	0.843161	8.27686e-66	0.0711236	0.273444	-0.383992	8.13096e-10	0.0537817	0.407849	-0.126375	0.0510226	0.494334	3.93135e-16	-0.146939
YIPF2	YIPF2	black	0.0796006	0.220165	-0.28454	7.8759e-06	-0.288708	5.70898e-06	-0.291497	4.58956e-06	-0.030436	0.639662	0.221303	0.000568624	0.0571272	0.379264	0.474845	7.62116e-15	0.228869	0.000360893	0.551272	2.1144e-20	0.317408	5.40125e-07	0.141434	0.0288115	-0.439345	1.06418e-12	-0.195731	0.00236963	0.185915	0.00392291	-0.196226	0.00230861	0.506544	5.56117e-17	0.794852	2.48356e-53	0.208916	0.00115912	-0.529733	1.08467e-18	0.0416057	0.522099	-0.170421	0.00828618	0.442099	7.40159e-13	-0.123316
C9orf78	C9orf78	black	0.078477	0.226767	-0.112387	0.0829438	-0.162167	0.0120548	-0.237152	0.000215622	-0.114339	0.0777042	0.217978	0.000691106	0.0518842	0.424613	0.320874	3.99343e-07	0.0209346	0.747468	0.289735	5.26953e-06	0.380209	1.22585e-09	0.168423	0.009087	-0.292359	4.28843e-06	-0.169403	0.00868619	0.044057	0.497858	-0.240029	0.000179522	0.253657	7.31071e-05	0.800287	1.46531e-54	-0.0134207	0.836478	-0.247466	0.000110642	0.0277357	0.669658	-0.149297	0.0209478	0.399507	1.42793e-10	-0.162931
DCAF11	DCAF11	black	0.0780741	0.229168	-0.132502	0.0406847	-0.131492	0.0422562	-0.248844	0.000100986	-0.159887	0.0133319	0.317515	5.35139e-07	-0.0249619	0.701024	0.392787	3.06723e-10	0.292923	4.10146e-06	0.24583	0.000123232	0.256139	6.17346e-05	0.366128	5.39934e-09	-0.266488	2.99396e-05	-0.274205	1.71125e-05	0.234733	0.00025109	-0.0965231	0.136787	0.165327	0.0104633	0.738076	2.22022e-42	-0.0581256	0.370977	-0.201594	0.00173351	0.118925	0.0664437	-0.238267	0.000200893	0.161616	0.0123532	-0.298222
SEMA7A	SEMA7A	black	0.077996	0.229635	-0.167355	0.00954238	-0.191226	0.00299531	-0.152368	0.018424	-0.0656973	0.311814	0.200293	0.00185944	-0.0271977	0.675699	0.35789	1.24432e-08	0.178137	0.00575165	0.333929	1.23713e-07	0.11733	0.0701982	0.297661	2.81041e-06	-0.163219	0.0115029	-0.224022	0.000483744	0.10825	0.09499	-0.106616	0.100117	0.271302	2.11624e-05	0.483626	2.05143e-15	0.123098	0.0573937	-0.310799	9.50676e-07	-0.00831069	0.8983	-0.131598	0.0420887	0.0695181	0.284446	-0.12818
SLC48A1	SLC48A1	black	0.0778335	0.23061	-0.234342	0.000257311	-0.26369	3.65182e-05	-0.166482	0.00992966	-0.0744067	0.251854	0.236615	0.000223068	-0.00406727	0.950126	0.428952	4.06715e-12	0.309851	1.02986e-06	0.463604	3.87541e-14	0.42841	4.35639e-12	0.096824	0.135562	-0.32874	1.98405e-07	-0.280579	1.06429e-05	0.245544	0.000125567	-0.0600341	0.355449	0.373794	2.43022e-09	0.738557	1.84377e-42	0.161382	0.012482	-0.485996	1.43017e-15	0.0756662	0.243893	-0.20445	0.00148402	0.349733	2.77913e-08	-0.225837
GATAD2A	GATAD2A	black	-0.0753656	0.245777	-0.229387	0.000349633	-0.0405527	0.532694	0.120686	0.0624923	-0.0923678	0.154582	0.0400929	0.537353	-0.0255244	0.69462	0.294949	3.49228e-06	0.527719	1.54539e-18	0.167071	0.00966659	0.396627	1.98572e-10	-0.0469747	0.469801	-0.250503	9.04081e-05	-0.282398	9.27408e-06	0.362222	8.04537e-09	0.178459	0.00566301	0.153784	0.0173528	0.453205	1.65575e-13	-0.0403554	0.534691	-0.332863	1.36423e-07	0.131897	0.0416199	-0.27932	1.17003e-05	0.0872093	0.17904	-0.311244
ADD2	ADD2	black	0.0752373	0.246585	-0.221498	0.000562102	-0.223684	0.000493622	-0.268112	2.66516e-05	0.00602679	0.926154	0.178869	0.00555158	0.0175233	0.787541	0.396232	2.07729e-10	0.0455194	0.483686	0.455952	1.13352e-13	0.153635	0.0174626	0.188995	0.00335755	-0.324085	3.00875e-07	-0.181866	0.0047964	0.0127473	0.844576	-0.241897	0.000159199	0.429194	3.94383e-12	0.683487	3.0167e-34	0.177288	0.00599172	-0.41749	1.69363e-11	0.000449522	0.994484	-0.109119	0.0923521	0.260213	4.65954e-05	-0.116852
CAT	CAT	black	0.0751209	0.247318	0.0344932	0.595686	-0.0590235	0.36362	-0.142463	0.0276562	-0.153959	0.0172242	0.19806	0.00209511	0.0760612	0.241434	0.133779	0.0387687	-0.0225998	0.728143	0.0766479	0.237812	0.124064	0.0554509	0.206031	0.00136055	-0.156527	0.0154306	-0.0399204	0.539107	0.0570835	0.37963	-0.064285	0.322353	0.0228392	0.725378	0.321082	3.92149e-07	-0.0751421	0.247185	0.0373302	0.565775	-0.049635	0.444995	-0.162792	0.0117239	0.0451371	0.48737	-0.0246634
GFI1B	GFI1B	black	-0.0743108	0.252467	-0.330327	1.71884e-07	-0.143605	0.0264213	-0.010473	0.872043	0.0625056	0.335955	0.139775	0.0307609	0.00159165	0.980472	0.258664	5.1885e-05	0.46893	1.8066e-14	0.32579	2.58525e-07	0.575907	1.62817e-22	0.00279767	0.965682	-0.375256	2.0819e-09	-0.249381	9.74456e-05	0.216134	0.000769106	-0.00816057	0.900128	0.316877	5.65541e-07	0.615872	2.3898e-26	0.15182	0.0188537	-0.523699	3.11087e-18	0.180985	0.00500816	-0.0552196	0.39541	0.312482	8.24315e-07	-0.208316
ENTPD5	ENTPD5	black	-0.071066	0.273833	-0.208573	0.00118156	0.0786508	0.225737	-0.0712446	0.272626	-0.11355	0.0797901	0.186265	0.00385465	0.107289	0.0979778	0.240468	0.000174532	0.386396	6.24659e-10	0.0413778	0.524382	0.444861	5.12605e-13	0.169016	0.00884258	-0.380683	1.16475e-09	-0.146435	0.0235634	0.210507	0.00106015	-0.10148	0.117662	0.106585	0.100216	0.73415	9.95315e-42	-0.235673	0.000236702	-0.160881	0.012761	0.118449	0.0675476	-0.259264	4.97726e-05	0.20498	0.00144152	-0.327533
MKRN1	MKRN1	black	0.0702838	0.279162	-0.137479	0.0336428	-0.196188	0.00231327	-0.245316	0.000127456	-0.0545701	0.401001	0.13196	0.0415224	-0.0354143	0.585896	0.376807	1.76553e-09	-0.0896418	0.167173	0.393006	2.9925e-10	0.371249	3.17507e-09	0.0217953	0.737459	-0.29877	2.56992e-06	-0.301367	2.08114e-06	0.0380118	0.558697	-0.283573	8.47989e-06	0.370824	3.3192e-09	0.807908	2.38261e-56	0.0787037	0.225424	-0.313943	7.27736e-07	-0.0450711	0.488008	-0.116091	0.0732341	0.334551	1.16836e-07	-0.31066
TCP11L2	TCP11L2	black	0.0698826	0.281923	0.0633532	0.329431	-0.185958	0.00391446	-0.145788	0.0241922	-0.148347	0.0217863	0.225073	0.000454228	-0.128818	0.0466647	0.243048	0.000147767	-0.0567238	0.382644	0.206912	0.00129583	0.328364	2.05246e-07	-0.0122116	0.85103	-0.237838	0.000206443	-0.158918	0.0139101	0.12996	0.0447367	-0.000563469	0.993086	0.0369549	0.56969	0.633749	3.01868e-28	0.0241712	0.710062	-0.133193	0.039638	-0.0418632	0.519525	-0.0796574	0.219835	0.202803	0.0016236	-0.142631
ADIPOR1	ADIPOR1	black	-0.0694077	0.285214	-0.286408	6.82238e-06	-0.0922722	0.155012	-0.0999321	0.123397	-0.00366083	0.955104	0.150571	0.0198662	0.0628361	0.333401	0.281802	9.70287e-06	0.403184	9.32989e-11	0.288983	5.58783e-06	0.409024	4.6947e-11	0.0289501	0.6561	-0.451832	1.99844e-13	-0.268471	2.59725e-05	0.238087	0.000203199	-0.0573048	0.377781	0.309327	1.07626e-06	0.805231	1.03355e-55	0.0243689	0.707799	-0.402755	9.8074e-11	0.107496	0.0973284	-0.168964	0.00886381	0.285225	7.47259e-06	-0.323793
HBM	HBM	black	0.0693354	0.285717	-0.255783	6.32542e-05	-0.222412	0.000532461	-0.261941	4.12991e-05	-0.0561379	0.387587	0.179007	0.00551456	0.126367	0.0510373	0.382927	9.13244e-10	0.170056	0.00842792	0.445204	4.89669e-13	0.317318	5.44368e-07	0.185874	0.00393101	-0.33332	1.30828e-07	-0.122172	0.0593073	0.0534291	0.410934	-0.267117	2.86228e-05	0.436719	1.49971e-12	0.774034	6.02783e-49	0.0992591	0.125956	-0.432155	2.70359e-12	0.0502375	0.439481	-0.202075	0.00168901	0.524792	2.5741e-18	-0.0569838
LOC100506881	LOC100506881	black	0.068903	0.28874	-0.00553161	0.932207	0.0255717	0.694083	-0.20232	0.00166675	-0.321969	3.62731e-07	0.142204	0.0279434	0.0853825	0.188354	0.338924	7.78631e-08	0.0734223	0.2582	0.0501409	0.440362	0.390627	3.90758e-10	0.291657	4.53213e-06	-0.108509	0.0941988	-0.181071	0.00498721	0.0734723	0.257875	-0.208377	0.0011945	0.0348936	0.591422	0.620114	8.68565e-27	-0.364029	6.69426e-09	0.0829697	0.201193	0.0468272	0.471198	-0.45903	7.38495e-14	0.167982	0.00927245	-0.254567
NDUFAF3	NDUFAF3	black	0.0684688	0.291796	-0.277872	1.30399e-05	-0.342125	5.76242e-08	-0.28546	7.33881e-06	-0.00982925	0.879847	0.238436	0.000198741	0.0459862	0.479208	0.429075	4.00414e-12	0.284205	8.0805e-06	0.603048	4.64777e-25	0.558609	5.17644e-21	0.0986174	0.128435	-0.495956	3.04529e-16	-0.229392	0.000349533	0.279087	1.19065e-05	-0.165674	0.0103004	0.514408	1.51309e-17	0.662096	1.58745e-31	0.294043	3.75304e-06	-0.565656	1.29604e-21	0.0841594	0.194785	-0.148056	0.0220491	0.475418	7.00389e-15	-0.11481
HAR1B	HAR1B	black	-0.0668048	0.303709	-0.204818	0.0014544	-0.0367112	0.572239	-0.118293	0.0679109	0.00154964	0.980987	0.0465963	0.47339	0.113451	0.0800538	0.324378	2.93161e-07	0.0463049	0.476164	0.226305	0.000421723	0.17649	0.00622528	0.0140246	0.82923	-0.250558	9.00794e-05	0.0121708	0.851522	0.020452	0.753099	-0.24138	0.000164598	0.326154	2.50257e-07	0.364503	6.37833e-09	-0.0463803	0.475446	-0.238811	0.000194051	-0.0110084	0.865562	-0.13206	0.0413668	0.248143	0.000105801	-0.0262323
DCK	DCK	black	0.0660459	0.309248	-0.0133276	0.837596	0.162766	0.0117375	-0.339478	7.39315e-08	-0.249054	9.95882e-05	0.159304	0.0136773	0.361912	8.30214e-09	0.195089	0.00245079	-0.205974	0.00136486	-0.0588813	0.364779	0.0670973	0.301592	0.510953	2.69143e-17	-0.166899	0.00974293	0.00466262	0.942837	-0.153039	0.0179092	-0.550657	2.37527e-20	0.106159	0.101589	0.534102	4.99139e-19	-0.443943	5.79375e-13	0.275309	1.57741e-05	-0.0191325	0.768562	-0.380232	1.22284e-09	0.142416	0.0277089	-0.229038
UBALD1	UBALD1	black	0.0659688	0.309814	-0.212619	0.000940743	-0.257548	5.60387e-05	-0.200931	0.00179665	-0.0991774	0.12627	0.245404	0.000126723	-0.0303718	0.640369	0.367479	4.69809e-09	0.410067	4.14702e-11	0.418309	1.53214e-11	0.394229	2.60709e-10	0.154144	0.0170889	-0.366105	5.4124e-09	-0.236273	0.000227925	0.31315	7.7875e-07	0.019688	0.76204	0.297881	2.76096e-06	0.721621	1.00515e-39	0.152345	0.0184424	-0.438859	1.13409e-12	0.058633	0.366808	-0.215043	0.000818989	0.375179	2.09897e-09	-0.126822
SHARPIN	SHARPIN	black	0.0656142	0.312427	-0.295399	3.36899e-06	-0.331527	1.54112e-07	-0.28683	6.60369e-06	-0.0136497	0.833729	0.192407	0.00281824	0.0441293	0.497153	0.474893	7.56765e-15	0.242675	0.000151388	0.612219	5.64298e-26	0.409566	4.40147e-11	0.0779052	0.23018	-0.47219	1.12507e-14	-0.216175	0.000767297	0.22732	0.000396582	-0.191316	0.00298142	0.552608	1.64078e-20	0.756783	1.18339e-45	0.270143	2.30194e-05	-0.57734	1.21109e-22	0.00621024	0.923913	-0.171606	0.0078417	0.503194	9.58419e-17	-0.114704
EPB42	EPB42	black	-0.0632197	0.330452	-0.303783	1.70722e-06	-0.049158	0.449387	-0.0980004	0.130853	0.0193645	0.765836	0.160343	0.0130677	0.132159	0.0412129	0.238032	0.000203908	0.297075	2.94605e-06	0.241242	0.000166068	0.24235	0.000154601	0.0747782	0.249488	-0.373754	2.4404e-09	-0.119416	0.0653225	0.0824347	0.204124	-0.145689	0.0242895	0.32112	3.90846e-07	0.813756	8.89036e-58	0.00311417	0.961803	-0.391887	3.39373e-10	0.144129	0.0258709	-0.131024	0.043002	0.274087	1.72615e-05	-0.206183
OPTN	OPTN	black	0.0625725	0.335437	-0.112348	0.0830515	-0.0183295	0.778017	-0.266256	3.04375e-05	-0.177145	0.00603304	0.113395	0.0802048	0.101444	0.117792	0.298478	2.63125e-06	0.0293212	0.651978	0.161468	0.0124343	0.279189	1.18164e-05	0.24333	0.000145089	-0.207167	0.0012777	-0.167354	0.0095429	-0.027507	0.672223	-0.3228	3.37116e-07	0.186341	0.00383995	0.798403	3.94823e-54	-0.204203	0.00150425	-0.0777119	0.231342	0.0238804	0.713396	-0.301006	2.14333e-06	0.291174	4.70775e-06	-0.270526
RFESD	RFESD	black	-0.0620104	0.339805	-0.141646	0.02857	0.222046	0.000544158	-0.177852	0.00583127	-0.151808	0.0188639	0.190914	0.00304374	0.38753	5.5121e-10	0.136584	0.0348267	0.0813262	0.210294	-0.115849	0.0738374	0.0171903	0.791486	0.439046	1.10662e-12	-0.220109	0.000610073	0.10862	0.093859	-0.122064	0.059535	-0.366711	5.08488e-09	0.0784432	0.226967	0.543915	8.37839e-20	-0.434115	2.10124e-12	0.133192	0.0396395	0.0582836	0.369676	-0.345459	4.19631e-08	0.0810874	0.211641	-0.111122
BLVRB	BLVRB	black	-0.0595926	0.359004	-0.317336	5.43511e-07	-0.0645319	0.320493	-0.142407	0.0277188	0.00287318	0.964757	0.120559	0.0627699	0.191142	0.00300827	0.299548	2.41301e-06	0.218694	0.00066282	0.297621	2.81939e-06	0.261621	4.22352e-05	0.0511473	0.43123	-0.386367	6.26662e-10	-0.0462993	0.476218	0.0408823	0.529366	-0.251635	8.38007e-05	0.413153	2.86532e-11	0.789118	4.49009e-52	-0.0121598	0.851654	-0.39134	3.60809e-10	0.069823	0.282334	-0.191868	0.00289773	0.368381	4.27947e-09	-0.136439
RAD23A	RAD23A	black	0.0594374	0.360259	-0.226516	0.000416385	-0.152786	0.0181019	-0.262911	3.85777e-05	-0.123521	0.0565362	0.263449	3.71422e-05	0.101401	0.11795	0.364747	6.22116e-09	0.366138	5.39367e-09	0.331125	1.59866e-07	0.405181	7.38802e-11	0.22703	0.000403627	-0.444953	5.06368e-13	-0.209255	0.00113737	0.269362	2.43564e-05	-0.107712	0.0966559	0.296154	3.17176e-06	0.8756	7.49294e-77	0.00576215	0.929388	-0.343597	5.01183e-08	0.0631545	0.330952	-0.256862	5.87468e-05	0.342652	5.48227e-08	-0.22331
ZER1	ZER1	black	0.0581564	0.370723	-0.16595	0.0101724	-0.169332	0.00871465	-0.170844	0.00812501	-0.149478	0.0207908	0.194279	0.00255685	-0.0026525	0.967462	0.43641	1.56123e-12	0.22135	0.000567058	0.332439	1.41818e-07	0.518356	7.77075e-18	0.10252	0.113929	-0.314444	6.97199e-07	-0.324778	2.82909e-07	0.245411	0.000126667	-0.118725	0.0669053	0.27779	1.31203e-05	0.843744	5.52394e-66	-0.0227759	0.726109	-0.322924	3.33443e-07	0.0938767	0.147929	-0.253413	7.4324e-05	0.324204	2.9772e-07	-0.356374
DMTN	DMTN	black	0.0575807	0.375485	-0.242777	0.000150385	-0.20859	0.00118041	-0.240255	0.000176942	-0.0769334	0.236064	0.20024	0.00186466	0.0342337	0.598458	0.436576	1.52774e-12	0.229281	0.000351927	0.438158	1.24308e-12	0.449005	2.93574e-13	0.126586	0.0506322	-0.384391	7.78399e-10	-0.322096	3.58707e-07	0.212205	0.00096311	-0.182646	0.00461569	0.413914	2.61418e-11	0.846366	8.77706e-67	0.0764449	0.239061	-0.425068	6.63453e-12	0.0778007	0.230808	-0.227518	0.000391851	0.373855	2.41446e-09	-0.289074
GNAS	GNAS	black	0.0558009	0.390447	-0.260891	4.44466e-05	-0.246526	0.000117719	-0.284644	7.81315e-06	-0.0562751	0.386426	0.196374	0.00229066	0.0904956	0.163149	0.455401	1.22349e-13	0.222672	0.000524315	0.522636	3.73667e-18	0.465434	2.9858e-14	0.132502	0.0406856	-0.528421	1.36635e-18	-0.286701	6.66959e-06	0.265933	3.11471e-05	-0.222309	0.00053575	0.500231	1.54363e-16	0.725124	2.83832e-40	0.152139	0.0186024	-0.467294	2.28728e-14	0.05866	0.366587	-0.235853	0.000234033	0.341253	6.25687e-08	-0.227339
PPP6R1	PPP6R1	black	-0.0545853	0.400868	-0.332713	1.3831e-07	-0.0706609	0.276584	-0.144166	0.025832	-0.0063741	0.921912	0.105169	0.104834	0.110747	0.0875644	0.508382	4.11482e-17	0.0924601	0.154169	0.396687	1.97227e-10	0.426737	5.38057e-12	0.137322	0.0338479	-0.413871	2.62776e-11	-0.393093	2.96353e-10	0.167658	0.00941097	-0.417992	1.59277e-11	0.560268	3.7473e-21	0.639876	6.31047e-29	-0.0099927	0.877864	-0.357154	1.33908e-08	0.0252045	0.69826	-0.246746	0.00011603	0.147932	0.0221619	-0.498965
SPECC1	SPECC1	black	0.0541841	0.404345	-0.273932	1.74591e-05	-0.228958	0.000358946	-0.107834	0.0962737	-0.0543406	0.402986	0.165599	0.0103355	0.000359824	0.995585	0.470263	1.48952e-14	0.104137	0.108307	0.460766	5.78839e-14	0.291455	4.6048e-06	0.0873117	0.178528	-0.212349	0.000955274	-0.210409	0.00106601	-0.0620075	0.339828	-0.242254	0.000155562	0.430785	3.22137e-12	0.790716	2.0227e-52	0.122214	0.0592193	-0.499076	1.85658e-16	-0.035242	0.587722	-0.169749	0.0085483	0.377424	1.65297e-09	-0.129437
CAPN5	CAPN5	black	0.0533294	0.411809	-0.242606	0.000152065	-0.334533	1.17026e-07	-0.186906	0.00373223	-0.0162976	0.802084	0.132989	0.0399457	-0.10815	0.0952981	0.453029	1.69627e-13	0.244362	0.000135657	0.567217	9.49335e-22	0.440991	8.56967e-13	-0.048505	0.45544	-0.384906	7.35753e-10	-0.332474	1.41356e-07	0.250583	8.99268e-05	-0.0607548	0.349693	0.445512	4.69892e-13	0.741391	6.12406e-43	0.292463	4.25321e-06	-0.563742	1.89383e-21	-0.0330348	0.611337	-0.115825	0.0738982	0.413555	2.73e-11	-0.200144
SLC6A8	SLC6A8	black	-0.052368	0.420302	-0.318874	4.75595e-07	-0.127336	0.0492694	-0.102686	0.113341	0.0490007	0.450841	0.106288	0.10117	0.0316419	0.62645	0.326328	2.46398e-07	0.243406	0.000144376	0.361214	8.90958e-09	0.36117	8.94914e-09	0.000172361	0.997885	-0.387764	5.37181e-10	-0.259851	4.77853e-05	0.112167	0.0835518	-0.184526	0.00420495	0.414187	2.52965e-11	0.799296	2.47103e-54	0.0970397	0.134689	-0.474812	7.65809e-15	0.12078	0.0622867	-0.0905293	0.162992	0.3392	7.58803e-08	-0.298123
KRT1	KRT1	black	-0.0505999	0.436184	-0.17905	0.00550312	-0.0322253	0.6201	-0.0301548	0.64276	-0.0586387	0.366762	0.0723932	0.26495	0.0608655	0.348813	0.136222	0.0353162	0.307427	1.262e-06	0.127912	0.0482423	0.228698	0.000364674	-0.0444067	0.49445	-0.240392	0.000175389	-0.0279765	0.66696	0.0967609	0.135818	0.0290582	0.654898	0.123221	0.057143	0.599202	1.10305e-24	-0.0430182	0.508057	-0.245234	0.000128149	0.0921643	0.155497	-0.170551	0.00823652	0.230309	0.000330412	-0.0591317
WDR45	WDR45	black	0.0504653	0.437407	-0.269589	2.3961e-05	-0.288561	5.77428e-06	-0.210792	0.00104322	-0.0352719	0.587404	0.166488	0.00992691	0.0286945	0.658944	0.427594	4.82979e-12	0.274448	1.68084e-05	0.517578	8.86694e-18	0.333109	1.33378e-07	0.0314188	0.628886	-0.39567	2.21428e-10	-0.165619	0.010326	0.184161	0.00428202	-0.0941608	0.1467	0.449644	2.69196e-13	0.795532	1.7512e-53	0.207617	0.00124618	-0.546184	5.49886e-20	0.0358629	0.581155	-0.171962	0.00771254	0.437568	1.34258e-12	-0.0562407
CNPPD1	CNPPD1	black	-0.0502936	0.43897	-0.330606	1.67585e-07	-0.102977	0.112318	-0.100156	0.122553	0.0275278	0.67199	0.129909	0.0448223	0.100202	0.122382	0.286206	6.92943e-06	0.432512	2.58265e-12	0.303767	1.70936e-06	0.323445	3.18414e-07	0.0357737	0.582096	-0.455844	1.15067e-13	-0.143571	0.0264578	0.197202	0.00219266	-0.069197	0.286682	0.338426	8.15722e-08	0.799435	2.29679e-54	0.0735374	0.257452	-0.461951	4.89746e-14	0.100977	0.119504	-0.115304	0.075214	0.339404	7.44438e-08	-0.204067
FOXO4	FOXO4	black	0.0455376	0.483511	-0.218705	0.000662428	-0.22757	0.000390601	-0.182559	0.00463553	-0.0550468	0.396893	0.117573	0.0696167	-0.0437651	0.500713	0.477159	5.41249e-15	0.0253439	0.696673	0.466587	2.53147e-14	0.311839	8.70587e-07	0.00593641	0.927259	-0.298852	2.55281e-06	-0.2517	8.34333e-05	0.0390221	0.548284	-0.264777	3.38136e-05	0.44252	7.00055e-13	0.795173	2.10675e-53	0.0987017	0.128107	-0.431662	2.8798e-12	0.00952686	0.883517	-0.174399	0.00687681	0.421194	1.07442e-11	-0.212461
SESN3	SESN3	black	0.0454787	0.484077	-0.118821	0.0666841	-0.0571051	0.379448	-0.238846	0.000193614	-0.155646	0.0160265	0.151138	0.0194011	0.200351	0.00185362	0.277686	1.32226e-05	-0.0738958	0.255134	0.209909	0.00109641	0.326664	2.39097e-07	0.123084	0.0574208	-0.279196	1.18097e-05	-0.00649542	0.920431	-0.0880999	0.174625	-0.349496	2.84402e-08	0.246337	0.0001192	0.787863	8.3583e-52	-0.147718	0.022358	-0.13938	0.0312406	0.0503827	0.438159	-0.266404	3.01194e-05	0.386501	6.17502e-10	-0.103252
CD2BP2	CD2BP2	black	0.0450464	0.488246	0.206143	0.00135212	-0.0308499	0.635115	0.0697545	0.282807	-0.0618236	0.341265	0.0136275	0.833995	-0.260966	4.42143e-05	-2.08115e-05	0.999745	0.160649	0.0128927	-0.155917	0.0158414	-0.0310966	0.63241	-0.072489	0.264317	0.127462	0.0490431	-0.0193945	0.765484	0.373887	2.40644e-09	0.40256	1.00329e-10	-0.300618	2.21222e-06	-0.339853	7.1373e-08	-0.00268763	0.967031	0.157568	0.0147514	-0.0216296	0.739382	0.10682	0.0994642	-0.159511	0.0135536	0.0304952
BNIP3L	BNIP3L	black	0.0435035	0.50328	-0.203451	0.00156732	-0.153129	0.0178417	-0.282804	8.99205e-06	-0.0384565	0.554102	0.143537	0.0264933	0.108037	0.0956453	0.345173	4.31277e-08	-0.0262081	0.686866	0.381446	1.07254e-09	0.332668	1.38874e-07	0.106877	0.0992829	-0.339495	7.38101e-08	-0.200636	0.00182546	-0.0130239	0.841247	-0.348292	3.19556e-08	0.421856	9.8984e-12	0.845747	1.35869e-66	0.026252	0.686369	-0.323622	3.13483e-07	0.00921861	0.88726	-0.176824	0.00612642	0.407545	5.59346e-11	-0.238536
OTTHUMG00000020567	OTTHUMG00000020567	black	-0.0426065	0.51213	0.0419549	0.518609	-0.0387566	0.551011	0.217374	0.000715824	0.161561	0.0123832	-0.140279	0.0301572	-0.161493	0.0124208	-0.26083	4.46363e-05	-0.0355465	0.584497	-0.043571	0.502616	-0.185527	0.00399992	-0.238641	0.000196161	0.201663	0.00172711	0.0113869	0.860985	-0.11862	0.067149	0.197738	0.00213121	-0.106683	0.0999005	-0.374595	2.23298e-09	0.255366	6.50848e-05	-0.0612927	0.345435	-0.0904982	0.163138	0.279452	1.15847e-05	-0.24126	0.000165869	0.140783
PHLPP2	PHLPP2	black	0.0411984	0.526184	-0.126951	0.0499657	-0.0340444	0.600483	-0.189466	0.00327792	-0.215252	0.000809235	0.187612	0.00360151	0.113818	0.0790766	0.319534	4.49012e-07	0.116401	0.0724643	0.151253	0.0193082	0.331164	1.59293e-07	0.217285	0.000719505	-0.222231	0.000538233	-0.0772954	0.23386	-0.00305314	0.962551	-0.242548	0.000152637	0.14255	0.027561	0.817628	9.45449e-59	-0.20989	0.00109755	-0.147762	0.0223169	0.0543806	0.40264	-0.297653	2.81222e-06	0.375061	2.12551e-09	-0.149667
2022-03-08	2022-03-08	black	-0.0406731	0.531477	-0.262517	3.96626e-05	-0.0538343	0.40739	-0.0898671	0.166104	-0.00749998	0.908175	0.102548	0.113829	0.075315	0.246096	0.284889	7.66794e-06	0.149816	0.0205014	0.261482	4.26464e-05	0.300424	2.24742e-06	-0.00960826	0.882528	-0.295644	3.30368e-06	-0.21729	0.000719307	0.0446335	0.492246	-0.2053	0.00141644	0.338905	7.80038e-08	0.806011	6.75673e-56	-0.0140007	0.829516	-0.349496	2.84382e-08	0.0461742	0.477411	-0.170022	0.00844115	0.236095	0.000230496	-0.314058
PIP4K2A	PIP4K2A	black	-0.0405623	0.532596	-0.211297	0.00101396	-0.050643	0.435793	-0.181566	0.00486769	-0.0321292	0.621144	0.107902	0.0960628	0.0556297	0.391904	0.271544	2.07927e-05	0.116183	0.0730037	0.239036	0.000191294	0.40256	1.00329e-10	0.0664328	0.306416	-0.401256	1.16708e-10	-0.272624	1.9217e-05	0.0867036	0.181584	-0.262253	4.04041e-05	0.294015	3.76157e-06	0.824615	1.44223e-60	-0.043153	0.506728	-0.266678	2.95346e-05	0.0284352	0.661835	-0.132722	0.0403502	0.294693	3.56407e-06	-0.363494
TRAK2	TRAK2	black	0.0402009	0.536257	-0.155804	0.0159183	-0.0554187	0.393705	-0.206809	0.00130327	-0.099406	0.125394	0.165057	0.0105916	0.100992	0.119448	0.263811	3.6206e-05	0.049087	0.450043	0.198013	0.00210035	0.229716	0.000342669	0.160721	0.0128516	-0.261342	4.30653e-05	-0.092314	0.154824	-0.0433301	0.504984	-0.256681	5.94832e-05	0.222761	0.00052153	0.834622	2.58025e-63	-0.0898463	0.166203	-0.200659	0.00182315	0.0110142	0.865491	-0.19205	0.00287062	0.277518	1.33889e-05	-0.162192
PDZK1IP1	PDZK1IP1	black	-0.0401166	0.537113	-0.271671	2.06017e-05	-0.145587	0.0243906	-0.129008	0.0463388	0.0186828	0.773853	0.087658	0.176806	0.0605868	0.351028	0.27605	1.49326e-05	0.343453	5.08086e-08	0.348278	3.20007e-08	0.321277	3.85481e-07	-0.0395568	0.542813	-0.41614	1.99647e-11	-0.10849	0.0942549	0.226171	0.000425136	-0.0448146	0.490489	0.356603	1.41471e-08	0.592717	4.6141e-24	0.113139	0.0808933	-0.437407	1.37117e-12	0.0360862	0.578803	-0.164542	0.0108399	0.382503	9.56369e-10	-0.0813882
SNCA	SNCA	black	-0.0400664	0.537623	-0.2396	0.000184522	-0.126668	0.0504822	-0.152968	0.0179637	0.0254715	0.695222	0.00769482	0.905801	0.0405379	0.532844	0.288113	5.97882e-06	-0.0278256	0.66865	0.363462	7.09242e-09	0.31044	9.79983e-07	-0.0722092	0.266169	-0.320834	4.00754e-07	-0.158507	0.0141614	-0.0330216	0.611479	-0.313837	7.34347e-07	0.432264	2.66587e-12	0.708674	9.13952e-38	0.0702311	0.279524	-0.371213	3.18697e-09	0.00123822	0.984808	-0.11677	0.0715566	0.428254	4.44325e-12	-0.180243
BAG6	BAG6	black	0.0366222	0.573172	-0.25297	7.65897e-05	-0.214899	0.000825828	-0.223544	0.000497762	-0.0804374	0.215338	0.184098	0.00429539	0.00774847	0.905147	0.476944	5.5883e-15	0.278763	1.21997e-05	0.45877	7.65818e-14	0.47182	1.18744e-14	0.0831196	0.200377	-0.435815	1.68644e-12	-0.360776	9.31256e-09	0.281928	9.61017e-06	-0.164018	0.0110984	0.416898	1.82053e-11	0.840149	6.52242e-65	0.0873676	0.178249	-0.43727	1.39591e-12	0.0532307	0.412676	-0.242673	0.000151404	0.363516	7.05405e-09	-0.358171
TMEM86B	TMEM86B	black	0.0364409	0.575074	-0.2654	3.23512e-05	-0.259609	4.85966e-05	-0.072372	0.265091	0.0131613	0.839595	0.112695	0.0820997	-0.0813703	0.210046	0.354251	1.78586e-08	0.296108	3.18348e-06	0.447263	3.71453e-13	0.292045	4.3957e-06	-0.0484775	0.455696	-0.261952	4.12659e-05	-0.181847	0.00480085	0.111464	0.0855212	-0.0187496	0.773066	0.355967	1.50692e-08	0.697386	3.82886e-36	0.242729	0.000150858	-0.541734	1.25212e-19	0.0161972	0.803278	-0.0897645	0.16659	0.328071	2.10741e-07	-0.0945104
RTN4RL1	RTN4RL1	black	0.0359815	0.579905	-0.110205	0.0891357	-0.255497	6.45046e-05	-0.148254	0.0218701	-0.108267	0.0949389	0.104457	0.107222	-0.0575222	0.375972	0.196671	0.00225507	0.160309	0.0130869	0.393349	2.87916e-10	0.249769	9.49587e-05	-0.0596821	0.358281	-0.241855	0.00015963	-0.117322	0.0702167	0.158376	0.0142423	-0.0147048	0.821083	0.248412	0.00010393	0.483955	1.95149e-15	0.193618	0.00264648	-0.33227	1.44016e-07	-0.0967308	0.13594	-0.227016	0.000403974	0.353832	1.86113e-08	0.0424822
PRDX2	PRDX2	black	-0.0349928	0.590367	-0.337321	9.0419e-08	-0.068021	0.294971	-0.20023	0.00186569	0.0251662	0.698696	0.176575	0.00620014	0.225461	0.000443744	0.249955	9.37837e-05	0.272169	1.98659e-05	0.295268	3.40439e-06	0.169778	0.00853675	0.189443	0.00328176	-0.45912	7.29218e-14	0.00235863	0.971065	0.030903	0.634532	-0.250954	8.77182e-05	0.399071	1.50147e-10	0.802075	5.66524e-55	0.0301045	0.643315	-0.404979	7.56504e-11	0.164471	0.0108749	-0.147392	0.0226586	0.337005	9.31112e-08	-0.0641959
SELENBP1	SELENBP1	black	0.0329996	0.611716	-0.268012	2.68438e-05	-0.189855	0.00321345	-0.196	0.00233627	-0.0145421	0.823031	0.179013	0.00551313	0.0610941	0.347003	0.337995	8.49241e-08	0.230559	0.000325383	0.393633	2.78859e-10	0.325899	2.56016e-07	0.071983	0.267674	-0.370123	3.57122e-09	-0.136912	0.0343887	0.114629	0.0769493	-0.15674	0.0152894	0.392628	3.12273e-10	0.844011	4.58949e-66	0.114418	0.0774998	-0.457325	9.3678e-14	0.130424	0.0439731	-0.132124	0.0412674	0.387912	5.28412e-10	-0.134448
NAPA	NAPA	black	-0.0313981	0.629112	-0.215297	0.000807124	0.0397533	0.540808	-0.141961	0.0282156	-0.206369	0.00133539	0.160529	0.0129608	0.132215	0.0411266	0.319591	4.46782e-07	0.443029	6.54303e-13	0.121204	0.0613667	0.267913	2.70359e-05	0.279105	1.18904e-05	-0.219815	0.000620721	-0.271415	2.09889e-05	0.264769	3.38338e-05	-0.106192	0.101482	0.169877	0.00849804	0.648695	6.2271e-30	-0.235439	0.000240208	-0.115749	0.0740881	0.118206	0.0681155	-0.471597	1.22679e-14	0.073709	0.25634	-0.396717
HBG2	HBG2	black	0.0309053	0.634506	-0.0951656	0.142419	-0.102891	0.112619	-0.125141	0.0533489	0.00305965	0.962471	-6.02459e-05	0.999261	-0.0225595	0.728609	0.108839	0.0931944	-0.0186275	0.774504	0.185813	0.00394293	0.0777171	0.23131	0.0200073	0.7583	-0.139486	0.0311114	-0.0482357	0.457949	-0.0868961	0.180612	-0.158548	0.014136	0.167598	0.00943679	0.41406	2.56847e-11	0.0572328	0.378382	-0.196976	0.00221898	-0.0691499	0.287011	0.0102807	0.874372	0.385226	7.1043e-10	0.0674116
STXBP1	STXBP1	black	0.0280628	0.665996	-0.126036	0.0516526	-0.147631	0.0224377	-0.124773	0.0540596	-0.159523	0.0135468	0.133021	0.0398965	0.00307272	0.962311	0.343133	5.23751e-08	0.192004	0.00287754	0.278899	1.20754e-05	0.520965	4.97965e-18	0.0300538	0.643874	-0.268777	2.54067e-05	-0.17463	0.00680181	0.209147	0.00114427	-0.0851839	0.189387	0.20621	0.00134713	0.606263	2.23637e-25	-0.011501	0.859606	-0.277592	1.33151e-05	0.0554211	0.393686	-0.238846	0.000193616	0.283253	8.68933e-06	-0.168766
STRADB	STRADB	black	-0.0273859	0.673584	-0.203279	0.00158208	-0.09114	0.160162	-0.160285	0.0131009	-0.00932165	0.886008	0.0396702	0.541655	0.0477136	0.462836	0.270245	2.28507e-05	0.0143272	0.825604	0.292247	4.32624e-06	0.318388	4.96116e-07	-0.0279618	0.667125	-0.293725	3.84919e-06	-0.225034	0.000455282	0.00792922	0.902945	-0.25597	6.24505e-05	0.353896	1.84944e-08	0.773182	8.90649e-49	-0.000883887	0.989155	-0.30783	1.22024e-06	0.0147147	0.820966	-0.14153	0.0287017	0.348032	3.2768e-08	-0.26548
AP2B1	AP2B1	black	-0.0272706	0.67488	-0.0988676	0.127464	0.134266	0.0380595	-0.219896	0.00061776	-0.153057	0.0178956	0.178922	0.00553729	0.0846561	0.192154	0.181619	0.00485492	0.299522	2.41813e-06	-0.0340197	0.600748	0.295944	3.22552e-06	0.270846	2.1875e-05	-0.364991	6.06727e-09	-0.331298	1.57365e-07	0.29016	5.09718e-06	-0.134817	0.0372688	0.0227156	0.726805	0.654474	1.30915e-30	-0.282948	8.89368e-06	0.0734802	0.257823	0.125954	0.051806	-0.297223	2.91124e-06	-0.0809579	0.212374	-0.571916
MIR99A	MIR99A	black	-0.0272217	0.67543	-0.196221	0.0023092	-0.0996026	0.124645	-0.120016	0.0639724	-0.128872	0.0465724	0.0913065	0.159396	0.0808929	0.212742	0.273002	1.86919e-05	0.317244	5.4785e-07	0.29381	3.82325e-06	0.283885	8.28018e-06	0.033895	0.602083	-0.298034	2.72728e-06	-0.117766	0.0691564	0.239209	0.000189193	-0.0432895	0.505383	0.275287	1.58003e-05	0.43564	1.72531e-12	-0.00293925	0.963947	-0.27383	1.75911e-05	0.0326805	0.615166	-0.402278	1.03671e-10	0.230468	0.000327207	-0.128561
OTTHUMG00000017960	OTTHUMG00000017960	black	0.0259854	0.689388	-0.141166	0.0291195	-0.133172	0.0396703	-0.144517	0.0254691	0.0619965	0.339914	0.00621279	0.923882	-0.0309998	0.633471	0.283613	8.4544e-06	-0.0101943	0.87542	0.294194	3.70832e-06	0.181938	0.00477935	0.00148394	0.981793	-0.218804	0.000658572	-0.189205	0.00332191	0.0187108	0.773522	-0.155083	0.016418	0.314179	7.13209e-07	0.350439	2.5947e-08	0.103573	0.110242	-0.274725	1.64691e-05	0.0193589	0.765901	-0.0104555	0.872255	0.160316	0.0130831	-0.124961
ELOF1	ELOF1	black	0.0253224	0.696918	-0.233358	0.000273617	-0.137447	0.0336849	-0.259838	4.78292e-05	-0.104357	0.107561	0.139595	0.0309786	0.120815	0.0622096	0.392461	3.18189e-10	0.183465	0.00443241	0.358589	1.1603e-08	0.320228	4.22598e-07	0.154839	0.01659	-0.383762	8.33755e-10	-0.176231	0.00630283	0.104356	0.107564	-0.260036	4.71754e-05	0.375276	2.07762e-09	0.859355	5.64159e-71	-0.0214588	0.741367	-0.32829	2.06613e-07	0.0285306	0.660771	-0.272923	1.88014e-05	0.425481	6.30018e-12	-0.216274
DCAF12	DCAF12	black	-0.0249683	0.700951	-0.227229	0.000398782	-0.134555	0.0376419	-0.132221	0.0411167	-0.00955212	0.88321	0.0922486	0.155118	0.0021945	0.973078	0.337458	8.92724e-08	0.0948918	0.143576	0.341701	5.99816e-08	0.374611	2.22918e-09	-0.048456	0.455895	-0.335323	1.0881e-07	-0.258382	5.29045e-05	0.0894565	0.168055	-0.192663	0.00278106	0.371234	3.1801e-09	0.796395	1.12193e-53	0.0531057	0.413776	-0.386516	6.16495e-10	0.000970688	0.98809	-0.125092	0.0534428	0.341584	6.06442e-08	-0.280046
ELOVL6	ELOVL6	black	0.024648	0.704607	-0.171409	0.00791418	0.0568354	0.381708	-0.224772	0.000462508	-0.151848	0.0188315	0.208802	0.00116651	0.199254	0.00196586	0.402536	1.00599e-10	0.0446871	0.491726	0.122431	0.0587664	0.0815708	0.208921	0.404912	7.62426e-11	-0.210242	0.00107607	-0.131637	0.0420269	0.00197804	0.975733	-0.368196	4.36233e-09	0.260264	4.64302e-05	0.607559	1.66137e-25	-0.26327	3.76159e-05	-0.0441464	0.496986	-0.0128016	0.843923	-0.324438	2.91586e-07	0.0135845	0.83451	-0.26682
YBX1	YBX1	black	-0.0242098	0.709619	-0.227634	0.000389094	-0.0192574	0.767093	-0.260596	4.53691e-05	-0.0899666	0.165634	0.0951901	0.142316	0.247887	0.000107604	0.297793	2.78073e-06	0.0181724	0.779869	0.25701	5.81507e-05	0.365115	5.99091e-09	0.193436	0.00267172	-0.361536	8.6247e-09	-0.163235	0.0114947	-0.020278	0.755133	-0.452029	1.94529e-13	0.380786	1.15188e-09	0.757887	7.42458e-46	-0.140426	0.0299833	-0.197099	0.00220459	0.0824975	0.203778	-0.278809	1.21574e-05	0.398384	1.62457e-10	-0.26168
NPRL3	NPRL3	black	0.0232784	0.720316	-0.231178	0.000313195	-0.15857	0.0141228	-0.162814	0.0117126	-0.0464558	0.474727	0.151211	0.0193417	-0.00736772	0.909787	0.351244	2.39905e-08	0.259839	4.78252e-05	0.347591	3.41932e-08	0.473711	9.00508e-15	0.0940466	0.147193	-0.330262	1.72902e-07	-0.319901	4.34846e-07	0.191709	0.00292173	-0.131841	0.0417074	0.32712	2.29521e-07	0.749159	2.76814e-44	0.0643249	0.322052	-0.387122	5.76625e-10	0.118854	0.0666087	-0.155654	0.0160212	0.300869	2.16738e-06	-0.310457
SLC4A1	SLC4A1	black	-0.0230518	0.722926	-0.292711	4.17072e-06	-0.0913347	0.159267	-0.124004	0.055569	0.0301812	0.642469	0.138482	0.0323563	0.0595692	0.359193	0.293449	3.93421e-06	0.214455	0.000847144	0.294513	3.61554e-06	0.321981	3.62349e-07	0.0821538	0.205675	-0.339686	7.25038e-08	-0.198767	0.00201771	0.066552	0.305547	-0.194484	0.0025296	0.367038	4.91665e-09	0.818235	6.61771e-59	0.0390337	0.548165	-0.413064	2.89624e-11	0.162436	0.0119112	-0.101033	0.119295	0.303208	1.78984e-06	-0.256792
GABARAP	GABARAP	black	-0.0210592	0.746016	-0.117696	0.0693227	0.0697405	0.282905	-0.0560218	0.38857	-0.246812	0.000115529	0.136754	0.0345994	0.199597	0.00193011	0.185715	0.00396242	0.472729	1.03977e-14	0.00869519	0.893622	0.335006	1.1204e-07	0.176741	0.00615095	-0.261355	4.3029e-05	-0.264366	3.48127e-05	0.32198	3.62381e-07	0.0503306	0.438632	0.0107446	0.868754	0.612142	5.74554e-26	-0.292936	4.09723e-06	-0.0317927	0.624806	0.0813038	0.21042	-0.450441	2.41575e-13	0.0918105	0.157096	-0.400303
FAHD1	FAHD1	black	0.0176097	0.786519	-0.225172	0.000451525	-0.161457	0.0124403	-0.120756	0.0623379	0.0878994	0.175612	0.0344744	0.595887	0.00937114	0.885407	0.145758	0.0242219	0.123204	0.0571768	0.315741	6.23729e-07	0.197483	0.00216025	-0.0253572	0.696522	-0.21161	0.000996135	-0.0860002	0.185166	-0.0702042	0.279708	-0.132601	0.0405344	0.302798	1.85121e-06	0.573659	2.58201e-22	0.207621	0.00124585	-0.40524	7.33691e-11	-0.0227441	0.726476	0.0444269	0.494253	0.342173	5.73642e-08	-0.0538794
PITHD1	PITHD1	black	0.0173815	0.78922	-0.153788	0.0173501	-0.0968121	0.13561	-0.185639	0.00397748	-0.087056	0.179809	0.112706	0.0820695	0.061381	0.344738	0.250428	9.08677e-05	0.056696	0.382878	0.245815	0.000123356	0.274683	1.65206e-05	0.0523057	0.420855	-0.297184	2.92035e-06	-0.12774	0.0485471	0.0287491	0.658336	-0.206642	0.00131535	0.251877	8.24493e-05	0.800266	1.48155e-54	-0.0227185	0.726771	-0.246627	0.000116945	-0.00478588	0.941328	-0.165924	0.0101843	0.319316	4.57636e-07	-0.183896
POLL	POLL	black	-0.0171737	0.791682	-0.235853	0.000234036	-0.0963598	0.137455	-0.163247	0.0114884	-0.106314	0.101088	0.159823	0.0133692	0.0778876	0.230286	0.390934	3.77569e-10	0.323624	3.13421e-07	0.302909	1.83431e-06	0.341998	5.83214e-08	0.074038	0.254218	-0.427579	4.83883e-12	-0.214311	0.00085412	0.270796	2.19555e-05	-0.0945418	0.145066	0.31786	5.19383e-07	0.775902	2.54775e-49	-0.0612905	0.345452	-0.322944	3.32833e-07	0.000760252	0.990672	-0.316381	5.90281e-07	0.332302	1.43602e-07	-0.252541
RANBP10	RANBP10	black	-0.0157487	0.80862	-0.267257	2.83365e-05	-0.100058	0.122921	-0.121617	0.0604801	-0.0487682	0.452995	0.146838	0.0231783	0.0548972	0.398179	0.318905	4.74294e-07	0.350999	2.4569e-08	0.292539	4.22769e-06	0.304264	1.64074e-06	0.0597515	0.357722	-0.387208	5.71195e-10	-0.216907	0.000735474	0.186722	0.00376701	-0.0697723	0.282685	0.300826	2.17492e-06	0.83719	4.75464e-64	0.0100709	0.876916	-0.386972	5.86276e-10	0.0542309	0.403938	-0.210649	0.00105168	0.280396	1.0791e-05	-0.255537
RNF123	RNF123	black	0.0132822	0.838142	-0.278865	1.21062e-05	-0.183029	0.00452916	-0.118998	0.0662771	-0.0194963	0.764289	0.143847	0.0261663	0.0147882	0.820086	0.357277	1.32283e-08	0.298021	2.73004e-06	0.382382	9.69012e-10	0.333217	1.3207e-07	0.0121571	0.851687	-0.37652	1.82029e-09	-0.159177	0.013753	0.142353	0.0277786	-0.0902911	0.164107	0.356038	1.49631e-08	0.836925	5.6667e-64	0.119061	0.0661318	-0.479442	3.85187e-15	0.0811807	0.211114	-0.135511	0.0362924	0.365665	5.66271e-09	-0.160898
CARM1	CARM1	black	0.0127572	0.844457	-0.230223	0.000332176	-0.0745785	0.250757	-0.178129	0.00575392	-0.0967127	0.136014	0.110019	0.0896788	0.0760122	0.241738	0.369823	3.68418e-09	0.2283	0.000373639	0.283282	8.67029e-06	0.363601	6.99307e-09	0.105923	0.102353	-0.328485	2.03018e-07	-0.26786	2.71378e-05	0.172785	0.00742047	-0.178508	0.0056496	0.331311	1.57175e-07	0.793122	6.00766e-53	-0.0726081	0.263531	-0.294547	3.60568e-06	0.049532	0.445941	-0.284787	7.72801e-06	0.285346	7.4034e-06	-0.331223
OTTHUMG00000009292	OTTHUMG00000009292	black	-0.0127182	0.844926	-0.179928	0.00527328	-0.113511	0.0798931	0.00789167	0.903402	0.0261867	0.687107	-0.00735771	0.90991	-0.00150749	0.981504	0.182647	0.00461537	0.16729	0.00957063	0.247796	0.000108259	0.163725	0.011245	-0.0974069	0.133213	-0.14288	0.0271999	-0.114442	0.0774371	0.0737445	0.25611	-0.0089987	0.889932	0.256501	6.02214e-05	0.300796	2.18032e-06	0.124492	0.0546071	-0.315253	6.50455e-07	0.0327749	0.614145	-0.0955706	0.14072	0.160432	0.0130162	-0.0873665
RBM38	RBM38	black	-0.0123003	0.849961	-0.266178	3.06072e-05	-0.143523	0.0265083	-0.195659	0.0023786	-0.0571363	0.379188	0.219831	0.000620148	0.0715744	0.270407	0.408931	4.7465e-11	0.259948	4.7464e-05	0.371419	3.11887e-09	0.399075	1.50079e-10	0.133624	0.0389972	-0.427644	4.79931e-12	-0.259593	4.8648e-05	0.22513	0.000452661	-0.190097	0.00317391	0.402187	1.04768e-10	0.833046	7.18493e-63	0.0124837	0.847751	-0.397187	1.86295e-10	0.0872008	0.179083	-0.237231	0.000214545	0.33666	9.61418e-08	-0.292743
DENND4A	DENND4A	black	-0.01007	0.876927	-0.014088	0.82847	0.220255	0.000604885	-0.259076	5.0424e-05	-0.303109	1.80447e-06	0.154019	0.0171799	0.341482	6.12344e-08	0.129786	0.0450265	-0.0448247	0.490391	-0.143812	0.0262026	0.136699	0.0346729	0.390012	4.18524e-10	-0.18868	0.00341187	0.0644276	0.321278	-0.0919166	0.156616	-0.404826	7.70213e-11	-0.0115207	0.859368	0.593371	3.99992e-24	-0.540165	1.66848e-19	0.294146	3.72256e-06	0.0266625	0.681729	-0.491922	5.73255e-16	0.150528	0.0199025	-0.187585
PIM1	PIM1	black	-0.00881059	0.892219	-0.163898	0.0111582	-0.0915714	0.158184	-0.292625	4.19921e-06	-0.0896888	0.166949	0.247138	0.00011307	0.0209782	0.74696	0.362469	7.8464e-09	0.283403	8.59054e-06	0.278149	1.27731e-05	0.32241	3.48899e-07	0.200655	0.00182359	-0.4452	4.8994e-13	-0.354895	1.67586e-08	0.389896	4.23946e-10	-0.121272	0.0612194	0.27853	1.24138e-05	0.705039	3.10289e-37	-0.0456525	0.482407	-0.19824	0.00207516	-0.0166963	0.797346	-0.269088	2.48428e-05	0.142312	0.0278239	-0.439718
LOC100128262	LOC100128262	black	-0.00830318	0.898392	-0.238703	0.000195396	-0.203954	0.00152491	0.0801822	0.216802	0.0964383	0.137134	0.0375954	0.563016	-0.191305	0.00298308	0.250858	8.82844e-05	0.308531	1.15066e-06	0.323499	3.16916e-07	0.312073	8.53423e-07	-0.119955	0.0641091	-0.128312	0.047541	-0.238429	0.00019883	0.0905413	0.162936	0.0650449	0.316653	0.246204	0.000120245	0.445264	4.85719e-13	0.249908	9.40769e-05	-0.499941	1.61696e-16	0.102354	0.114518	0.06091	0.34846	0.230278	0.000331053	-0.123076
GSPT1	GSPT1	black	0.00703708	0.91382	-0.192597	0.00279066	-0.0710841	0.273711	-0.206307	0.00133997	-0.0790886	0.223156	0.123061	0.057469	0.100644	0.120732	0.319647	4.44591e-07	0.0386712	0.55189	0.271225	2.12805e-05	0.347114	3.57998e-08	0.0891256	0.169641	-0.327156	2.28789e-07	-0.220442	0.000598254	0.0376	0.562968	-0.28922	5.48573e-06	0.328258	2.07214e-07	0.842175	1.63519e-65	-0.072251	0.265892	-0.261989	4.11591e-05	0.0499395	0.442203	-0.218871	0.000656012	0.309763	1.03758e-06	-0.296502
PRDX6	PRDX6	black	0.00591298	0.927545	-0.180245	0.00519262	-0.128713	0.0468449	-0.198157	0.00208425	-0.0706235	0.276839	0.0882383	0.173946	0.0340431	0.600497	0.271716	2.05336e-05	0.223565	0.000497143	0.296217	3.15579e-06	0.3875	5.53072e-10	0.0178229	0.783998	-0.37576	1.97355e-09	-0.156439	0.0154896	0.199244	0.00196695	-0.115917	0.073668	0.284283	8.03238e-06	0.693631	1.27687e-35	-0.00286827	0.964817	-0.29676	3.02141e-06	-0.065161	0.315789	-0.196685	0.00225336	0.47703	5.51741e-15	-0.146122
GALNT10	GALNT10	black	0.00549852	0.932611	-0.117318	0.0702276	0.0924263	0.154321	-0.12498	0.0536578	-0.168718	0.0089644	0.170333	0.00832014	0.127304	0.0493269	0.237212	0.000214797	0.378302	1.50479e-09	-0.00706648	0.913461	0.236252	0.00022823	0.26016	4.67686e-05	-0.271651	2.06313e-05	-0.236247	0.000228304	0.277694	1.32139e-05	0.015	0.817554	0.0400327	0.537965	0.564647	1.58341e-21	-0.289513	5.36168e-06	-0.0122918	0.850064	0.119636	0.0648243	-0.342766	5.42321e-08	-0.0255097	0.694788	-0.395167
YBX3	YBX3	black	0.0042663	0.947688	-0.233098	0.000278077	-0.1256	0.0524728	-0.126394	0.0509862	-0.0145664	0.82274	0.106108	0.101752	0.0301064	0.643294	0.276823	1.40997e-05	0.200894	0.00180031	0.300179	2.29263e-06	0.432851	2.47258e-12	0.0278186	0.668729	-0.312309	8.36536e-07	-0.251063	8.70792e-05	0.0869254	0.180465	-0.150424	0.0199884	0.312184	8.45459e-07	0.800912	1.05234e-54	0.0348684	0.591689	-0.388344	5.0376e-10	0.13221	0.041135	-0.11565	0.0743397	0.378912	1.40949e-09	-0.254488
OTTHUMG00000151710	OTTHUMG00000151710	black	0.0041084	0.949622	0.0661908	0.308185	-0.00551003	0.93247	0.128966	0.0464104	0.153677	0.0174319	-0.215156	0.000813692	-0.132218	0.0411222	-0.210475	0.00106205	-0.166437	0.00994983	-0.0637514	0.326393	-0.200268	0.00186189	-0.238084	0.000203236	0.280443	1.07525e-05	0.0451304	0.487435	-0.184287	0.00425523	0.102506	0.113979	-0.0757934	0.2431	-0.371988	2.93858e-09	0.203178	0.00159084	0.0106202	0.870261	-0.0762415	0.240317	0.223885	0.000487746	-0.16149	0.0124222	0.0444101
SLC2A1-AS1	SLC2A1-AS1	black	-0.00296188	0.963669	-0.207861	0.00122936	-0.177927	0.0058103	-0.177179	0.00602304	-0.0143133	0.825771	0.107433	0.0975275	0.054252	0.403755	0.295314	3.39201e-06	0.131741	0.0418651	0.372966	2.6517e-09	0.104123	0.108355	0.103386	0.11089	-0.321332	3.8361e-07	-0.053148	0.413403	0.0355971	0.583962	-0.162938	0.0116477	0.351209	2.40725e-08	0.478016	4.76501e-15	0.142665	0.0274343	-0.353061	2.00791e-08	0.00729693	0.910651	-0.153512	0.0175544	0.285812	7.14321e-06	0.0515091
OAZ1	OAZ1	black	-0.00243698	0.970104	-0.116769	0.0715595	-0.0536351	0.40913	-0.151241	0.0193181	-0.200496	0.00183925	0.218456	0.000672095	0.0838272	0.196559	0.369088	3.97704e-09	0.28192	9.61643e-06	0.193645	0.0026428	0.424117	7.47233e-12	0.143687	0.0263349	-0.395026	2.38217e-10	-0.327615	2.19553e-07	0.34999	2.71057e-08	-0.0695856	0.283977	0.187939	0.00354246	0.709665	6.52857e-38	-0.170551	0.00823634	-0.141535	0.028697	0.0182152	0.779364	-0.35957	1.05152e-08	0.14038	0.0300373	-0.414361
WASF2	WASF2	black	0.00211866	0.974008	-0.0687805	0.2896	0.0509064	0.433406	-0.133756	0.0388029	-0.262316	4.02267e-05	0.195343	0.00241838	0.070656	0.276618	0.276984	1.39319e-05	0.394734	2.46226e-10	0.034362	0.597086	0.455196	1.25859e-13	0.179772	0.00531348	-0.364452	6.41118e-09	-0.380998	1.12584e-09	0.430214	3.46427e-12	0.0340646	0.600266	0.0119502	0.854184	0.68221	4.45178e-34	-0.293905	3.79452e-06	0.0144966	0.823575	0.0622333	0.338069	-0.429635	3.72927e-12	0.036354	0.575986	-0.516648
DYNLL2	DYNLL2	black	0.00192897	0.976334	-0.219088	0.00064773	-0.050406	0.437947	-0.225873	0.000432849	-0.0717508	0.269225	0.164404	0.0109078	0.128009	0.0480708	0.452871	1.73333e-13	0.0133676	0.837116	0.29968	2.38738e-06	0.460052	6.39892e-14	0.178052	0.00577521	-0.394511	2.52504e-10	-0.231422	0.000308519	0.121063	0.061671	-0.438528	1.18439e-12	0.411201	3.62177e-11	0.606001	2.37453e-25	-0.0942898	0.146145	-0.22048	0.00059692	0.0108148	0.867905	-0.217882	0.000694986	0.258404	5.28267e-05	-0.355875
SLC43A1	SLC43A1	black	-0.00190717	0.976602	-0.319283	4.58931e-07	-0.0949662	0.143261	-0.19539	0.00241241	-0.0763156	0.239859	0.257716	5.53952e-05	0.238139	0.000202534	0.385149	7.16457e-10	0.217554	0.000708362	0.344777	4.47895e-08	0.247457	0.000110708	0.302241	1.93767e-06	-0.382531	9.53448e-10	-0.0790196	0.223561	0.0344696	0.595938	-0.330887	1.63359e-07	0.428329	4.40122e-12	0.775047	3.78313e-49	-0.0256657	0.693015	-0.389321	4.5195e-10	0.105961	0.10223	-0.271346	2.10941e-05	0.356014	1.49989e-08	-0.128473
WNK1	WNK1	black	0.00124396	0.984737	-0.14356	0.0264688	-0.011427	0.860501	-0.0632846	0.329955	-0.0690327	0.287831	0.175383	0.00656285	-0.0332478	0.609039	0.17261	0.00748183	0.278461	1.24783e-05	0.0921775	0.155438	0.397543	1.78873e-10	0.0981084	0.130428	-0.295305	3.39433e-06	-0.316759	5.71314e-07	0.160387	0.0130419	-0.026066	0.688475	0.0649228	0.317564	0.738474	1.90454e-42	-0.0601217	0.354746	-0.194395	0.00254137	0.121784	0.060126	-0.102022	0.115705	0.0561541	0.387449	-0.41497
MIR891A	MIR891A	black	-0.00090639	0.988879	-0.14776	0.0223194	-0.109275	0.0918834	-0.13702	0.0342453	-0.163394	0.0114131	0.0786268	0.225879	0.023676	0.715743	0.223121	0.000510483	0.394854	2.42889e-10	0.231783	0.000301709	0.364497	6.3821e-09	0.022094	0.733995	-0.339722	7.22562e-08	-0.130841	0.0432957	0.311093	9.27366e-07	0.0704372	0.278111	0.163326	0.0114476	0.620663	7.61215e-27	-0.0471419	0.46822	-0.248739	0.000101693	-0.0113334	0.861632	-0.35594	1.51092e-08	0.421144	1.08098e-11	-0.0847342
SFI1	SFI1	blue	-0.940232	7.28817e-113	-0.82185	7.71543e-60	0.831535	1.89825e-62	0.8033	2.93826e-55	0.745348	1.28227e-43	-0.651881	2.64712e-30	0.597988	1.44546e-24	-0.629343	9.10198e-28	0.565725	1.27821e-21	-0.54246	1.09561e-19	-0.528974	1.23973e-18	-0.490877	6.74447e-16	-0.342404	5.61207e-08	0.443464	6.17524e-13	-0.423508	8.06239e-12	-0.297892	2.75857e-06	0.314115	7.17122e-07	-0.375347	2.06186e-09	-0.272929	1.87927e-05	-0.246481	0.000118076	0.209306	0.00113411	0.223903	0.000487221	-0.225341	0.000446959	-0.108649
FAM102A	FAM102A	blue	-0.933466	1.60508e-107	-0.870314	7.47705e-75	0.818292	6.40169e-59	0.710285	5.28497e-38	0.740382	9.08239e-43	-0.652373	2.31742e-30	0.683198	3.2957e-34	-0.549452	2.98195e-20	0.520331	5.55023e-18	-0.457258	9.45583e-14	-0.468752	1.85375e-14	-0.467884	2.10109e-14	-0.432861	2.46943e-12	0.426879	5.28492e-12	-0.436066	1.63258e-12	-0.427423	4.93495e-12	0.436363	1.57069e-12	-0.23923	0.000188938	-0.28436	7.98524e-06	-0.296493	3.08678e-06	0.261303	4.31829e-05	0.170376	0.00830368	-0.145899	0.0240826	-0.17346
SPOCK2	SPOCK2	blue	-0.931167	7.81997e-106	-0.886606	2.52905e-81	0.795908	1.44301e-53	0.711597	3.3746e-38	0.773324	8.34579e-49	-0.670584	1.40645e-32	0.641993	3.64464e-29	-0.494842	3.62978e-16	0.458413	8.05035e-14	-0.4131	2.88391e-11	-0.48996	7.77456e-16	-0.484081	1.91458e-15	-0.403042	9.4859e-11	0.398128	1.67283e-10	-0.465096	3.1334e-14	-0.470553	1.42811e-14	0.496782	2.67257e-16	-0.262726	3.90843e-05	-0.243233	0.000146003	-0.332412	1.42168e-07	0.218099	0.000686242	0.216693	0.000744648	-0.148479	0.0216683	-0.19926
OTTHUMG00000040633	OTTHUMG00000040633	blue	-0.928769	3.91857e-104	-0.795768	1.55065e-53	0.859321	5.79592e-71	0.766455	1.82798e-47	0.715554	8.5844e-39	-0.660907	2.21507e-31	0.600679	7.92647e-25	-0.60506	2.94362e-25	0.539858	1.76451e-19	-0.575555	1.75028e-22	-0.498987	1.88304e-16	-0.483879	1.97436e-15	-0.360363	9.70887e-09	0.42324	8.33523e-12	-0.392392	3.20657e-10	-0.311892	8.6667e-07	0.294226	3.69889e-06	-0.346175	3.91815e-08	-0.342764	5.42398e-08	-0.197877	0.00211558	0.228561	0.000367741	0.203325	0.00157809	-0.209054	0.00115023	-0.148244
OTTHUMG00000163183	OTTHUMG00000163183	blue	-0.927724	2.06696e-103	-0.820112	2.18179e-59	0.815941	2.52653e-58	0.749509	2.40122e-44	0.737443	2.83306e-42	-0.629952	7.82367e-28	0.613563	4.1182e-26	-0.603082	4.61244e-25	0.587882	1.31363e-23	-0.518308	7.83452e-18	-0.474826	7.64275e-15	-0.500907	1.3853e-16	-0.405123	7.43826e-11	0.435021	1.86911e-12	-0.369589	3.7752e-09	-0.284104	8.14318e-06	0.332614	1.39563e-07	-0.304075	1.66654e-06	-0.280044	1.10809e-05	-0.268202	2.64802e-05	0.229541	0.000346365	0.209016	0.00115263	-0.185399	0.00402568	-0.113594
ITFG2	ITFG2	blue	-0.926866	7.93535e-103	-0.84653	7.81069e-67	0.882024	2.08361e-79	0.753924	3.91207e-45	0.724964	3.00825e-40	-0.620134	8.64425e-27	0.701609	9.66282e-37	-0.60439	3.42822e-25	0.615989	2.32446e-26	-0.573974	2.42108e-22	-0.509633	3.34854e-17	-0.432799	2.48923e-12	-0.40707	5.91603e-11	0.451539	2.08006e-13	-0.38935	4.50521e-10	-0.319295	4.58473e-07	0.334104	1.21741e-07	-0.285073	7.56058e-06	-0.359783	1.02926e-08	-0.221451	0.000563682	0.282827	8.97638e-06	0.163665	0.0112752	-0.219786	0.000621771	-0.174665
NUDCD3	NUDCD3	blue	-0.925634	5.33371e-102	-0.803383	2.80943e-55	0.896121	1.40276e-85	0.772691	1.114e-48	0.706546	1.87317e-37	-0.615174	2.81848e-26	0.652697	2.12248e-30	-0.620273	8.36122e-27	0.618632	1.23917e-26	-0.623719	3.63166e-27	-0.526405	1.94431e-18	-0.412899	2.95454e-11	-0.359502	1.05872e-08	0.419651	1.29962e-11	-0.366892	4.99126e-09	-0.281999	9.55905e-06	0.260414	4.59492e-05	-0.338021	8.47149e-08	-0.383122	8.9404e-10	-0.162493	0.0118812	0.257611	5.57982e-05	0.173642	0.00712729	-0.277206	1.37035e-05	-0.19891
GALT	GALT	blue	-0.924076	5.66332e-101	-0.829793	5.74985e-62	0.839203	1.23614e-64	0.732016	2.22469e-41	0.667843	3.10304e-32	-0.592956	4.37935e-24	0.666401	4.69015e-32	-0.576028	1.58809e-22	0.678072	1.54944e-33	-0.543597	8.88448e-20	-0.450089	2.53431e-13	-0.42608	5.84433e-12	-0.424424	7.19176e-12	0.486174	1.3919e-15	-0.323261	3.23641e-07	-0.275722	1.52993e-05	0.309879	1.02747e-06	-0.267681	2.749e-05	-0.357414	1.30486e-08	-0.230537	0.000325806	0.253279	7.50022e-05	0.103195	0.111554	-0.1498	0.0205144	-0.0866126
RBM14	RBM14	blue	-0.923799	8.58327e-101	-0.806765	4.47218e-56	0.889049	2.22726e-82	0.761651	1.48707e-46	0.715453	8.8908e-39	-0.612315	5.51677e-26	0.65327	1.81686e-30	-0.64092	4.81727e-29	0.599277	1.0846e-24	-0.616314	2.15182e-26	-0.534917	4.31344e-19	-0.406866	6.06008e-11	-0.360777	9.31202e-09	0.472999	9.99584e-15	-0.390297	4.05413e-10	-0.303004	1.82009e-06	0.272089	1.99834e-05	-0.338959	7.76107e-08	-0.373357	2.54464e-09	-0.167521	0.00947026	0.253817	7.23197e-05	0.179835	0.00529732	-0.230093	0.000334826	-0.142448
NELL2	NELL2	blue	-0.923672	1.03684e-100	-0.778313	8.28009e-50	0.863335	2.41121e-72	0.717051	5.08246e-39	0.681445	5.6152e-34	-0.615621	2.53582e-26	0.664314	8.48998e-32	-0.577537	1.16269e-22	0.472266	1.11273e-14	-0.56642	1.11307e-21	-0.486837	1.25759e-15	-0.450661	2.34445e-13	-0.373218	2.58226e-09	0.460875	5.69995e-14	-0.433004	2.42433e-12	-0.390837	3.81672e-10	0.303046	1.81379e-06	-0.296232	3.15201e-06	-0.37614	1.89532e-09	-0.157732	0.0146468	0.254703	6.80937e-05	0.163591	0.011313	-0.200083	0.00188053	-0.175785
DIS3L2	DIS3L2	blue	-0.9234	1.55606e-100	-0.861607	9.59393e-72	0.852945	7.42075e-69	0.714778	1.12489e-38	0.723192	5.71427e-40	-0.603838	3.88655e-25	0.684666	2.10265e-34	-0.574412	2.21323e-22	0.614385	3.39504e-26	-0.521274	4.72273e-18	-0.485001	1.66472e-15	-0.418645	1.47036e-11	-0.457518	9.12066e-14	0.434755	1.93472e-12	-0.370862	3.30601e-09	-0.348836	3.0319e-08	0.375561	2.01568e-09	-0.238544	0.000197378	-0.332591	1.39855e-07	-0.252916	7.68663e-05	0.267133	2.85892e-05	0.154395	0.0169075	-0.178227	0.00572665	-0.179368
PLCG1	PLCG1	blue	-0.921904	1.40648e-99	-0.84898	1.35351e-67	0.860637	2.06544e-71	0.725945	2.10388e-40	0.726585	1.665e-40	-0.654451	1.3173e-30	0.672474	8.10913e-33	-0.558594	5.19172e-21	0.511548	2.43864e-17	-0.524315	2.79623e-18	-0.502363	1.09605e-16	-0.426902	5.26961e-12	-0.387841	5.32595e-10	0.434717	1.94424e-12	-0.444068	5.69877e-13	-0.417249	1.74409e-11	0.387467	5.55092e-10	-0.281527	9.90694e-06	-0.337755	8.68417e-08	-0.237522	0.000210624	0.235649	0.00023706	0.173673	0.00711688	-0.194494	0.00252828	-0.188494
PRMT7	PRMT7	blue	-0.921331	3.22749e-99	-0.880692	7.25729e-79	0.808967	1.32447e-56	0.745845	1.05173e-43	0.772215	1.38356e-48	-0.664266	8.60679e-32	0.626444	1.86417e-27	-0.545434	6.32228e-20	0.52954	1.12217e-18	-0.464464	3.42888e-14	-0.500267	1.53477e-16	-0.45815	8.35092e-14	-0.366717	5.08195e-09	0.409108	4.64817e-11	-0.462853	4.31054e-14	-0.399396	1.44627e-10	0.429519	3.78463e-12	-0.275156	1.59539e-05	-0.247565	0.000109925	-0.326323	2.46495e-07	0.253801	7.23991e-05	0.242513	0.000152978	-0.159221	0.0137268	-0.169285
TRAJ1	TRAJ1	blue	-0.919901	2.50109e-98	-0.809222	1.14953e-56	0.886859	1.97173e-81	0.73894	1.59031e-42	0.681524	5.48282e-34	-0.614564	3.25428e-26	0.672715	7.5559e-33	-0.606531	2.10365e-25	0.603947	3.79157e-25	-0.600071	9.08222e-25	-0.477182	5.39388e-15	-0.406503	6.32529e-11	-0.383303	8.76573e-10	0.452548	1.81176e-13	-0.382829	9.23006e-10	-0.322948	3.3273e-07	0.279673	1.13939e-05	-0.288326	5.88108e-06	-0.397978	1.70182e-10	-0.172834	0.00740359	0.263917	3.5936e-05	0.144637	0.0253462	-0.203866	0.00153219	-0.166185
TRAV1-2	TRAV1-2	blue	-0.919834	2.75097e-98	-0.809085	1.24058e-56	0.907601	2.66312e-91	0.736497	4.07199e-42	0.684226	2.40643e-34	-0.650149	4.21926e-30	0.691153	2.79769e-35	-0.608052	1.48323e-25	0.540068	1.69823e-19	-0.61064	8.1517e-26	-0.498328	2.09119e-16	-0.39805	1.68784e-10	-0.344911	4.42211e-08	0.435133	1.84231e-12	-0.438191	1.23772e-12	-0.382346	9.72826e-10	0.295616	3.31131e-06	-0.294908	3.50372e-06	-0.416019	2.02593e-11	-0.146401	0.0235956	0.265936	3.11399e-05	0.140451	0.0299535	-0.233507	0.000271077	-0.208655
PCSK7	PCSK7	blue	-0.919445	4.77209e-98	-0.873792	3.70181e-76	0.855903	8.04504e-70	0.704082	4.26633e-37	0.736478	4.10303e-42	-0.620033	8.85649e-27	0.687499	8.77184e-35	-0.544822	7.08249e-20	0.570938	4.49038e-22	-0.511889	2.30435e-17	-0.504685	7.52812e-17	-0.380289	1.21542e-09	-0.432631	2.54354e-12	0.446409	4.16635e-13	-0.395818	2.17742e-10	-0.418355	1.52357e-11	0.417211	1.7523e-11	-0.291053	4.75271e-06	-0.335116	1.10902e-07	-0.243068	0.000147573	0.253712	7.28369e-05	0.164217	0.0109997	-0.182244	0.00470811	-0.154218
MSTO2P	MSTO2P	blue	-0.919247	6.30471e-98	-0.861578	9.81278e-72	0.806061	6.57506e-56	0.716323	6.56128e-39	0.76433	4.64749e-47	-0.623543	3.78981e-27	0.629135	9.58572e-28	-0.581385	5.2142e-23	0.550717	2.34872e-20	-0.482448	2.45161e-15	-0.508719	3.89313e-17	-0.435565	1.74214e-12	-0.408662	4.90047e-11	0.477923	4.83156e-15	-0.427058	5.16761e-12	-0.370782	3.33366e-09	0.396154	2.09558e-10	-0.296234	3.15152e-06	-0.24958	9.61608e-05	-0.306569	1.35558e-06	0.282027	9.5384e-06	0.247587	0.000109767	-0.131475	0.0422828	-0.0666928
THOC3	THOC3	blue	-0.918238	2.58265e-97	-0.834862	2.20603e-63	0.847646	3.53045e-67	0.705325	2.81962e-37	0.738324	2.01791e-42	-0.603083	4.61063e-25	0.683926	2.63786e-34	-0.593256	4.10206e-24	0.520087	5.78666e-18	-0.535539	3.85757e-19	-0.497161	2.51711e-16	-0.393213	2.92361e-10	-0.40578	6.88673e-11	0.475955	6.46926e-15	-0.447308	3.69173e-13	-0.399187	1.48148e-10	0.359658	1.0423e-08	-0.279359	1.16662e-05	-0.323458	3.18068e-07	-0.239081	0.000190744	0.265965	3.10762e-05	0.214472	0.000846289	-0.160579	0.0129323	-0.115114
SEPT1	SEPT1	blue	-0.917839	4.4905e-97	-0.876368	3.77109e-77	0.848243	2.3008e-67	0.696663	4.8346e-36	0.692822	1.65098e-35	-0.598663	1.24391e-24	0.713668	1.65288e-38	-0.544832	7.07062e-20	0.637493	1.16488e-28	-0.510015	3.14351e-17	-0.464523	3.40029e-14	-0.361979	8.24585e-09	-0.439138	1.09335e-12	0.457843	8.7168e-14	-0.372421	2.80805e-09	-0.379187	1.36848e-09	0.388942	4.7139e-10	-0.22303	0.000513256	-0.347539	3.43643e-08	-0.262762	3.89839e-05	0.32546	2.6624e-07	0.113361	0.0802946	-0.158013	0.014469	-0.151481
C5orf45	C5orf45	blue	-0.917667	5.69069e-97	-0.866413	1.96462e-73	0.767226	1.29955e-47	0.742382	4.15205e-43	0.764065	5.21806e-47	-0.641957	3.67891e-29	0.592591	4.74326e-24	-0.568089	7.97214e-22	0.542466	1.09442e-19	-0.433636	2.23524e-12	-0.482593	2.3985e-15	-0.518291	7.85709e-18	-0.400973	1.20589e-10	0.465389	3.00528e-14	-0.437161	1.41586e-12	-0.364025	6.69693e-09	0.418107	1.57052e-11	-0.250338	9.14118e-05	-0.207265	0.00127077	-0.358557	1.16402e-08	0.240791	0.000170959	0.243522	0.000143293	-0.097711	0.132	-0.0645867
BCL11B	BCL11B	blue	-0.916119	4.71088e-96	-0.850892	3.37446e-68	0.829839	5.5857e-62	0.68894	5.60096e-35	0.720737	1.37868e-39	-0.660229	2.67628e-31	0.670238	1.555e-32	-0.514904	1.39221e-17	0.450409	2.4262e-13	-0.464525	3.39949e-14	-0.496492	2.79798e-16	-0.435922	1.6633e-12	-0.401949	1.07702e-10	0.420554	1.16274e-11	-0.456705	1.02124e-13	-0.478225	4.61891e-15	0.442878	6.67548e-13	-0.268869	2.52395e-05	-0.314601	6.87905e-07	-0.253426	7.42583e-05	0.230362	0.000329342	0.159015	0.0138509	-0.163302	0.0114601	-0.193335
TLR5	TLR5	blue	0.91595	5.91977e-96	0.900534	1.07215e-87	-0.742703	3.65812e-43	-0.589586	9.10405e-24	-0.688846	5.7672e-35	0.490104	7.60296e-16	-0.692155	2.03912e-35	0.401626	1.11807e-10	-0.514198	1.56722e-17	0.332505	1.40966e-07	0.395749	2.19448e-10	0.283368	8.61405e-06	0.564719	1.56093e-21	-0.382359	9.71458e-10	0.361531	8.6289e-09	0.575671	1.70928e-22	-0.543467	9.10122e-20	0.123615	0.0563469	0.258573	5.22111e-05	0.326963	2.32772e-07	-0.225943	0.000431049	-0.119334	0.0655092	0.0409474	0.52871	0.155802
LY9	LY9	blue	-0.915709	8.18643e-96	-0.840472	5.23668e-65	0.864374	1.04148e-72	0.704253	4.03146e-37	0.698775	2.4409e-36	-0.642347	3.32367e-29	0.698418	2.74113e-36	-0.570001	5.42686e-22	0.567864	8.3407e-22	-0.537531	2.69301e-19	-0.486125	1.40225e-15	-0.431544	2.92371e-12	-0.410572	3.90425e-11	0.447417	3.63806e-13	-0.410132	4.11486e-11	-0.376039	1.91584e-09	0.359955	1.01158e-08	-0.229398	0.000349411	-0.366808	5.03462e-09	-0.224206	0.000478462	0.284054	8.17432e-06	0.133722	0.0388523	-0.168564	0.00902843	-0.17615
CD5	CD5	blue	-0.915435	1.18221e-95	-0.857339	2.68492e-70	0.8303	4.17147e-62	0.730107	4.54014e-41	0.70648	1.91568e-37	-0.647654	8.21897e-30	0.666357	4.74863e-32	-0.576073	1.57322e-22	0.621469	6.26654e-27	-0.505927	6.15033e-17	-0.439339	1.065e-12	-0.455239	1.25117e-13	-0.407311	5.75042e-11	0.435229	1.81955e-12	-0.387169	5.73657e-10	-0.337424	8.95545e-08	0.360784	9.3049e-09	-0.242187	0.000156239	-0.303816	1.70256e-06	-0.280628	1.06033e-05	0.290347	5.02331e-06	0.155423	0.0161803	-0.164862	0.010685	-0.16193
MPRIP	MPRIP	blue	-0.91473	3.03077e-95	-0.868009	5.2239e-74	0.862655	4.16078e-72	0.717143	4.92105e-39	0.725399	2.56734e-40	-0.622756	4.58923e-27	0.706047	2.21511e-37	-0.524929	2.51382e-18	0.526267	1.99164e-18	-0.512369	2.12719e-17	-0.466663	2.5042e-14	-0.407495	5.62689e-11	-0.423249	8.32604e-12	0.425284	6.45776e-12	-0.4198	1.27591e-11	-0.431282	3.02319e-12	0.42294	8.65227e-12	-0.244984	0.000130262	-0.358762	1.14034e-08	-0.249279	9.81065e-05	0.274572	1.66557e-05	0.153133	0.0178386	-0.180073	0.00523639	-0.200526
ESYT1	ESYT1	blue	-0.914639	3.419e-95	-0.796207	1.23666e-53	0.899268	4.44005e-87	0.756061	1.60342e-45	0.655027	1.12569e-30	-0.577533	1.16388e-22	0.654523	1.29178e-30	-0.597246	1.70433e-24	0.633421	3.27882e-28	-0.63084	6.2686e-28	-0.4533	1.6342e-13	-0.371017	3.25294e-09	-0.386664	6.06534e-10	0.430416	3.37657e-12	-0.339188	7.5963e-08	-0.299349	2.45234e-06	0.240045	0.000179336	-0.30396	1.68251e-06	-0.419956	1.25166e-11	-0.145372	0.024604	0.321182	3.88707e-07	0.137478	0.0336438	-0.243101	0.000147259	-0.201401
VSIG1	VSIG1	blue	-0.913952	8.48384e-95	-0.764856	3.69342e-47	0.857601	2.19612e-70	0.729628	5.42401e-41	0.635578	1.89895e-28	-0.616989	1.83316e-26	0.669656	1.84014e-32	-0.598965	1.1628e-24	0.566164	1.17143e-21	-0.586853	1.63759e-23	-0.439526	1.03915e-12	-0.462041	4.83544e-14	-0.365588	5.70761e-09	0.463181	4.1147e-14	-0.390098	4.14498e-10	-0.300358	2.25951e-06	0.242058	0.000157547	-0.251906	8.22882e-05	-0.394633	2.49052e-10	-0.157781	0.0146156	0.277174	1.37365e-05	0.121101	0.0615885	-0.187495	0.00362299	-0.156015
TCF7	TCF7	blue	-0.913892	9.18147e-95	-0.849378	1.0155e-67	0.797972	4.94386e-54	0.689025	5.45407e-35	0.685881	1.44714e-34	-0.617762	1.52533e-26	0.693152	1.48678e-35	-0.515628	1.23273e-17	0.562051	2.64276e-21	-0.448096	3.31965e-13	-0.42997	3.57377e-12	-0.474163	8.42657e-15	-0.443235	6.36679e-13	0.446051	4.37113e-13	-0.382544	9.521e-10	-0.376764	1.77354e-09	0.413844	2.63653e-11	-0.192118	0.00286059	-0.310129	1.00604e-06	-0.29196	4.42538e-06	0.234221	0.00025926	0.110594	0.0880044	-0.108474	0.0943058	-0.140109
PCNXL2	PCNXL2	blue	-0.911551	1.9107e-93	-0.785492	2.67442e-51	0.920259	1.50344e-98	0.737319	2.97131e-42	0.672635	7.73491e-33	-0.642741	2.99892e-29	0.702751	6.63113e-37	-0.636338	1.56494e-28	0.542254	1.13794e-19	-0.643669	2.35284e-29	-0.496355	2.8595e-16	-0.416896	1.82093e-11	-0.353424	1.93742e-08	0.473274	9.60021e-15	-0.417367	1.71924e-11	-0.344071	4.79064e-08	0.260054	4.71146e-05	-0.314929	6.68832e-07	-0.437449	1.36366e-12	-0.117762	0.069166	0.253742	7.26891e-05	0.135822	0.0358627	-0.227382	0.0003951	-0.167959
CHMP7	CHMP7	blue	-0.911149	3.19351e-93	-0.735352	6.30591e-42	0.906347	1.21781e-90	0.714044	1.45135e-38	0.640018	6.08325e-29	-0.602799	4.91663e-25	0.672488	8.07664e-33	-0.600691	7.90359e-25	0.511172	2.5955e-17	-0.649027	5.69932e-30	-0.492586	5.1689e-16	-0.381357	1.08286e-09	-0.335043	1.11653e-07	0.448361	3.20279e-13	-0.369092	3.97521e-09	-0.346588	3.76591e-08	0.224789	0.000462029	-0.347678	3.3907e-08	-0.459674	6.74747e-14	-0.0568625	0.38148	0.254253	7.0209e-05	0.11575	0.0740855	-0.257778	5.51587e-05	-0.200575
HMGB2	HMGB2	blue	0.911056	3.59045e-93	0.847542	3.80149e-67	-0.722613	7.03943e-40	-0.792331	8.96855e-53	-0.783135	8.37263e-51	0.674768	4.1334e-33	-0.46043	6.06835e-14	0.536963	2.98466e-19	-0.539746	1.80116e-19	0.397216	1.85668e-10	0.405041	7.5099e-11	0.588109	1.25105e-23	0.308228	1.18025e-06	-0.287147	6.44405e-06	0.407698	5.49357e-11	0.284109	8.13998e-06	-0.406476	6.34546e-11	0.285035	7.58265e-06	0.133213	0.0396092	0.393555	2.81294e-10	-0.251936	8.2121e-05	-0.303104	1.80525e-06	0.16062	0.0129088	0.219072
CCDC88C	CCDC88C	blue	-0.910404	8.20133e-93	-0.843668	5.82447e-66	0.895442	2.91025e-85	0.722991	6.1423e-40	0.698677	2.51964e-36	-0.615349	2.7043e-26	0.703996	4.38963e-37	-0.576344	1.48788e-22	0.544988	6.86837e-20	-0.570539	4.86828e-22	-0.484107	1.90709e-15	-0.38063	1.17145e-09	-0.383669	8.42277e-10	0.430429	3.37086e-12	-0.420186	1.21673e-11	-0.414186	2.52997e-11	0.362137	8.11498e-09	-0.286379	6.83743e-06	-0.39588	2.16202e-10	-0.182931	0.00455105	0.270696	2.21145e-05	0.129716	0.0451424	-0.219563	0.000629972	-0.207243
TMEM63A	TMEM63A	blue	-0.91024	1.00946e-92	-0.78999	2.9086e-52	0.830791	3.05354e-62	0.75557	1.96963e-45	0.698914	2.3335e-36	-0.510951	2.69247e-17	0.60635	2.19238e-25	-0.590506	7.46211e-24	0.631482	5.33865e-28	-0.568637	7.14179e-22	-0.427792	4.71012e-12	-0.446029	4.38421e-13	-0.374041	2.36758e-09	0.441461	8.0536e-13	-0.304929	1.55309e-06	-0.248478	0.000103472	0.270028	2.32127e-05	-0.321264	3.85924e-07	-0.330413	1.70541e-07	-0.210777	0.00104412	0.261466	4.26946e-05	0.184181	0.00427768	-0.228781	0.000362832	-0.147486
LINC00402	LINC00402	blue	-0.910054	1.27423e-92	-0.779687	4.33433e-50	0.810639	5.20468e-57	0.712346	2.60897e-38	0.7074	1.40569e-37	-0.621931	5.60455e-27	0.646115	1.23585e-29	-0.581914	4.66592e-23	0.454995	1.29406e-13	-0.512852	1.96269e-17	-0.488139	1.02977e-15	-0.481155	2.97907e-15	-0.368644	4.16441e-09	0.465531	2.94481e-14	-0.440351	9.32354e-13	-0.370548	3.41624e-09	0.33395	1.2348e-07	-0.302784	1.85324e-06	-0.29698	2.9686e-06	-0.21185	0.000982694	0.21676	0.000741775	0.208687	0.00117407	-0.178994	0.00551809	-0.13044
GOLGA8A	GOLGA8A	blue	-0.908686	7.01867e-92	-0.806977	3.97954e-56	0.858936	7.81772e-71	0.680888	6.64538e-34	0.734977	7.27247e-42	-0.605811	2.48033e-25	0.690235	3.73443e-35	-0.622301	5.12398e-27	0.484048	1.92408e-15	-0.560015	3.9372e-21	-0.519327	6.58759e-18	-0.394807	2.44202e-10	-0.423503	8.06734e-12	0.52277	3.65176e-18	-0.452453	1.83567e-13	-0.404114	8.371e-11	0.339422	7.43191e-08	-0.308928	1.11295e-06	-0.344324	4.6769e-08	-0.191635	0.00293282	0.257598	5.58451e-05	0.21742	0.000713884	-0.141462	0.0287792	-0.079524
TRABD2A	TRABD2A	blue	-0.908423	9.70645e-92	-0.818846	4.61875e-59	0.77506	3.75996e-49	0.694449	9.83762e-36	0.696073	5.84628e-36	-0.62883	1.03384e-27	0.640773	5.00405e-29	-0.47618	6.25806e-15	0.451975	1.95969e-13	-0.429267	3.90758e-12	-0.446773	3.96758e-13	-0.482946	2.2738e-15	-0.384829	7.41988e-10	0.429542	3.77368e-12	-0.443344	6.27459e-13	-0.418119	1.5682e-11	0.416648	1.87667e-11	-0.23108	0.000315103	-0.286248	6.90727e-06	-0.281279	1.00949e-05	0.190412	0.00312307	0.162026	0.0121304	-0.127367	0.0492131	-0.149116
EVL	EVL	blue	-0.908322	1.09971e-91	-0.890841	3.61059e-83	0.819143	3.87442e-59	0.666271	4.86719e-32	0.73283	1.63875e-41	-0.657926	5.07376e-31	0.692721	1.70464e-35	-0.511795	2.34065e-17	0.535951	3.58199e-19	-0.44145	8.06551e-13	-0.480577	3.24977e-15	-0.391732	3.45306e-10	-0.426987	5.2138e-12	0.429021	4.0314e-12	-0.433856	2.17262e-12	-0.463215	4.09488e-14	0.474621	7.87727e-15	-0.249843	9.44894e-05	-0.295463	3.35196e-06	-0.292479	4.24804e-06	0.220112	0.000609991	0.147058	0.0229707	-0.139609	0.0309621	-0.159915
TMC8	TMC8	blue	-0.907846	1.97354e-91	-0.911264	2.75608e-93	0.73963	1.21704e-42	0.681633	5.3035e-34	0.745387	1.2627e-43	-0.548973	3.26307e-20	0.627056	1.60315e-27	-0.479496	3.82072e-15	0.668196	2.8039e-32	-0.367004	4.93402e-09	-0.418463	1.50365e-11	-0.426599	5.47499e-12	-0.504849	7.33017e-17	0.400224	1.3148e-10	-0.304435	1.6178e-06	-0.352208	2.18316e-08	0.483853	1.98187e-15	-0.200323	0.00185646	-0.199219	0.00196958	-0.398179	1.6632e-10	0.250227	9.20979e-05	0.175577	0.00650275	-0.093574	0.149246	-0.132125
CIRBP	CIRBP	blue	-0.907833	2.00417e-91	-0.792354	8.86382e-53	0.804613	1.44584e-55	0.685184	1.79344e-34	0.700299	1.48493e-36	-0.564016	1.794e-21	0.661298	1.98557e-31	-0.534889	4.33516e-19	0.498388	2.07155e-16	-0.491184	6.43039e-16	-0.49965	1.69392e-16	-0.398561	1.59198e-10	-0.467343	2.27108e-14	0.449601	2.70791e-13	-0.350386	2.60824e-08	-0.376359	1.85178e-09	0.364954	6.09025e-09	-0.298117	2.7089e-06	-0.304695	1.5834e-06	-0.208036	0.00121744	0.26233	4.01868e-05	0.171945	0.00771872	-0.166546	0.00990061	-0.157077
NSUN5P1	NSUN5P1	blue	-0.906882	6.38054e-91	-0.864814	7.28441e-73	0.782424	1.17809e-50	0.701772	9.15843e-37	0.76169	1.46238e-46	-0.582461	4.15821e-23	0.658041	4.91462e-31	-0.551095	2.1866e-20	0.577312	1.21813e-22	-0.454648	1.35748e-13	-0.49337	4.57291e-16	-0.446054	4.36965e-13	-0.45955	6.86615e-14	0.522345	3.92904e-18	-0.395984	2.13655e-10	-0.350217	2.6514e-08	0.417682	1.65439e-11	-0.279312	1.1707e-05	-0.236848	0.000219805	-0.330686	1.66369e-07	0.27598	1.50101e-05	0.231207	0.000312646	-0.116377	0.0725238	-0.0195803
RFTN1	RFTN1	blue	-0.906875	6.43511e-91	-0.839659	9.08836e-65	0.869769	1.188e-74	0.713706	1.63137e-38	0.740036	1.03918e-42	-0.669397	1.98309e-32	0.671741	1.00454e-32	-0.596784	1.88802e-24	0.491102	6.5124e-16	-0.539774	1.7919e-19	-0.511304	2.53928e-17	-0.40583	6.84648e-11	-0.359716	1.03618e-08	0.389971	4.20427e-10	-0.455563	1.19631e-13	-0.424222	7.37498e-12	0.385291	7.05357e-10	-0.317532	5.34367e-07	-0.333651	1.26919e-07	-0.208938	0.00115766	0.266887	2.90971e-05	0.193676	0.00263848	-0.216304	0.000761598	-0.217871
SLC7A6	SLC7A6	blue	-0.906855	6.59679e-91	-0.738839	1.6534e-42	0.913865	9.50965e-95	0.740374	9.11157e-43	0.641743	3.88943e-29	-0.605861	2.45174e-25	0.693566	1.30355e-35	-0.623869	3.50094e-27	0.55463	1.1151e-20	-0.6705	1.44104e-32	-0.494226	3.99874e-16	-0.377321	1.67126e-09	-0.356975	1.36326e-08	0.477486	5.15574e-15	-0.375274	2.07801e-09	-0.297315	2.88971e-06	0.202579	0.00164343	-0.368618	4.17584e-09	-0.461524	5.20151e-14	-0.061131	0.346711	0.263752	3.63566e-05	0.12035	0.0632303	-0.259631	4.85219e-05	-0.14909
SIDT1	SIDT1	blue	-0.906556	9.4698e-91	-0.80581	7.54248e-56	0.911754	1.4728e-93	0.711739	3.21371e-38	0.675804	3.0431e-33	-0.6276	1.40204e-27	0.685865	1.45429e-34	-0.594441	3.16404e-24	0.575725	1.69035e-22	-0.617529	1.61228e-26	-0.475531	6.88768e-15	-0.380472	1.19156e-09	-0.382299	9.77706e-10	0.421636	1.01726e-11	-0.385955	6.55728e-10	-0.359799	1.02758e-08	0.286228	6.91801e-06	-0.26503	3.3213e-05	-0.433729	2.20858e-12	-0.140577	0.0298047	0.319313	4.57751e-07	0.127792	0.0484555	-0.226919	0.000406343	-0.237423
RASA3	RASA3	blue	-0.906508	1.00305e-90	-0.82318	3.45574e-60	0.860173	2.97536e-71	0.726091	1.99509e-40	0.679267	1.08329e-33	-0.601027	7.33041e-25	0.653791	1.57674e-30	-0.536012	3.54291e-19	0.549311	3.06223e-20	-0.541804	1.23614e-19	-0.348298	3.19361e-08	-0.416173	1.9884e-11	-0.422301	9.3674e-12	0.393462	2.8428e-10	-0.362481	7.83632e-09	-0.388309	5.05728e-10	0.348187	3.22805e-08	-0.273416	1.81344e-05	-0.380212	1.22548e-09	-0.205035	0.00143717	0.293465	3.92936e-06	0.141541	0.0286898	-0.18717	0.00368295	-0.223571
MIR1203	MIR1203	blue	-0.905909	2.06078e-90	-0.811783	2.73164e-57	0.760738	2.20287e-46	0.767834	9.92225e-48	0.824423	1.62144e-60	-0.701343	1.05472e-36	0.504931	7.23305e-17	-0.627514	1.43191e-27	0.473721	8.99124e-15	-0.460254	6.22046e-14	-0.557907	5.93108e-21	-0.553621	1.35268e-20	-0.314694	6.82432e-07	0.367339	4.76647e-09	-0.447445	3.62445e-13	-0.2941	3.73626e-06	0.373198	2.58762e-09	-0.426326	5.66584e-12	-0.126806	0.0502298	-0.317123	5.53613e-07	0.204125	0.0015107	0.363044	7.40066e-09	-0.26493	3.34499e-05	-0.145032
TRAJ38	TRAJ38	blue	-0.905417	3.71001e-90	-0.811309	3.56869e-57	0.866501	1.8277e-73	0.72691	1.47805e-40	0.743366	2.81653e-43	-0.683728	2.80298e-34	0.659747	3.06128e-31	-0.615035	2.91229e-26	0.418669	1.46614e-11	-0.551402	2.06285e-20	-0.533409	5.64998e-19	-0.440638	8.97732e-13	-0.314196	7.1217e-07	0.434409	2.02308e-12	-0.519771	6.10738e-18	-0.436931	1.45879e-12	0.362001	8.22805e-09	-0.331443	1.55302e-07	-0.328448	2.037e-07	-0.187987	0.00353392	0.224293	0.000475971	0.221242	0.000570696	-0.227055	0.000403017	-0.192375
THEM4	THEM4	blue	-0.905388	3.84393e-90	-0.802872	3.69818e-55	0.858356	1.22614e-70	0.693658	1.26573e-35	0.675334	3.49723e-33	-0.627636	1.38933e-27	0.710968	4.18518e-38	-0.58817	1.23491e-23	0.498298	2.10142e-16	-0.551321	2.09477e-20	-0.468512	1.91918e-14	-0.406129	6.60985e-11	-0.376834	1.76031e-09	0.478173	4.65505e-15	-0.445996	4.40379e-13	-0.399665	1.40226e-10	0.335461	1.07428e-07	-0.257847	5.48965e-05	-0.386147	6.42064e-10	-0.184754	0.00415734	0.235396	0.000240855	0.124783	0.0540401	-0.12401	0.0555571	-0.119403
KLHL3	KLHL3	blue	-0.905291	4.31024e-90	-0.817758	8.75739e-59	0.728958	6.9518e-41	0.719592	2.07187e-39	0.764534	4.25212e-47	-0.635621	1.87829e-28	0.507084	5.0908e-17	-0.530672	9.18845e-19	0.516066	1.14501e-17	-0.399878	1.36834e-10	-0.450784	2.30548e-13	-0.533709	5.35528e-19	-0.409586	4.39124e-11	0.307329	1.27235e-06	-0.374426	2.27327e-09	-0.323914	3.05467e-07	0.393055	2.97621e-10	-0.276359	1.45943e-05	-0.152496	0.018325	-0.341945	5.86152e-08	0.209859	0.00109949	0.276669	1.42618e-05	-0.19932	0.00195895	-0.219696
OTTHUMG00000132087	OTTHUMG00000132087	blue	-0.905157	5.05578e-90	-0.782685	1.03967e-50	0.876353	3.8228e-77	0.708497	9.70349e-38	0.660855	2.24736e-31	-0.596686	1.92922e-24	0.646042	1.26014e-29	-0.569756	5.70247e-22	0.539406	1.91601e-19	-0.595809	2.3414e-24	-0.496662	2.72418e-16	-0.390268	4.06706e-10	-0.355255	1.61718e-08	0.458623	7.81753e-14	-0.386752	6.00653e-10	-0.354966	1.66411e-08	0.283857	8.29846e-06	-0.314328	7.04178e-07	-0.410919	3.74592e-11	-0.140301	0.0301304	0.243427	0.000144179	0.136493	0.0349496	-0.209115	0.00114628	-0.129406
CD6	CD6	blue	-0.905102	5.39832e-90	-0.881978	2.17651e-79	0.795426	1.84959e-53	0.720337	1.58995e-39	0.735012	7.17588e-42	-0.654496	1.3014e-30	0.653756	1.59222e-30	-0.554625	1.11631e-20	0.609677	1.01936e-25	-0.45124	2.16667e-13	-0.461071	5.54464e-14	-0.466469	2.57491e-14	-0.410916	3.74728e-11	0.450387	2.43346e-13	-0.403006	9.52475e-11	-0.353836	1.86042e-08	0.41904	1.4009e-11	-0.256435	6.04951e-05	-0.248176	0.000105569	-0.33213	1.45875e-07	0.282922	8.9115e-06	0.177463	0.00594155	-0.142361	0.0277693	-0.112645
USP36	USP36	blue	-0.90489	6.94194e-90	-0.855168	1.40408e-69	0.857485	2.40126e-70	0.717029	5.12237e-39	0.698401	2.75656e-36	-0.608117	1.46145e-25	0.693399	1.37459e-35	-0.552691	1.61505e-20	0.602889	4.81762e-25	-0.528624	1.31845e-18	-0.482149	2.56505e-15	-0.39187	3.40008e-10	-0.420465	1.17555e-11	0.42326	8.31481e-12	-0.362276	8.00114e-09	-0.35985	1.02237e-08	0.373928	2.39594e-09	-0.262531	3.96222e-05	-0.347344	3.50151e-08	-0.244614	0.000133449	0.274802	1.63766e-05	0.134781	0.037319	-0.202858	0.00161877	-0.17959
EPHX2	EPHX2	blue	-0.904275	1.43587e-89	-0.797215	7.33364e-54	0.777181	1.4057e-49	0.686053	1.37236e-34	0.686657	1.13854e-34	-0.609614	1.03436e-25	0.599956	9.31903e-25	-0.489861	7.89476e-16	0.484387	1.82756e-15	-0.448154	3.29366e-13	-0.40836	5.07957e-11	-0.474266	8.29971e-15	-0.413904	2.61756e-11	0.378566	1.46287e-09	-0.381985	1.0117e-09	-0.387129	5.76218e-10	0.373373	2.54047e-09	-0.236976	0.000218033	-0.28618	6.94319e-06	-0.258774	5.14917e-05	0.178573	0.00563188	0.170365	0.00830804	-0.158997	0.0138617	-0.182613
ARHGEF18	ARHGEF18	blue	-0.903598	3.17566e-89	-0.829838	5.58928e-62	0.781324	1.99383e-50	0.786571	1.57797e-51	0.719707	1.98891e-39	-0.619444	1.02034e-26	0.566512	1.09278e-21	-0.485811	1.47127e-15	0.495373	3.33864e-16	-0.445617	4.63298e-13	-0.455916	1.13929e-13	-0.47368	9.04575e-15	-0.349299	2.89884e-08	0.327439	2.23052e-07	-0.4058	6.87042e-11	-0.354751	1.69985e-08	0.409434	4.47117e-11	-0.308175	1.18548e-06	-0.262581	3.9483e-05	-0.29314	4.03172e-06	0.227328	0.000396391	0.179261	0.00544704	-0.239647	0.000183968	-0.232176
LCK	LCK	blue	-0.903521	3.47119e-89	-0.874482	2.01708e-76	0.835416	1.53433e-63	0.712693	2.31452e-38	0.741451	5.98286e-43	-0.658209	4.69157e-31	0.678462	1.37887e-33	-0.55381	1.30466e-20	0.523856	3.02753e-18	-0.489818	7.94764e-16	-0.504583	7.65338e-17	-0.395864	2.16606e-10	-0.374391	2.28157e-09	0.443562	6.09542e-13	-0.46524	3.06964e-14	-0.440521	9.11666e-13	0.424078	7.50875e-12	-0.280473	1.07284e-05	-0.297041	2.95407e-06	-0.278377	1.25569e-05	0.271599	2.07098e-05	0.199156	0.00197618	-0.166537	0.00990474	-0.15805
GOLGA8B	GOLGA8B	blue	-0.903482	3.63371e-89	-0.794691	2.69765e-53	0.864454	9.75521e-73	0.670863	1.2969e-32	0.71078	4.46423e-38	-0.595931	2.27936e-24	0.69834	2.81107e-36	-0.612885	4.82874e-26	0.481776	2.71327e-15	-0.569108	6.49739e-22	-0.515307	1.30095e-17	-0.378514	1.47098e-09	-0.42568	6.14528e-12	0.525759	2.176e-18	-0.440615	9.00451e-13	-0.406568	6.2771e-11	0.326545	2.4166e-07	-0.304553	1.60217e-06	-0.369247	3.91171e-09	-0.167544	0.0094605	0.256589	5.9856e-05	0.189641	0.00324871	-0.144277	0.025717	-0.0806542
PDE4DIP	PDE4DIP	blue	-0.90272	8.80811e-89	-0.822987	3.88394e-60	0.819666	2.8431e-59	0.774816	4.20896e-49	0.779043	5.87397e-50	-0.66295	1.24839e-31	0.582235	4.36113e-23	-0.584459	2.72616e-23	0.464188	3.56653e-14	-0.522653	3.72582e-18	-0.500462	1.48769e-16	-0.506343	5.7464e-17	-0.320391	4.16607e-07	0.416502	1.91034e-11	-0.494695	3.71466e-16	-0.367502	4.68674e-09	0.349501	2.84256e-08	-0.329343	1.87904e-07	-0.25184	8.26541e-05	-0.273627	1.78545e-05	0.238215	0.000201553	0.329813	1.80081e-07	-0.191449	0.00296104	-0.153084
LOC100133315	LOC100133315	blue	-0.902626	9.82384e-89	-0.795913	1.43892e-53	0.905526	3.25743e-90	0.701686	9.423e-37	0.681628	5.31232e-34	-0.553425	1.40418e-20	0.704674	3.50396e-37	-0.596123	2.18476e-24	0.567946	8.20381e-22	-0.625385	2.41755e-27	-0.505035	7.11155e-17	-0.323144	3.27021e-07	-0.396232	2.0771e-10	0.461758	5.03274e-14	-0.399855	1.37187e-10	-0.366953	4.95972e-09	0.273605	1.78837e-05	-0.285917	7.0855e-06	-0.430784	3.22179e-12	-0.1277	0.0486186	0.307633	1.24043e-06	0.152366	0.0184254	-0.219855	0.000619251	-0.1707
TRAV8-3	TRAV8-3	blue	-0.902472	1.17288e-88	-0.794462	3.03356e-53	0.888132	5.57714e-82	0.714788	1.12098e-38	0.668364	2.67116e-32	-0.621483	6.24555e-27	0.68787	7.81601e-35	-0.599152	1.11535e-24	0.531225	8.33217e-19	-0.601135	7.15476e-25	-0.503055	9.80284e-17	-0.376688	1.78803e-09	-0.354262	1.78396e-08	0.468942	1.80368e-14	-0.437704	1.31907e-12	-0.390202	4.09713e-10	0.285456	7.34142e-06	-0.289169	5.50741e-06	-0.404323	8.16831e-11	-0.141897	0.0282866	0.23735	0.000212927	0.143912	0.0260979	-0.212192	0.000963825	-0.1557
CD4	CD4	blue	-0.902097	1.80623e-88	-0.790575	2.17065e-52	0.848	2.73938e-67	0.809286	1.10906e-56	0.68294	3.56453e-34	-0.650534	3.80482e-30	0.592531	4.80558e-24	-0.638447	9.12e-29	0.624558	2.95939e-27	-0.589255	9.77763e-24	-0.454066	1.47079e-13	-0.497065	2.5555e-16	-0.312897	7.9567e-07	0.387784	5.35965e-10	-0.381391	1.07892e-09	-0.232224	0.000293581	0.23582	0.000234529	-0.311188	9.19909e-07	-0.326697	2.38382e-07	-0.208536	0.00118398	0.267321	2.82077e-05	0.18886	0.00338064	-0.212592	0.000942168	-0.196914
URGCP	URGCP	blue	-0.901575	3.2856e-88	-0.82234	5.74191e-60	0.853447	5.10974e-69	0.720428	1.53905e-39	0.716029	7.27232e-39	-0.590037	8.25739e-24	0.614906	3.00266e-26	-0.561759	2.79891e-21	0.575753	1.68052e-22	-0.548293	3.70748e-20	-0.479164	4.01519e-15	-0.404469	8.0305e-11	-0.395282	2.31396e-10	0.379872	1.27123e-09	-0.366976	4.94802e-09	-0.347685	3.38846e-08	0.323074	3.29041e-07	-0.274436	1.68238e-05	-0.336724	9.55792e-08	-0.220152	0.00060854	0.24258	0.000152319	0.205279	0.00141807	-0.217084	0.00072798	-0.21583
MSTO1	MSTO1	blue	-0.901514	3.52273e-88	-0.875536	7.93433e-77	0.749597	2.31593e-44	0.673816	5.47137e-33	0.744701	1.65942e-43	-0.582005	4.57772e-23	0.609816	9.86921e-26	-0.477466	5.17157e-15	0.53284	6.25332e-19	-0.388288	5.06867e-10	-0.450795	2.30214e-13	-0.436037	1.63871e-12	-0.45905	7.36464e-14	0.440889	8.68515e-13	-0.390145	4.12341e-10	-0.405516	7.10368e-11	0.469154	1.74926e-14	-0.215599	0.000793225	-0.218257	0.000679969	-0.369985	3.62263e-09	0.267432	2.79836e-05	0.214178	0.000860672	-0.0895318	0.167696	-0.0939987
C20orf112	C20orf112	blue	-0.9015	3.57985e-88	-0.844954	2.37353e-66	0.773886	6.45243e-49	0.826867	3.59756e-61	0.709664	6.53093e-38	-0.662912	1.26156e-31	0.555169	1.0057e-20	-0.542579	1.07185e-19	0.62716	1.56259e-27	-0.47295	1.00678e-14	-0.429689	3.70351e-12	-0.53567	3.76773e-19	-0.281691	9.78472e-06	0.37839	1.49058e-09	-0.414219	2.5199e-11	-0.239052	0.000191088	0.342799	5.4063e-08	-0.262667	3.92445e-05	-0.248482	0.000103449	-0.345224	4.2919e-08	0.199733	0.00191617	0.184781	0.00415189	-0.165147	0.0105483	-0.134282
KIAA1147	KIAA1147	blue	-0.90144	3.83526e-88	-0.781303	2.01358e-50	0.878253	6.86738e-78	0.687281	9.38661e-35	0.641008	4.70823e-29	-0.567396	9.15997e-22	0.673523	5.96256e-33	-0.576024	1.58936e-22	0.586083	1.93025e-23	-0.592304	5.0496e-24	-0.451422	2.11343e-13	-0.374025	2.37151e-09	-0.416837	1.83392e-11	0.459944	6.49696e-14	-0.324787	2.82687e-07	-0.344629	4.54285e-08	0.272275	1.97134e-05	-0.286549	6.74842e-06	-0.41835	1.52462e-11	-0.134193	0.0381649	0.271251	2.12416e-05	0.100327	0.121912	-0.205855	0.00137382	-0.170583
STAG3L2	STAG3L2	blue	-0.901355	4.22503e-88	-0.803657	2.42474e-55	0.852126	1.36144e-68	0.648241	7.03007e-30	0.757977	7.14942e-46	-0.556364	7.99116e-21	0.690739	3.18784e-35	-0.595498	2.50797e-24	0.491718	5.91764e-16	-0.546687	5.00703e-20	-0.556056	8.48021e-21	-0.348506	3.13016e-08	-0.462829	4.32519e-14	0.48094	3.07718e-15	-0.378555	1.46446e-09	-0.419228	1.36888e-11	0.368186	4.36666e-09	-0.379778	1.28419e-09	-0.315975	6.11296e-07	-0.162661	0.0117925	0.242608	0.000152042	0.240807	0.000170777	-0.227565	0.000390719	-0.115212
CD247	CD247	blue	-0.901193	5.08105e-88	-0.846109	1.0522e-66	0.828036	1.73643e-61	0.677548	1.81212e-33	0.704531	3.67414e-37	-0.675414	3.41508e-33	0.662716	1.33342e-31	-0.51623	1.11381e-17	0.460629	5.90059e-14	-0.469467	1.67178e-14	-0.487481	1.13935e-15	-0.410145	4.1085e-11	-0.368878	4.06465e-09	0.389985	4.1978e-10	-0.452018	1.94806e-13	-0.476243	6.20021e-15	0.434906	1.89715e-12	-0.273688	1.77758e-05	-0.319204	4.62138e-07	-0.239991	0.000179955	0.194659	0.00250661	0.154051	0.017157	-0.156793	0.0152544	-0.197888
ANTXRLP1	ANTXRLP1	blue	-0.901155	5.30364e-88	-0.796291	1.18395e-53	0.863852	1.58953e-72	0.744162	2.05494e-43	0.695058	8.0965e-36	-0.595055	2.76457e-24	0.674027	5.14234e-33	-0.621434	6.32051e-27	0.549434	2.99195e-20	-0.585442	2.21262e-23	-0.492281	5.42043e-16	-0.423312	8.26175e-12	-0.35468	1.71182e-08	0.486393	1.34591e-15	-0.423009	8.57887e-12	-0.329626	1.83149e-07	0.287331	6.35281e-06	-0.30294	1.82965e-06	-0.3672	4.83504e-09	-0.186698	0.00377148	0.269669	2.38227e-05	0.17561	0.00649245	-0.180424	0.00514731	-0.121774
TESPA1	TESPA1	blue	-0.900904	7.05545e-88	-0.813151	1.25636e-57	0.875808	6.22603e-77	0.702467	7.28464e-37	0.628234	1.19858e-27	-0.577185	1.25076e-22	0.711259	3.78861e-38	-0.57697	1.30742e-22	0.672002	9.30688e-33	-0.586865	1.6333e-23	-0.429614	3.73929e-12	-0.352153	2.19488e-08	-0.415525	2.1512e-11	0.442512	7.00811e-13	-0.351683	2.29812e-08	-0.308705	1.13403e-06	0.266582	2.97375e-05	-0.179467	0.00539291	-0.426101	5.82883e-12	-0.175168	0.00663045	0.287256	6.38965e-06	0.0671692	0.301073	-0.184697	0.00416915	-0.18213
L3MBTL2	L3MBTL2	blue	-0.900511	1.10101e-87	-0.858135	1.45484e-70	0.828729	1.12462e-61	0.743774	2.3969e-43	0.76029	2.66873e-46	-0.585419	2.22354e-23	0.605882	2.43998e-25	-0.602482	5.28146e-25	0.64774	8.0319e-30	-0.525989	2.09053e-18	-0.468976	1.79471e-14	-0.395823	2.17615e-10	-0.403561	8.92931e-11	0.368497	4.2282e-09	-0.36299	7.44172e-09	-0.296293	3.13666e-06	0.33912	7.64506e-08	-0.283875	8.28657e-06	-0.261673	4.20793e-05	-0.284846	7.69298e-06	0.329206	1.90243e-07	0.250912	8.79702e-05	-0.223866	0.000488295	-0.203964
HKR1	HKR1	blue	-0.899019	5.85909e-87	-0.757357	9.29013e-46	0.890913	3.35279e-83	0.73819	2.12521e-42	0.703146	5.82033e-37	-0.592265	5.09226e-24	0.62211	5.36652e-27	-0.635181	2.10019e-28	0.568424	7.45458e-22	-0.636934	1.34383e-28	-0.516582	1.04943e-17	-0.399871	1.36943e-10	-0.356658	1.40696e-08	0.384405	7.77233e-10	-0.360276	9.7939e-09	-0.278629	1.23228e-05	0.227502	0.000392221	-0.338189	8.33953e-08	-0.391399	3.58446e-10	-0.113774	0.0791945	0.239552	0.000185088	0.196998	0.00221647	-0.283218	8.71308e-06	-0.237721
LENG8	LENG8	blue	-0.898336	1.24901e-86	-0.851776	1.76212e-68	0.782449	1.16438e-50	0.711691	3.26683e-38	0.721476	1.05871e-39	-0.560065	3.89914e-21	0.63233	4.3154e-28	-0.544387	7.67831e-20	0.695126	7.92183e-36	-0.47221	1.12174e-14	-0.49378	4.28847e-16	-0.409192	4.60188e-11	-0.461939	4.90571e-14	0.453487	1.59285e-13	-0.284634	7.81902e-06	-0.248902	0.0001006	0.366803	5.0372e-09	-0.28509	7.55046e-06	-0.257048	5.80005e-05	-0.30362	1.73027e-06	0.247348	0.000111509	0.165728	0.010275	-0.169467	0.00866023	-0.0692983
CABIN1	CABIN1	blue	-0.898315	1.27847e-86	-0.860478	2.34129e-71	0.812413	1.91125e-57	0.751228	1.19011e-44	0.706358	1.99539e-37	-0.548331	3.68153e-20	0.622524	4.85479e-27	-0.52114	4.83234e-18	0.63588	1.75848e-28	-0.484121	1.90312e-15	-0.454931	1.30557e-13	-0.36563	5.68281e-09	-0.407815	5.41778e-11	0.347877	3.32637e-08	-0.332496	1.41077e-07	-0.328452	2.03628e-07	0.385943	6.5659e-10	-0.265107	3.30305e-05	-0.29735	2.8815e-06	-0.283791	8.34016e-06	0.232408	0.000290259	0.140311	0.0301186	-0.231717	0.000302945	-0.207322
AGFG2	AGFG2	blue	-0.897969	1.87232e-86	-0.854533	2.26585e-69	0.795918	1.43536e-53	0.704324	3.93616e-37	0.6917	2.35485e-35	-0.59809	1.41316e-24	0.633161	3.50069e-28	-0.569244	6.32129e-22	0.696022	5.94348e-36	-0.476052	6.37726e-15	-0.439932	9.85124e-13	-0.395043	2.37748e-10	-0.430489	3.34524e-12	0.389272	4.54438e-10	-0.304852	1.56299e-06	-0.275852	1.51527e-05	0.358177	1.2091e-08	-0.249244	9.83368e-05	-0.266588	2.97254e-05	-0.295929	3.22935e-06	0.288065	6.00144e-06	0.135535	0.0362587	-0.187727	0.00358064	-0.162574
UBASH3A	UBASH3A	blue	-0.897768	2.33638e-86	-0.823502	2.84217e-60	0.876541	3.22968e-77	0.705833	2.37955e-37	0.663994	9.29647e-32	-0.635406	1.98365e-28	0.703338	5.4612e-37	-0.557879	5.96414e-21	0.559266	4.5554e-21	-0.561509	2.93936e-21	-0.475276	7.15243e-15	-0.38357	8.51422e-10	-0.376008	1.92215e-09	0.448635	3.08661e-13	-0.421789	9.98159e-12	-0.385874	6.61639e-10	0.333302	1.31043e-07	-0.237002	0.000217672	-0.408476	5.00997e-11	-0.186433	0.00382225	0.251572	8.4153e-05	0.100211	0.122347	-0.182634	0.00461831	-0.175375
PIGL	PIGL	blue	-0.897346	3.70815e-86	-0.765437	2.86242e-47	0.887814	7.66169e-82	0.721352	1.10678e-39	0.635154	2.11467e-28	-0.571216	4.24511e-22	0.683063	3.43381e-34	-0.609906	9.66586e-26	0.624555	2.96166e-27	-0.633304	3.37689e-28	-0.455518	1.20383e-13	-0.393198	2.92853e-10	-0.395842	2.17139e-10	0.46225	4.69484e-14	-0.329227	1.89875e-07	-0.271221	2.12867e-05	0.220724	0.00058841	-0.259197	5.00027e-05	-0.440291	9.39662e-13	-0.12451	0.0545722	0.279152	1.18489e-05	0.109105	0.0923918	-0.202353	0.00166374	-0.154781
TTC12	TTC12	blue	-0.897275	4.00617e-86	-0.797119	7.7105e-54	0.821987	7.10349e-60	0.7338	1.13656e-41	0.718405	3.15506e-39	-0.655106	1.10149e-30	0.637188	1.25938e-28	-0.594726	2.97204e-24	0.50419	8.15776e-17	-0.518567	7.49776e-18	-0.521873	4.26114e-18	-0.494124	4.06298e-16	-0.35335	1.95157e-08	0.429335	3.87391e-12	-0.43219	2.69149e-12	-0.335859	1.03551e-07	0.329248	1.89519e-07	-0.31436	7.02242e-07	-0.29034	5.02579e-06	-0.226459	0.000417803	0.244773	0.00013207	0.193206	0.00270381	-0.21924	0.00064199	-0.155014
NMT2	NMT2	blue	-0.897003	5.3925e-86	-0.746047	9.70033e-44	0.905063	5.65142e-90	0.699053	2.23032e-36	0.641501	4.14215e-29	-0.648172	7.15942e-30	0.660811	2.27544e-31	-0.56661	1.0716e-21	0.440578	9.04879e-13	-0.62342	3.90527e-27	-0.489224	8.71114e-16	-0.390882	3.79781e-10	-0.3345	1.17386e-07	0.417763	1.63808e-11	-0.43595	1.65719e-12	-0.41684	1.83337e-11	0.262291	4.02951e-05	-0.31098	9.36251e-07	-0.454294	1.42538e-13	-0.075418	0.245448	0.233641	0.000268829	0.139252	0.0313979	-0.241462	0.000163731	-0.225838
STAG3L3	STAG3L3	blue	-0.896833	6.48436e-86	-0.785757	2.34973e-51	0.848249	2.29114e-67	0.662662	1.35372e-31	0.744529	1.77651e-43	-0.540168	1.6676e-19	0.682272	4.36834e-34	-0.62186	5.70162e-27	0.525906	2.1211e-18	-0.569135	6.46236e-22	-0.549683	2.85468e-20	-0.360314	9.75684e-09	-0.454851	1.32007e-13	0.525972	2.09689e-18	-0.358309	1.19322e-08	-0.366727	5.07689e-09	0.321599	3.74735e-07	-0.392928	3.01906e-10	-0.317958	5.14998e-07	-0.15541	0.01619	0.244605	0.000133521	0.243288	0.000145481	-0.205875	0.0013723	-0.0696198
RASGRF2	RASGRF2	blue	-0.896803	6.70266e-86	-0.734501	8.71353e-42	0.858262	1.31916e-70	0.665463	6.12729e-32	0.613828	3.87018e-26	-0.6026	5.14266e-25	0.655082	1.10873e-30	-0.561516	2.93554e-21	0.536244	3.39755e-19	-0.584481	2.71379e-23	-0.379239	1.36077e-09	-0.429342	3.87082e-12	-0.416099	2.00629e-11	0.411358	3.55455e-11	-0.337335	9.03004e-08	-0.322554	3.44502e-07	0.237414	0.00021207	-0.221689	0.000555795	-0.424337	7.26967e-12	-0.114838	0.076409	0.218307	0.000677977	0.105628	0.103319	-0.176895	0.00610573	-0.216219
FMNL3	FMNL3	blue	-0.896318	1.13323e-85	-0.772387	1.27993e-48	0.83809	2.60806e-64	0.689386	4.87228e-35	0.632668	3.96338e-28	-0.608651	1.29209e-25	0.608213	1.42935e-25	-0.532134	7.08975e-19	0.52045	5.43809e-18	-0.537091	2.91641e-19	-0.467339	2.27256e-14	-0.394899	2.41672e-10	-0.354163	1.80144e-08	0.375883	1.94787e-09	-0.352228	2.1789e-08	-0.36942	3.84215e-09	0.306102	1.40919e-06	-0.305037	1.53929e-06	-0.370801	3.32704e-09	-0.145845	0.024136	0.171629	0.00783344	0.108104	0.09544	-0.210615	0.00105371	-0.217623
NIPAL3	NIPAL3	blue	-0.89605	1.51414e-85	-0.757557	8.53745e-46	0.927132	5.24044e-103	0.713364	1.83634e-38	0.618624	1.24158e-26	-0.551793	1.9156e-20	0.686479	1.20303e-34	-0.594452	3.15614e-24	0.605947	2.40444e-25	-0.675291	3.5422e-33	-0.428517	4.29765e-12	-0.308361	1.16721e-06	-0.368079	4.41522e-09	0.433708	2.21453e-12	-0.345707	4.09771e-08	-0.324265	2.96103e-07	0.1972	0.00219289	-0.281723	9.76102e-06	-0.49373	4.32217e-16	-0.0631425	0.331045	0.319082	4.67061e-07	0.0944115	0.145623	-0.263033	3.82491e-05	-0.239917
LEF1	LEF1	blue	-0.895842	1.89558e-85	-0.786806	1.40651e-51	0.84969	8.09991e-68	0.713113	2.00241e-38	0.671099	1.21075e-32	-0.616871	1.88532e-26	0.702141	8.11157e-37	-0.581985	4.59616e-23	0.514733	1.43264e-17	-0.553959	1.26806e-20	-0.46132	5.3537e-14	-0.452519	1.819e-13	-0.3838	8.30385e-10	0.473432	9.38105e-15	-0.423133	8.44687e-12	-0.350025	2.70143e-08	0.306198	1.39806e-06	-0.254501	6.90356e-05	-0.372115	2.89958e-09	-0.191565	0.00294349	0.263551	3.68768e-05	0.140577	0.0298048	-0.162952	0.0116408	-0.157896
SEPT6	SEPT6	blue	-0.895784	2.01779e-85	-0.772845	1.03857e-48	0.901353	4.23349e-88	0.666249	4.89686e-32	0.602873	4.83541e-25	-0.563466	2.00002e-21	0.695553	6.90947e-36	-0.554615	1.11844e-20	0.628689	1.07077e-27	-0.616861	1.88999e-26	-0.408608	4.93224e-11	-0.301383	2.0785e-06	-0.388012	5.22612e-10	0.401789	1.09718e-10	-0.303502	1.74706e-06	-0.339877	7.12187e-08	0.25214	8.10025e-05	-0.275339	1.57392e-05	-0.47593	6.49408e-15	-0.0786789	0.22557	0.315814	6.19849e-07	0.0365792	0.573623	-0.258259	5.33577e-05	-0.260318
CD40LG	CD40LG	blue	-0.895019	4.57804e-85	-0.743755	2.41454e-43	0.875341	9.42917e-77	0.686308	1.26829e-34	0.604353	3.45748e-25	-0.651271	3.12044e-30	0.686513	1.19048e-34	-0.567957	8.18715e-22	0.4645	3.41129e-14	-0.594699	2.98969e-24	-0.412118	3.24497e-11	-0.398767	1.55474e-10	-0.318586	4.87671e-07	0.428789	4.15212e-12	-0.435082	1.85457e-12	-0.394807	2.442e-10	0.261083	4.38521e-05	-0.255515	6.44244e-05	-0.452298	1.87502e-13	-0.0936125	0.149078	0.239256	0.000188616	0.0818383	0.207427	-0.173103	0.00731064	-0.194876
C14orf64	C14orf64	blue	-0.89493	5.03569e-85	-0.792897	6.73187e-53	0.865513	4.11686e-73	0.69096	2.97331e-35	0.673706	5.65124e-33	-0.614502	3.30273e-26	0.715671	8.23841e-39	-0.582566	4.06709e-23	0.523469	3.23687e-18	-0.564639	1.58586e-21	-0.471631	1.22077e-14	-0.400743	1.23832e-10	-0.380001	1.25366e-09	0.451977	1.95914e-13	-0.411793	3.37383e-11	-0.375123	2.1114e-09	0.315995	6.10255e-07	-0.257851	5.48815e-05	-0.393733	2.75702e-10	-0.167928	0.00929558	0.25332	7.4794e-05	0.129083	0.0462112	-0.182697	0.004604	-0.184998
TRMT2B	TRMT2B	blue	-0.894781	5.89873e-85	-0.718005	3.63366e-39	0.937108	2.53029e-110	0.758269	6.31572e-46	0.655058	1.11603e-30	-0.620298	8.31002e-27	0.657464	5.76329e-31	-0.681739	5.13703e-34	0.541483	1.31096e-19	-0.718354	3.21217e-39	-0.556557	7.6997e-21	-0.403556	8.93378e-11	-0.296463	3.09423e-06	0.491451	6.16885e-16	-0.397319	1.83513e-10	-0.271043	2.15653e-05	0.154346	0.0169425	-0.400228	1.31414e-10	-0.468039	2.05451e-14	-0.0283124	0.663206	0.254467	6.91938e-05	0.152887	0.0180249	-0.284656	7.80625e-06	-0.147707
FLT3LG	FLT3LG	blue	-0.894727	6.24565e-85	-0.857244	2.88826e-70	0.766972	1.45454e-47	0.746883	6.93718e-44	0.707795	1.23027e-37	-0.602498	5.2626e-25	0.627443	1.45732e-27	-0.543377	9.25278e-20	0.682317	4.30895e-34	-0.45766	8.94147e-14	-0.439703	1.01528e-12	-0.464431	3.44511e-14	-0.375593	2.00886e-09	0.449451	2.76345e-13	-0.350273	2.6372e-08	-0.251672	8.3591e-05	0.360897	9.19955e-09	-0.249133	9.90671e-05	-0.241591	0.000162367	-0.342757	5.42782e-08	0.267967	2.69299e-05	0.172347	0.00757455	-0.147318	0.0227279	-0.0926039
ATP8B2	ATP8B2	blue	-0.894411	8.74171e-85	-0.817765	8.72376e-59	0.885066	1.1377e-80	0.700004	1.63562e-36	0.657073	6.42029e-31	-0.619654	9.70136e-27	0.732806	1.65338e-41	-0.558617	5.16779e-21	0.52047	5.4198e-18	-0.574276	2.27602e-22	-0.463815	3.76078e-14	-0.349699	2.78849e-08	-0.370343	3.49018e-09	0.484357	1.83605e-15	-0.434214	2.07459e-12	-0.415864	2.06458e-11	0.337315	9.04658e-08	-0.267455	2.79383e-05	-0.425221	6.50875e-12	-0.166282	0.01002	0.355468	1.58341e-08	0.100886	0.119838	-0.190002	0.00318937	-0.156455
DGKA	DGKA	blue	-0.893915	1.47777e-84	-0.709297	7.39773e-38	0.847903	2.93679e-67	0.678408	1.40128e-33	0.572185	3.48703e-22	-0.516866	1.00033e-17	0.635367	2.00345e-28	-0.574613	2.12414e-22	0.696753	4.6977e-36	-0.616866	1.88762e-26	-0.393881	2.71144e-10	-0.384856	7.39817e-10	-0.477824	4.90368e-15	0.437169	1.41431e-12	-0.159214	0.0137309	-0.184254	0.00426229	0.162437	0.0119108	-0.285127	7.52891e-06	-0.426501	5.54295e-12	-0.0857491	0.186457	0.273412	1.81387e-05	0.0612425	0.345831	-0.224136	0.00048046	-0.170929
OTTHUMG00000163460	OTTHUMG00000163460	blue	-0.893754	1.75105e-84	-0.780077	3.60463e-50	0.790062	2.80583e-52	0.692441	1.86264e-35	0.697784	3.36622e-36	-0.607556	1.66259e-25	0.588962	1.04153e-23	-0.534514	4.63659e-19	0.494448	3.86178e-16	-0.488638	9.53533e-16	-0.445783	4.53125e-13	-0.472411	1.08942e-14	-0.40454	7.96368e-11	0.375844	1.95595e-09	-0.378326	1.50086e-09	-0.346356	3.85079e-08	0.336519	9.74107e-08	-0.257638	5.56921e-05	-0.284508	7.8949e-06	-0.235207	0.000243731	0.183313	0.00446604	0.211416	0.00100711	-0.194288	0.00255569	-0.162677
INADL	INADL	blue	-0.893703	1.84699e-84	-0.731172	3.0524e-41	0.891837	1.29488e-83	0.684916	1.94752e-34	0.644548	1.86821e-29	-0.622348	5.06627e-27	0.693168	1.47911e-35	-0.591567	5.9275e-24	0.439512	1.04099e-12	-0.617514	1.61812e-26	-0.479861	3.61756e-15	-0.417873	1.61622e-11	-0.360489	9.58672e-09	0.461964	4.88875e-14	-0.424669	6.9749e-12	-0.376956	1.73757e-09	0.25248	7.9162e-05	-0.298692	2.58619e-06	-0.444136	5.64677e-13	-0.0800931	0.217315	0.2408	0.000170851	0.129075	0.046224	-0.226692	0.00041198	-0.191063
LOC100996616	LOC100996616	blue	-0.89353	2.21703e-84	-0.8134	1.09001e-57	0.794844	2.49418e-53	0.723491	5.12892e-40	0.706439	1.942e-37	-0.60117	7.09878e-25	0.644012	2.15026e-29	-0.600942	7.47106e-25	0.591216	6.39656e-24	-0.502378	1.09338e-16	-0.434122	2.09938e-12	-0.471665	1.21471e-14	-0.397454	1.80692e-10	0.439461	1.04798e-12	-0.400638	1.25349e-10	-0.298457	2.63569e-06	0.314591	6.88455e-07	-0.216257	0.000763646	-0.271938	2.02036e-05	-0.278919	1.20579e-05	0.240251	0.000176981	0.204237	0.00150149	-0.135369	0.0364903	-0.12729
ITPR3	ITPR3	blue	-0.89351	2.26379e-84	-0.87871	4.52217e-78	0.809092	1.23599e-56	0.677268	1.96961e-33	0.723107	5.89143e-40	-0.650518	3.82185e-30	0.673435	6.11977e-33	-0.495166	3.44935e-16	0.499139	1.83791e-16	-0.436016	1.64304e-12	-0.494544	3.80405e-16	-0.386212	6.37494e-10	-0.404214	8.27315e-11	0.413177	2.85732e-11	-0.429345	3.86925e-12	-0.454671	1.35324e-13	0.477634	5.04393e-15	-0.259815	4.7904e-05	-0.287	6.51729e-06	-0.29914	2.49416e-06	0.263104	3.80579e-05	0.149022	0.021187	-0.17055	0.00823689	-0.156436
TRAJ14	TRAJ14	blue	-0.893213	3.09081e-84	-0.811443	3.31053e-57	0.858002	1.61227e-70	0.690318	3.63859e-35	0.71624	6.75436e-39	-0.674548	4.41091e-33	0.68391	2.65149e-34	-0.553388	1.41408e-20	0.377736	1.59868e-09	-0.518699	7.33159e-18	-0.535331	4.00445e-19	-0.41405	2.57165e-11	-0.323003	3.31115e-07	0.433888	2.1636e-12	-0.523472	3.23485e-18	-0.492702	5.07586e-16	0.404296	8.19448e-11	-0.31567	6.27549e-07	-0.353271	1.96691e-08	-0.179084	0.0054942	0.217841	0.000696658	0.168554	0.00903222	-0.205271	0.00141869	-0.191535
CNNM3	CNNM3	blue	-0.892997	3.876e-84	-0.824662	1.40094e-60	0.835239	1.72302e-63	0.822508	5.18987e-60	0.689596	4.56277e-35	-0.617405	1.66054e-26	0.633071	3.58104e-28	-0.563863	1.84936e-21	0.583093	3.63985e-23	-0.545305	6.4761e-20	-0.474696	7.79048e-15	-0.459191	7.22063e-14	-0.315287	6.48586e-07	0.405695	6.95523e-11	-0.428171	4.48969e-12	-0.28621	6.92735e-06	0.312451	8.26437e-07	-0.245897	0.000122696	-0.337315	9.04661e-08	-0.258991	5.07238e-05	0.237913	0.000205462	0.162137	0.0120707	-0.210314	0.00107169	-0.169534
STAG3L1	STAG3L1	blue	-0.892593	5.90831e-84	-0.762365	1.09249e-46	0.863352	2.37849e-72	0.656206	8.14977e-31	0.729785	5.11636e-41	-0.538825	2.12981e-19	0.691654	2.38897e-35	-0.636493	1.50395e-28	0.497629	2.33698e-16	-0.596491	2.01413e-24	-0.568839	6.85801e-22	-0.341694	6.00179e-08	-0.439337	1.06527e-12	0.528038	1.46128e-18	-0.368381	4.27942e-09	-0.373673	2.46146e-09	0.29798	2.73907e-06	-0.408741	4.85485e-11	-0.346614	3.75639e-08	-0.110738	0.087589	0.250433	9.08376e-05	0.232723	0.000284633	-0.225995	0.000429691	-0.0692094
TRAJ19	TRAJ19	blue	-0.891964	1.13546e-83	-0.753497	4.66937e-45	0.919169	7.03958e-98	0.706651	1.80861e-37	0.648685	6.24436e-30	-0.642538	3.1625e-29	0.688603	6.22094e-35	-0.618527	1.27076e-26	0.461392	5.29928e-14	-0.644079	2.11281e-29	-0.510554	2.87568e-17	-0.362317	7.9686e-09	-0.321411	3.80963e-07	0.447824	3.44359e-13	-0.458876	7.54586e-14	-0.404977	7.56664e-11	0.256574	5.99217e-05	-0.31549	6.37375e-07	-0.467198	2.31886e-14	-0.0655715	0.312743	0.234284	0.000258242	0.11935	0.0654729	-0.221156	0.000573601	-0.193419
WDR27	WDR27	blue	-0.891651	1.57006e-83	-0.823544	2.76966e-60	0.810342	6.14863e-57	0.685838	1.4663e-34	0.728051	9.71686e-41	-0.582342	4.264e-23	0.621412	6.35375e-27	-0.567743	8.54549e-22	0.576836	1.34419e-22	-0.495838	3.10247e-16	-0.493166	4.72114e-16	-0.426576	5.49065e-12	-0.438518	1.18588e-12	0.425256	6.48023e-12	-0.352805	2.05906e-08	-0.324336	2.94251e-07	0.358676	1.15018e-08	-0.257292	5.70343e-05	-0.285362	7.39444e-06	-0.267626	2.75972e-05	0.258502	5.24683e-05	0.187609	0.00360209	-0.182441	0.00466249	-0.138291
AGAP4	AGAP4	blue	-0.89118	2.55055e-83	-0.827732	2.1e-61	0.8554	1.1775e-69	0.734321	9.32855e-42	0.712527	2.45122e-38	-0.56233	2.50167e-21	0.691118	2.8293e-35	-0.636062	1.67859e-28	0.593361	4.0091e-24	-0.573862	2.47713e-22	-0.482275	2.51651e-15	-0.373149	2.60112e-09	-0.395632	2.22368e-10	0.461783	5.0152e-14	-0.463169	4.1219e-14	-0.343822	4.90575e-08	0.293352	3.96469e-06	-0.187588	0.0036059	-0.343063	5.27241e-08	-0.221623	0.000557978	0.26412	3.5423e-05	0.209952	0.00109377	-0.146042	0.0239431	-0.140912
ZNF827	ZNF827	blue	-0.891121	2.70785e-83	-0.791431	1.41205e-52	0.88811	5.70146e-82	0.705034	3.10748e-37	0.654573	1.27413e-30	-0.575422	1.79886e-22	0.654701	1.23042e-30	-0.582216	4.37812e-23	0.613943	3.7672e-26	-0.605795	2.48927e-25	-0.44737	3.66109e-13	-0.380234	1.22255e-09	-0.399828	1.37613e-10	0.406474	6.34671e-11	-0.342016	5.8224e-08	-0.3089	1.11561e-06	0.260974	4.41872e-05	-0.23663	0.000222853	-0.416046	2.01931e-11	-0.153379	0.0176531	0.321953	3.63255e-07	0.126887	0.0500806	-0.241479	0.000163548	-0.229171
LDB1	LDB1	blue	-0.891006	3.04742e-83	-0.814326	6.41539e-58	0.815057	4.21283e-58	0.756883	1.13468e-45	0.667665	3.26551e-32	-0.501704	1.21868e-16	0.628912	1.01318e-27	-0.5759	1.63058e-22	0.769247	5.28158e-48	-0.552456	1.68899e-20	-0.426619	5.46119e-12	-0.374341	2.29381e-09	-0.450836	2.28925e-13	0.419822	1.27254e-11	-0.24377	0.000140996	-0.178408	0.00567694	0.253217	7.53172e-05	-0.268559	2.58087e-05	-0.318771	4.79887e-07	-0.246247	0.000119906	0.288025	6.01979e-06	0.156406	0.0155116	-0.195144	0.00244368	-0.143202
SKAP1	SKAP1	blue	-0.89077	3.88291e-83	-0.780939	2.39465e-50	0.925444	7.14068e-102	0.706529	1.88428e-37	0.637664	1.11484e-28	-0.659139	3.62546e-31	0.723454	5.19795e-40	-0.59485	2.89187e-24	0.502581	1.05815e-16	-0.633906	2.90095e-28	-0.507445	4.79836e-17	-0.35947	1.06215e-08	-0.318232	5.02911e-07	0.456361	1.07113e-13	-0.447217	3.73729e-13	-0.402562	1.00306e-10	0.281231	1.01312e-05	-0.296521	3.07984e-06	-0.478421	4.48656e-15	-0.0852233	0.189182	0.240298	0.000176454	0.075883	0.242542	-0.222994	0.000514368	-0.199119
PAFAH2	PAFAH2	blue	-0.890732	4.03421e-83	-0.758667	5.33388e-46	0.855933	7.86008e-70	0.759197	4.25749e-46	0.621041	6.94832e-27	-0.564252	1.71215e-21	0.58278	3.88793e-23	-0.550603	2.39983e-20	0.633006	3.64062e-28	-0.607121	1.83745e-25	-0.452686	1.77801e-13	-0.374336	2.29489e-09	-0.320934	3.97263e-07	0.374238	2.31871e-09	-0.321173	3.89009e-07	-0.27059	2.22856e-05	0.212508	0.000946687	-0.335041	1.11674e-07	-0.396277	2.06663e-10	-0.12622	0.051309	0.234766	0.00025057	0.128556	0.0471158	-0.27408	1.7271e-05	-0.200964
NUP210	NUP210	blue	-0.890113	7.58452e-83	-0.859348	5.67239e-71	0.882659	1.14348e-79	0.718113	3.49758e-39	0.705128	3.01116e-37	-0.577503	1.17093e-22	0.720161	1.69292e-39	-0.567954	8.19129e-22	0.593796	3.6443e-24	-0.559994	3.95344e-21	-0.501449	1.26986e-16	-0.32799	2.12266e-07	-0.404842	7.68738e-11	0.432527	2.57762e-12	-0.395609	2.22967e-10	-0.381568	1.05845e-09	0.368271	4.32836e-09	-0.271078	2.15102e-05	-0.376381	1.84737e-09	-0.215432	0.000800864	0.286973	6.53127e-06	0.141269	0.0290006	-0.221496	0.000562164	-0.182295
ZAP70	ZAP70	blue	-0.889926	9.17857e-83	-0.904336	1.33551e-89	0.755334	2.17354e-45	0.670218	1.56395e-32	0.76563	2.62969e-47	-0.664968	7.0535e-32	0.631656	5.11104e-28	-0.489522	8.31977e-16	0.497658	2.32615e-16	-0.360956	9.14507e-09	-0.491955	5.70337e-16	-0.437924	1.28171e-12	-0.415678	2.11164e-11	0.397735	1.7499e-10	-0.439176	1.08793e-12	-0.46165	5.11016e-14	0.535077	4.19129e-19	-0.260678	4.51109e-05	-0.193342	0.00268472	-0.372363	2.82516e-09	0.195177	0.00243946	0.201773	0.00171682	-0.11873	0.0668932	-0.137956
RCAN3	RCAN3	blue	-0.889694	1.16068e-82	-0.754006	3.78078e-45	0.831392	2.08014e-62	0.651497	2.93627e-30	0.622619	4.74435e-27	-0.585409	2.22805e-23	0.679995	8.70079e-34	-0.537008	2.96021e-19	0.464929	3.20914e-14	-0.525045	2.46358e-18	-0.413178	2.85674e-11	-0.421046	1.09422e-11	-0.426292	5.69007e-12	0.439421	1.05354e-12	-0.387074	5.79681e-10	-0.396252	2.07242e-10	0.310026	1.01484e-06	-0.227261	0.000398006	-0.391455	3.56182e-10	-0.15039	0.0200173	0.225529	0.000441919	0.0934347	0.149855	-0.14821	0.0219096	-0.174986
P2RY10	P2RY10	blue	-0.88965	1.21343e-82	-0.772571	1.17698e-48	0.907347	3.62837e-91	0.691933	2.1874e-35	0.632938	3.7034e-28	-0.583593	3.27521e-23	0.717962	3.68911e-39	-0.596287	2.10714e-24	0.558307	5.48928e-21	-0.636397	1.54119e-28	-0.454662	1.35492e-13	-0.340136	6.95063e-08	-0.37429	2.30621e-09	0.482205	2.54323e-15	-0.389465	4.44769e-10	-0.359895	1.01772e-08	0.248961	0.000100206	-0.261023	4.40364e-05	-0.466152	2.69452e-14	-0.0996689	0.124393	0.345502	4.17901e-08	0.10135	0.118135	-0.179165	0.00547266	-0.1744
RABL2A	RABL2A	blue	-0.889637	1.23027e-82	-0.780488	2.96641e-50	0.879229	2.80843e-78	0.755755	1.82286e-45	0.696566	4.98948e-36	-0.611914	6.05847e-26	0.630667	6.54547e-28	-0.637212	1.25168e-28	0.622464	4.92531e-27	-0.627816	1.32894e-27	-0.513635	1.72204e-17	-0.424093	7.49498e-12	-0.332498	1.41052e-07	0.432087	2.7272e-12	-0.373031	2.63348e-09	-0.253887	7.19781e-05	0.232093	0.000295979	-0.330535	1.68668e-07	-0.373395	2.53448e-09	-0.151151	0.0193903	0.249819	9.46376e-05	0.186994	0.00371566	-0.261425	4.2818e-05	-0.161985
RUNX1-IT1	RUNX1-IT1	blue	-0.889244	1.82852e-82	-0.751701	9.79972e-45	0.860682	1.99283e-71	0.772028	1.50639e-48	0.710017	5.79126e-38	-0.55181	1.90957e-20	0.584438	2.73814e-23	-0.649388	5.17475e-30	0.618653	1.23291e-26	-0.635846	1.77371e-28	-0.483698	2.02921e-15	-0.427103	5.13803e-12	-0.346682	3.73177e-08	0.406511	6.31942e-11	-0.339031	7.70914e-08	-0.198972	0.00199574	0.197564	0.00215096	-0.333107	1.33402e-07	-0.353042	2.01155e-08	-0.158864	0.013943	0.25682	5.89162e-05	0.229727	0.000342435	-0.267238	2.8375e-05	-0.181332
KDM2B	KDM2B	blue	-0.889025	2.27972e-82	-0.801903	6.2129e-55	0.87926	2.72947e-78	0.748457	3.67925e-44	0.664354	8.39509e-32	-0.625829	2.16817e-27	0.630453	6.90492e-28	-0.515687	1.22038e-17	0.504754	7.4447e-17	-0.571875	3.71368e-22	-0.483469	2.10097e-15	-0.400796	1.23079e-10	-0.323787	3.0893e-07	0.378787	1.42849e-09	-0.397138	1.87348e-10	-0.372138	2.89273e-09	0.328827	1.96852e-07	-0.307672	1.23642e-06	-0.406433	6.37725e-11	-0.169151	0.00878741	0.255439	6.47584e-05	0.131163	0.0427792	-0.260542	4.55406e-05	-0.247723
CCDC180	CCDC180	blue	-0.88889	2.61288e-82	-0.844773	2.69418e-66	0.726812	1.53224e-40	0.66901	2.21775e-32	0.709592	6.69365e-38	-0.628039	1.25771e-27	0.582658	3.98942e-23	-0.459355	7.05594e-14	0.479998	3.54413e-15	-0.352394	2.14364e-08	-0.432973	2.434e-12	-0.500649	1.44374e-16	-0.447851	3.43113e-13	0.341844	5.91746e-08	-0.379405	1.33682e-09	-0.402895	9.64899e-11	0.47672	5.77682e-15	-0.192794	0.00276229	-0.203525	0.00156102	-0.354159	1.80218e-08	0.171807	0.00776834	0.164859	0.0106866	-0.123621	0.0563343	-0.172011
PMS2P3	PMS2P3	blue	-0.88865	3.32296e-82	-0.792416	8.5912e-53	0.868365	3.8762e-74	0.587273	1.49664e-23	0.706249	2.07008e-37	-0.550542	2.42792e-20	0.727268	1.29621e-40	-0.564452	1.64565e-21	0.452707	1.77285e-13	-0.541817	1.23306e-19	-0.5192	6.73217e-18	-0.294598	3.5912e-06	-0.484388	1.82734e-15	0.462962	4.24444e-14	-0.390172	4.11127e-10	-0.497513	2.38031e-16	0.38096	1.13036e-09	-0.322681	3.40664e-07	-0.380852	1.14369e-09	-0.10951	0.0911841	0.229054	0.000356846	0.156452	0.0154808	-0.188121	0.00351001	-0.162593
TASP1	TASP1	blue	-0.887983	6.47199e-82	-0.783463	7.15064e-51	0.86768	6.87042e-74	0.67077	1.33236e-32	0.697863	3.28178e-36	-0.603245	4.44501e-25	0.658182	4.72679e-31	-0.560069	3.89567e-21	0.461609	5.14013e-14	-0.568881	6.80099e-22	-0.528661	1.30996e-18	-0.360082	9.98789e-09	-0.374143	2.3422e-09	0.442212	7.29171e-13	-0.450508	2.39396e-13	-0.417494	1.69281e-11	0.316584	5.80044e-07	-0.299266	2.46882e-06	-0.372833	2.68911e-09	-0.147002	0.0230237	0.262247	4.04221e-05	0.198797	0.00201443	-0.2039	0.00152936	-0.189931
ABLIM1	ABLIM1	blue	-0.887262	1.32487e-81	-0.796156	1.26966e-53	0.845511	1.60491e-66	0.745606	1.15681e-43	0.67233	8.4579e-33	-0.600301	8.62604e-25	0.637136	1.27626e-28	-0.56357	1.95958e-21	0.573417	2.71305e-22	-0.562933	2.22156e-21	-0.356243	1.46617e-08	-0.427314	5.00292e-12	-0.352179	2.1894e-08	0.387293	5.65853e-10	-0.391165	3.67929e-10	-0.312452	8.26396e-07	0.278448	1.24902e-05	-0.218077	0.000687117	-0.362757	7.62045e-09	-0.218677	0.000663499	0.299875	2.34979e-06	0.172074	0.00767205	-0.193863	0.00261298	-0.248034
ZNF337	ZNF337	blue	-0.88618	3.84284e-81	-0.786102	1.98612e-51	0.891734	1.44044e-83	0.656086	8.42226e-31	0.671533	1.06713e-32	-0.556459	7.84627e-21	0.738157	2.15199e-42	-0.58131	5.29617e-23	0.552279	1.74671e-20	-0.597418	1.6404e-24	-0.501103	1.34222e-16	-0.342658	5.47895e-08	-0.4382	1.23631e-12	0.475245	7.18453e-15	-0.355115	1.63974e-08	-0.370521	3.42597e-09	0.302859	1.84184e-06	-0.293421	3.94304e-06	-0.425027	6.66945e-12	-0.119294	0.0655999	0.25379	7.24533e-05	0.122213	0.0592231	-0.216198	0.00076628	-0.160745
DNHD1	DNHD1	blue	-0.886158	3.92491e-81	-0.797484	6.37636e-54	0.768326	7.9698e-48	0.74537	1.27127e-43	0.7159	7.60561e-39	-0.608811	1.24538e-25	0.557909	5.92909e-21	-0.579343	7.99078e-23	0.618057	1.42148e-26	-0.487764	1.09089e-15	-0.474873	7.58969e-15	-0.501648	1.22976e-16	-0.394155	2.62871e-10	0.418449	1.50624e-11	-0.32156	3.76003e-07	-0.207748	0.00123711	0.309068	1.09996e-06	-0.330822	1.6433e-07	-0.227325	0.000396455	-0.287325	6.35564e-06	0.21963	0.000627508	0.212564	0.000943675	-0.218186	0.000682781	-0.074074
OTTHUMG00000163402	OTTHUMG00000163402	blue	-0.885823	5.44635e-81	-0.76027	2.69216e-46	0.778715	6.85481e-50	0.704327	3.93271e-37	0.715857	7.72242e-39	-0.63723	1.24609e-28	0.554395	1.16648e-20	-0.567864	8.34018e-22	0.477462	5.1743e-15	-0.495847	3.09806e-16	-0.427988	4.59505e-12	-0.505943	6.13416e-17	-0.382096	9.99597e-10	0.384359	7.81126e-10	-0.37909	1.38273e-09	-0.316083	6.05613e-07	0.311974	8.60672e-07	-0.303361	1.76745e-06	-0.252685	7.80741e-05	-0.239487	0.000185855	0.189135	0.00333364	0.258261	5.33492e-05	-0.189815	0.00322002	-0.13817
MAN1C1	MAN1C1	blue	-0.885758	5.80583e-81	-0.76298	8.3668e-47	0.797842	5.29265e-54	0.688632	6.16617e-35	0.630859	6.23899e-28	-0.634224	2.67716e-28	0.628221	1.20236e-27	-0.471907	1.17262e-14	0.464159	3.58089e-14	-0.477983	4.78888e-15	-0.417006	1.79664e-11	-0.470559	1.42675e-14	-0.361598	8.57078e-09	0.34844	3.15024e-08	-0.362951	7.47116e-09	-0.364944	6.0969e-09	0.35142	2.35806e-08	-0.246105	0.00012103	-0.358153	1.21202e-08	-0.196476	0.00227844	0.126421	0.0509375	0.0913463	0.159214	-0.179261	0.00544719	-0.216575
TSPYL2	TSPYL2	blue	-0.885309	8.99011e-81	-0.78578	2.32335e-51	0.853114	6.54495e-69	0.648992	5.75278e-30	0.621558	6.13323e-27	-0.575248	1.86436e-22	0.683849	2.70092e-34	-0.483279	2.16203e-15	0.470138	1.51679e-14	-0.526284	1.98596e-18	-0.410082	4.13929e-11	-0.345832	4.04909e-08	-0.388771	4.80449e-10	0.424943	6.7399e-12	-0.383865	8.24444e-10	-0.45364	1.55972e-13	0.353361	1.94955e-08	-0.233285	0.000274856	-0.426469	5.56526e-12	-0.152734	0.0181417	0.259434	4.91899e-05	0.0636934	0.326834	-0.179359	0.00542134	-0.213313
PHC1	PHC1	blue	-0.884975	1.24188e-80	-0.821174	1.15721e-59	0.845208	1.9859e-66	0.747228	6.03915e-44	0.690609	3.32032e-35	-0.581202	5.41813e-23	0.635705	1.83836e-28	-0.586285	1.84871e-23	0.635299	2.03846e-28	-0.560818	3.36507e-21	-0.417364	1.71977e-11	-0.435122	1.84499e-12	-0.373916	2.39913e-09	0.423139	8.44061e-12	-0.370184	3.54853e-09	-0.284537	7.87769e-06	0.286243	6.90966e-06	-0.240325	0.000176147	-0.334189	1.20788e-07	-0.239494	0.000185772	0.262038	4.10173e-05	0.17895	0.00553002	-0.205828	0.00137583	-0.177453
DENND2D	DENND2D	blue	-0.884744	1.55363e-80	-0.781355	1.96377e-50	0.8863	3.41687e-81	0.641662	3.97221e-29	0.680719	6.99515e-34	-0.594683	3.00024e-24	0.693273	1.43044e-35	-0.602403	5.37675e-25	0.568292	7.65466e-22	-0.600085	9.05423e-25	-0.516129	1.13289e-17	-0.327077	2.30409e-07	-0.398401	1.62146e-10	0.428961	4.06252e-12	-0.340449	6.7491e-08	-0.361418	8.72768e-09	0.291723	4.50859e-06	-0.310968	9.37261e-07	-0.400127	1.32953e-10	-0.112334	0.0830922	0.244079	0.00013819	0.145329	0.0246468	-0.230771	0.000321162	-0.215741
SERINC5	SERINC5	blue	-0.884234	2.54098e-80	-0.714019	1.4636e-38	0.839237	1.20813e-64	0.811807	2.69472e-57	0.703638	4.94431e-37	-0.671174	1.18486e-32	0.583376	3.42862e-23	-0.649351	5.22543e-30	0.418926	1.42067e-11	-0.609009	1.18962e-25	-0.535906	3.61127e-19	-0.53983	1.77378e-19	-0.244665	0.000133002	0.473257	9.62497e-15	-0.485094	1.64127e-15	-0.270003	2.32544e-05	0.215066	0.000817946	-0.40772	5.47895e-11	-0.326751	2.37251e-07	-0.151329	0.0192469	0.206778	0.00130553	0.251245	8.60223e-05	-0.241706	0.000161168	-0.109
RORA	RORA	blue	-0.88371	4.20079e-80	-0.805804	7.56382e-56	0.893848	1.58537e-84	0.662394	1.45965e-31	0.666018	5.23133e-32	-0.651093	3.27343e-30	0.722044	8.63688e-40	-0.57931	8.04532e-23	0.455143	1.26783e-13	-0.577464	1.18054e-22	-0.514711	1.43807e-17	-0.344038	4.80602e-08	-0.352458	2.13024e-08	0.462087	4.80446e-14	-0.498994	1.88097e-16	-0.468746	1.85537e-14	0.33764	8.77779e-08	-0.245317	0.000127447	-0.417795	1.63166e-11	-0.134811	0.0372771	0.248714	0.000101863	0.129842	0.044933	-0.188284	0.00348103	-0.180891
NR3C2	NR3C2	blue	-0.883417	5.55736e-80	-0.760286	2.67311e-46	0.803879	2.15102e-55	0.642311	3.35489e-29	0.627705	1.36613e-27	-0.606557	2.09119e-25	0.659758	3.05176e-31	-0.464967	3.19154e-14	0.435761	1.69845e-12	-0.473418	9.40038e-15	-0.415959	2.04092e-11	-0.443646	6.02774e-13	-0.422054	9.65838e-12	0.386836	5.95119e-10	-0.372612	2.75233e-09	-0.407157	5.85566e-11	0.357413	1.30505e-08	-0.204792	0.00145651	-0.363639	6.96635e-09	-0.186944	0.00372511	0.211011	0.00103045	0.0955532	0.140793	-0.161344	0.0125029	-0.22662
SLC25A45	SLC25A45	blue	-0.88332	6.0955e-80	-0.852568	9.82155e-69	0.658188	4.71909e-31	0.700747	1.28256e-36	0.730374	4.10956e-41	-0.543117	9.70729e-20	0.500076	1.58242e-16	-0.427588	4.83339e-12	0.629877	7.97015e-28	-0.322129	3.57661e-07	-0.376675	1.79047e-09	-0.469956	1.55731e-14	-0.465849	2.81377e-14	0.318539	4.89668e-07	-0.270931	2.17409e-05	-0.263781	3.62821e-05	0.436962	1.45301e-12	-0.179265	0.00544616	-0.115154	0.0755971	-0.431129	3.08263e-12	0.246149	0.00012068	0.248908	0.000100561	-0.120083	0.0638236	-0.160509
LAS1L	LAS1L	blue	-0.883257	6.47337e-80	-0.800204	1.53139e-54	0.89569	2.23185e-85	0.69956	1.8907e-36	0.654041	1.47322e-30	-0.545705	6.01219e-20	0.68685	1.07275e-34	-0.578164	1.02115e-22	0.609599	1.03777e-25	-0.60776	1.58641e-25	-0.454082	1.46766e-13	-0.297036	2.95516e-06	-0.40435	8.14266e-11	0.378641	1.45106e-09	-0.32482	2.81866e-07	-0.330519	1.68918e-07	0.279628	1.14327e-05	-0.269793	2.36107e-05	-0.420042	1.23855e-11	-0.140165	0.0302932	0.318477	4.92321e-07	0.117657	0.0694156	-0.276535	1.44047e-05	-0.251618
EP400	EP400	blue	-0.883246	6.54271e-80	-0.759977	3.05168e-46	0.894114	1.19788e-84	0.728749	7.51188e-41	0.623204	4.11551e-27	-0.550233	2.5737e-20	0.621819	5.75821e-27	-0.610585	8.25773e-26	0.687087	9.96616e-35	-0.645993	1.27643e-29	-0.447129	3.78217e-13	-0.3538	1.86701e-08	-0.410437	3.96796e-11	0.37876	1.43261e-09	-0.253685	7.29709e-05	-0.218863	0.000656306	0.189633	0.00325015	-0.282961	8.88511e-06	-0.43185	2.81142e-12	-0.108036	0.0956485	0.264668	3.40773e-05	0.0944251	0.145565	-0.280834	1.04399e-05	-0.221921
TRBV20-1	TRBV20-1	blue	-0.883229	6.64845e-80	-0.874619	1.78867e-76	0.7951	2.18717e-53	0.683789	2.7508e-34	0.747705	4.98426e-44	-0.641568	4.07057e-29	0.692579	1.78328e-35	-0.546937	4.77841e-20	0.519126	6.81727e-18	-0.444995	5.03557e-13	-0.491174	6.44043e-16	-0.421906	9.83748e-12	-0.39101	3.74389e-10	0.466066	2.72788e-14	-0.467611	2.18512e-14	-0.435004	1.87344e-12	0.446493	4.11965e-13	-0.246815	0.0001155	-0.244754	0.000132229	-0.315984	6.10806e-07	0.24385	0.000140262	0.215756	0.000786089	-0.145704	0.0242749	-0.118568
KLF12	KLF12	blue	-0.883029	8.04177e-80	-0.771625	1.80887e-48	0.929164	2.07668e-104	0.68366	2.86165e-34	0.650381	3.96449e-30	-0.641295	4.37023e-29	0.721991	8.80174e-40	-0.612315	5.51791e-26	0.491599	6.02862e-16	-0.641958	3.67826e-29	-0.514967	1.37748e-17	-0.354597	1.72591e-08	-0.344858	4.44456e-08	0.461471	5.2407e-14	-0.440216	9.49061e-13	-0.405666	6.97951e-11	0.272418	1.95086e-05	-0.30005	2.31679e-06	-0.468312	1.97536e-14	-0.0729758	0.261114	0.287356	6.34022e-06	0.109023	0.0926401	-0.237279	0.000213887	-0.211917
SPN	SPN	blue	-0.882848	9.55291e-80	-0.840311	5.84075e-65	0.803625	2.46714e-55	0.736529	4.02271e-42	0.753929	3.90334e-45	-0.557718	6.15209e-21	0.572519	3.25793e-22	-0.605056	2.94593e-25	0.609841	9.8117e-26	-0.508835	3.81896e-17	-0.505785	6.29467e-17	-0.385324	7.02796e-10	-0.361703	8.47941e-09	0.365525	5.74427e-09	-0.38492	7.34665e-10	-0.316672	5.75615e-07	0.338918	7.79102e-08	-0.317133	5.53165e-07	-0.21831	0.000677857	-0.273967	1.74143e-05	0.263285	3.75763e-05	0.278102	1.28178e-05	-0.253067	7.60869e-05	-0.209482
MBOAT2	MBOAT2	blue	0.882803	9.97343e-80	0.911973	1.11314e-93	-0.717433	4.44431e-39	-0.646993	9.7946e-30	-0.778682	6.96276e-50	0.575726	1.68975e-22	-0.586064	1.93798e-23	0.452791	1.7526e-13	-0.584024	2.98934e-23	0.322615	3.42647e-07	0.481892	2.66615e-15	0.365892	5.53209e-09	0.455699	1.17407e-13	-0.282167	9.43811e-06	0.331766	1.50794e-07	0.435334	1.7949e-12	-0.537291	2.81241e-19	0.271342	2.11005e-05	0.13727	0.0339167	0.39218	3.28387e-10	-0.247573	0.000109862	-0.224217	0.000478136	0.181348	0.00492006	0.215282
LRIG1	LRIG1	blue	-0.882442	1.40405e-79	-0.796609	1.00455e-53	0.816817	1.51854e-58	0.658464	4.37143e-31	0.627008	1.62216e-27	-0.476814	5.69694e-15	0.650791	3.55114e-30	-0.48044	3.31691e-15	0.611033	7.43971e-26	-0.514263	1.55024e-17	-0.42013	1.22517e-11	-0.310701	9.58616e-07	-0.456205	1.09458e-13	0.432322	2.64624e-12	-0.297089	2.94262e-06	-0.352673	2.08573e-08	0.317415	5.39822e-07	-0.232354	0.000291233	-0.376794	1.76794e-09	-0.190285	0.00314351	0.261343	4.30631e-05	0.0979763	0.130949	-0.18684	0.00374465	-0.148502
PCED1B	PCED1B	blue	-0.882266	1.65806e-79	-0.797447	6.50101e-54	0.853693	4.25149e-69	0.659163	3.60061e-31	0.604331	3.4748e-25	-0.55968	4.2027e-21	0.699591	1.87121e-36	-0.550845	2.29265e-20	0.674202	4.88381e-33	-0.564507	1.62781e-21	-0.397124	1.87647e-10	-0.343429	5.09239e-08	-0.436681	1.50701e-12	0.457199	9.53402e-14	-0.297344	2.88302e-06	-0.304096	1.66373e-06	0.27245	1.94634e-05	-0.194083	0.00258312	-0.417542	1.6829e-11	-0.16899	0.00885283	0.283783	8.34533e-06	0.0473326	0.46642	-0.160817	0.0127975	-0.157135
ICAM2	ICAM2	blue	-0.882047	2.03849e-79	-0.816363	1.97746e-58	0.821602	8.95437e-60	0.679889	8.98383e-34	0.625368	2.42753e-27	-0.580403	6.40441e-23	0.663466	1.0791e-31	-0.507709	4.59544e-17	0.614293	3.46894e-26	-0.504214	8.12619e-17	-0.267067	2.87258e-05	-0.404729	7.79016e-11	-0.384929	7.33924e-10	0.360784	9.30567e-09	-0.303731	1.71449e-06	-0.353268	1.96733e-08	0.348333	3.18301e-08	-0.179382	0.00541514	-0.38655	6.14201e-10	-0.218161	0.00068379	0.29818	2.69518e-06	0.0573721	0.37722	-0.13379	0.0387523	-0.254819
GCN1L1	GCN1L1	blue	-0.881879	2.38711e-79	-0.815708	2.89232e-58	0.891886	1.23197e-83	0.695404	7.24598e-36	0.664168	8.84979e-32	-0.544438	7.60609e-20	0.670843	1.30437e-32	-0.541108	1.40423e-19	0.602071	5.79551e-25	-0.589448	9.37799e-24	-0.462682	4.41623e-14	-0.285141	7.52101e-06	-0.414327	2.48716e-11	0.359133	1.09867e-08	-0.314918	6.69421e-07	-0.359922	1.01499e-08	0.314198	7.1205e-07	-0.268759	2.54391e-05	-0.415728	2.09894e-11	-0.15482	0.0166039	0.317747	5.2452e-07	0.119505	0.0651201	-0.275081	1.60419e-05	-0.276092
EMC1	EMC1	blue	-0.881326	4.01383e-79	-0.791777	1.18614e-52	0.883941	3.36726e-80	0.710542	4.84156e-38	0.64524	1.55722e-29	-0.564786	1.54037e-21	0.644971	1.67124e-29	-0.51015	3.07419e-17	0.541145	1.39477e-19	-0.584193	2.88419e-23	-0.442987	6.57996e-13	-0.356741	1.39542e-08	-0.392663	3.11053e-10	0.373544	2.49517e-09	-0.348008	3.28445e-08	-0.364356	6.47428e-09	0.302217	1.94135e-06	-0.269281	2.45005e-05	-0.427193	5.0802e-12	-0.146581	0.0234235	0.26411	3.54488e-05	0.116573	0.0720413	-0.250983	8.75484e-05	-0.24762
MDN1	MDN1	blue	-0.88132	4.03673e-79	-0.709571	6.74087e-38	0.944893	6.39179e-117	0.695149	7.8629e-36	0.607303	1.76216e-25	-0.562644	2.35204e-21	0.653305	1.79994e-30	-0.61546	2.63427e-26	0.53258	6.54977e-19	-0.711788	3.16059e-38	-0.49799	2.20677e-16	-0.306865	1.32255e-06	-0.350463	2.58872e-08	0.442781	6.76189e-13	-0.358315	1.19254e-08	-0.32215	3.56978e-07	0.157825	0.014588	-0.343578	5.02068e-08	-0.512853	1.96251e-17	0.000440689	0.994593	0.262736	3.90566e-05	0.10527	0.104499	-0.30995	1.02134e-06	-0.212582
OTTHUMG00000163190	OTTHUMG00000163190	blue	-0.88126	4.27169e-79	-0.747753	4.88916e-44	0.763704	6.10886e-47	0.699316	2.04681e-36	0.706446	1.9374e-37	-0.63592	1.74075e-28	0.537382	2.76664e-19	-0.565699	1.28484e-21	0.482583	2.40224e-15	-0.487165	1.19595e-15	-0.417692	1.65234e-11	-0.514739	1.43136e-17	-0.3774	1.65723e-09	0.379056	1.3879e-09	-0.362411	7.89275e-09	-0.29342	3.94319e-06	0.301262	2.09905e-06	-0.301483	2.0615e-06	-0.242727	0.000150874	-0.24213	0.000156818	0.187799	0.00356773	0.254218	7.03776e-05	-0.183476	0.0044301	-0.135718
SLC25A26	SLC25A26	blue	-0.881199	4.52054e-79	-0.784637	4.05268e-51	0.90434	1.3295e-89	0.695675	6.6431e-36	0.674408	4.596e-33	-0.582994	3.7162e-23	0.726325	1.83159e-40	-0.598166	1.3892e-24	0.496529	2.78202e-16	-0.617291	1.70611e-26	-0.5271	1.72213e-18	-0.341999	5.83177e-08	-0.372663	2.73756e-09	0.486329	1.35924e-15	-0.438872	1.13225e-12	-0.407432	5.66845e-11	0.286537	6.75492e-06	-0.310058	1.01203e-06	-0.422745	8.86476e-12	-0.108797	0.0933221	0.296278	3.14037e-06	0.148296	0.0218323	-0.22655	0.000415532	-0.171742
PILRB	PILRB	blue	-0.880951	5.69764e-79	-0.843329	7.36845e-66	0.737931	2.34832e-42	0.712562	2.4213e-38	0.735067	7.02777e-42	-0.520633	5.27106e-18	0.589759	8.76986e-24	-0.540374	1.6059e-19	0.646548	1.10224e-29	-0.436216	1.60094e-12	-0.477098	5.46172e-15	-0.428042	4.56395e-12	-0.417244	1.74515e-11	0.476079	6.35187e-15	-0.318938	4.7295e-07	-0.268871	2.52357e-05	0.377386	1.65964e-09	-0.287173	6.43096e-06	-0.201705	0.00172312	-0.345332	4.24748e-08	0.232062	0.000296538	0.218084	0.000686835	-0.118269	0.0679685	-0.0179314
TP53	TP53	blue	-0.880933	5.79741e-79	-0.816843	1.49531e-58	0.886922	1.85344e-81	0.726494	1.72137e-40	0.664174	8.83464e-32	-0.567352	9.24127e-22	0.675459	3.37039e-33	-0.583399	3.4116e-23	0.654003	1.48857e-30	-0.60626	2.23801e-25	-0.442258	7.24804e-13	-0.331227	1.58386e-07	-0.382146	9.94172e-10	0.383786	8.31599e-10	-0.342792	5.40966e-08	-0.311185	9.20165e-07	0.273059	1.86149e-05	-0.244589	0.000133665	-0.4076	5.55739e-11	-0.172391	0.00755897	0.324317	2.94733e-07	0.135797	0.0358968	-0.222937	0.000516111	-0.23258
PI4KA	PI4KA	blue	-0.880896	5.99981e-79	-0.743235	2.96602e-43	0.847329	4.42705e-67	0.788186	7.12621e-52	0.677799	1.68117e-33	-0.568597	7.20024e-22	0.552979	1.52888e-20	-0.616294	2.16212e-26	0.662944	1.2502e-31	-0.624276	3.17056e-27	-0.46337	4.00604e-14	-0.449337	2.80668e-13	-0.372255	2.85725e-09	0.387166	5.73834e-10	-0.247532	0.000110165	-0.15065	0.019801	0.184544	0.00420114	-0.386456	6.20611e-10	-0.341017	6.3978e-08	-0.153804	0.0173382	0.241053	0.000168098	0.201064	0.00178387	-0.298432	2.641e-06	-0.16313
KIAA0355	KIAA0355	blue	-0.880705	7.16935e-79	-0.826501	4.51536e-61	0.799751	1.94459e-54	0.784872	3.61606e-51	0.684505	2.20972e-34	-0.616814	1.91119e-26	0.632246	4.40793e-28	-0.529246	1.18176e-18	0.545392	6.37252e-20	-0.492065	5.60653e-16	-0.459339	7.07202e-14	-0.496067	2.99271e-16	-0.331863	1.49474e-07	0.433958	2.14441e-12	-0.452198	1.90079e-13	-0.301158	2.11691e-06	0.346245	3.89197e-08	-0.188676	0.00341256	-0.303267	1.78124e-06	-0.30079	2.18147e-06	0.225744	0.000436231	0.156996	0.0151213	-0.180671	0.00508571	-0.137008
IFT172	IFT172	blue	-0.880268	1.0761e-78	-0.813386	1.09848e-57	0.759208	4.23707e-46	0.702584	7.00895e-37	0.69548	7.07133e-36	-0.602602	5.1403e-25	0.516326	1.09583e-17	-0.487959	1.05862e-15	0.538865	2.11442e-19	-0.429098	3.99229e-12	-0.426473	5.56251e-12	-0.494071	4.09696e-16	-0.43641	1.56105e-12	0.351746	2.28408e-08	-0.323335	3.21538e-07	-0.322358	3.50505e-07	0.38237	9.70258e-10	-0.255128	6.61482e-05	-0.236705	0.000221802	-0.30662	1.34977e-06	0.236498	0.000224722	0.191414	0.00296639	-0.173317	0.00723719	-0.170311
LOC100507424	LOC100507424	blue	-0.880205	1.14115e-78	-0.793006	6.37179e-53	0.826476	4.58703e-61	0.683801	2.74059e-34	0.655237	1.06285e-30	-0.605893	2.43405e-25	0.644357	1.96406e-29	-0.49606	2.99566e-16	0.515006	1.36847e-17	-0.505244	6.87417e-17	-0.471011	1.33614e-14	-0.429904	3.60361e-12	-0.400519	1.2708e-10	0.410941	3.73622e-11	-0.372642	2.7435e-09	-0.350967	2.46459e-08	0.355926	1.51304e-08	-0.231554	0.000306015	-0.37165	3.04451e-09	-0.211528	0.00100075	0.221639	0.000557455	0.0962844	0.137764	-0.205935	0.00136773	-0.166378
HCG18	HCG18	blue	-0.879556	2.0802e-78	-0.7738	6.71173e-49	0.919373	5.2764e-98	0.676276	2.64581e-33	0.655431	1.00776e-30	-0.567684	8.64655e-22	0.707831	1.21558e-37	-0.592344	5.00576e-24	0.542513	1.0851e-19	-0.637646	1.1202e-28	-0.490968	6.64996e-16	-0.316033	6.08237e-07	-0.368734	4.12572e-09	0.428704	4.19678e-12	-0.385438	6.94036e-10	-0.37805	1.54601e-09	0.272399	1.9535e-05	-0.281317	1.00658e-05	-0.470712	1.39537e-14	-0.0775808	0.232132	0.287276	6.37999e-06	0.105007	0.105376	-0.252709	7.79495e-05	-0.230942
MFNG	MFNG	blue	-0.879428	2.33973e-78	-0.87868	4.65036e-78	0.767479	1.16173e-47	0.657899	5.11108e-31	0.671717	1.01137e-32	-0.503554	9.04233e-17	0.727188	1.33495e-40	-0.42934	3.87165e-12	0.588823	1.07297e-23	-0.394732	2.46277e-10	-0.346865	3.66675e-08	-0.310576	9.68806e-07	-0.495921	3.06241e-16	0.381873	1.02406e-09	-0.310326	9.89451e-07	-0.44122	8.31382e-13	0.493978	4.15704e-16	-0.201643	0.00172896	-0.300599	2.21564e-06	-0.309985	1.01827e-06	0.253255	7.51234e-05	0.0869307	0.180438	-0.120215	0.0635296	-0.174709
PPIP5K1	PPIP5K1	blue	-0.879037	3.35282e-78	-0.843766	5.44255e-66	0.791825	1.15814e-52	0.670195	1.57445e-32	0.752198	7.98727e-45	-0.522955	3.5372e-18	0.587627	1.38737e-23	-0.521942	4.21104e-18	0.559717	4.17288e-21	-0.47012	1.52066e-14	-0.492797	5.00109e-16	-0.382661	9.40067e-10	-0.445732	4.56243e-13	0.42287	8.7277e-12	-0.35361	1.90227e-08	-0.362426	7.88066e-09	0.390168	4.1128e-10	-0.267835	2.71877e-05	-0.247437	0.000110856	-0.300701	2.1973e-06	0.25462	6.84789e-05	0.26376	3.6337e-05	-0.175388	0.00656146	-0.13057
CARD11	CARD11	blue	-0.878868	3.91198e-78	-0.865057	5.97434e-73	0.829306	7.82431e-62	0.645663	1.39282e-29	0.705555	2.61119e-37	-0.641914	3.72053e-29	0.656182	8.20206e-31	-0.460447	6.05411e-14	0.465958	2.77018e-14	-0.450863	2.28082e-13	-0.478168	4.65832e-15	-0.355414	1.59193e-08	-0.396222	2.07943e-10	0.349454	2.85545e-08	-0.433805	2.18696e-12	-0.50481	7.37662e-17	0.469406	1.68645e-14	-0.20309	0.00159845	-0.335351	1.0853e-07	-0.258434	5.2715e-05	0.25397	7.15714e-05	0.137037	0.0342235	-0.17411	0.00697143	-0.257403
NPIPA1	NPIPA1	blue	-0.878836	4.02818e-78	-0.911298	2.64056e-93	0.787482	1.009e-51	0.624289	3.16013e-27	0.777634	1.13771e-49	-0.573126	2.87877e-22	0.705603	2.56928e-37	-0.50809	4.31717e-17	0.522065	4.12292e-18	-0.399982	1.35205e-10	-0.480976	3.06052e-15	-0.347124	3.57666e-08	-0.510504	2.89966e-17	0.400779	1.23327e-10	-0.420782	1.13052e-11	-0.48553	1.53563e-15	0.520938	5.0025e-18	-0.169673	0.00857854	-0.23238	0.000290746	-0.352577	2.10553e-08	0.231205	0.000312668	0.226383	0.000419739	-0.128106	0.0479015	-0.152957
OTTHUMG00000160486	OTTHUMG00000160486	blue	-0.878627	4.87935e-78	-0.758433	5.89169e-46	0.789567	3.59052e-52	0.661968	1.64547e-31	0.664875	7.2409e-32	-0.652571	2.19644e-30	0.597393	1.6497e-24	-0.562876	2.24696e-21	0.4671	2.35195e-14	-0.488581	9.61887e-16	-0.413062	2.89698e-11	-0.469437	1.67906e-14	-0.384687	7.5363e-10	0.39545	2.27019e-10	-0.402854	9.69464e-11	-0.370077	3.58829e-09	0.32103	3.93919e-07	-0.258056	5.41097e-05	-0.304137	1.65812e-06	-0.198773	0.00201699	0.162264	0.0120028	0.166843	0.00976773	-0.156694	0.01532	-0.142582
SUN1	SUN1	blue	-0.878108	7.83526e-78	-0.814958	4.45864e-58	0.808624	1.60261e-56	0.715977	7.40487e-39	0.708095	1.11195e-37	-0.628768	1.05e-27	0.634796	2.31583e-28	-0.499181	1.82563e-16	0.432066	2.73452e-12	-0.479252	3.9632e-15	-0.470411	1.45784e-14	-0.482511	2.42835e-15	-0.382861	9.19827e-10	0.432034	2.74594e-12	-0.439493	1.04366e-12	-0.399698	1.39699e-10	0.404234	8.25403e-11	-0.264967	3.33625e-05	-0.310882	9.44084e-07	-0.264155	3.53364e-05	0.211759	0.00098779	0.201216	0.00176927	-0.148954	0.0212469	-0.137175
SMYD4	SMYD4	blue	-0.878001	8.63322e-78	-0.790022	2.86152e-52	0.903017	6.24319e-89	0.648839	5.992e-30	0.620132	8.64983e-27	-0.598124	1.40222e-24	0.724972	2.999e-40	-0.548959	3.27177e-20	0.530311	9.79461e-19	-0.58883	1.07137e-23	-0.496913	2.6178e-16	-0.305178	1.52146e-06	-0.388409	5.00121e-10	0.413054	2.89975e-11	-0.377931	1.56581e-09	-0.420631	1.15178e-11	0.318601	4.8702e-07	-0.271039	2.1571e-05	-0.467699	2.15783e-14	-0.0952577	0.142032	0.251179	8.6404e-05	0.0417584	0.520571	-0.218736	0.000661214	-0.210138
OXNAD1	OXNAD1	blue	-0.877797	1.03966e-77	-0.725608	2.37933e-40	0.915519	1.05741e-95	0.684672	2.09918e-34	0.614562	3.25585e-26	-0.606024	2.36224e-25	0.752093	8.33909e-45	-0.6074	1.72356e-25	0.449884	2.60566e-13	-0.655263	1.0552e-30	-0.503308	9.41009e-17	-0.338349	8.21607e-08	-0.321997	3.61846e-07	0.499967	1.61037e-16	-0.460191	6.2753e-14	-0.397965	1.70443e-10	0.230794	0.000320703	-0.304937	1.55206e-06	-0.496782	2.67262e-16	-0.0314638	0.628394	0.259169	5.01005e-05	0.08634	0.183429	-0.209706	0.00110895	-0.171996
DET1	DET1	blue	-0.87775	1.08435e-77	-0.740046	1.0351e-42	0.88005	1.31696e-78	0.655798	9.11469e-31	0.610801	7.85306e-26	-0.52791	1.49439e-18	0.647538	8.47666e-30	-0.55448	1.14761e-20	0.625676	2.25083e-27	-0.614712	3.1433e-26	-0.418583	1.48164e-11	-0.346099	3.94692e-08	-0.460859	5.71315e-14	0.380197	1.22749e-09	-0.252395	7.96206e-05	-0.274207	1.71096e-05	0.217248	0.000721089	-0.224643	0.000466086	-0.457306	9.39308e-14	-0.0896664	0.167056	0.256594	5.98384e-05	0.0807154	0.213751	-0.235904	0.000233289	-0.246264
NOL6	NOL6	blue	-0.877668	1.16799e-77	-0.86362	1.91707e-72	0.779288	5.23444e-50	0.727843	1.04907e-40	0.723135	5.8331e-40	-0.569899	5.53996e-22	0.605525	2.64722e-25	-0.537793	2.5683e-19	0.695574	6.86223e-36	-0.459695	6.72769e-14	-0.430094	3.5177e-12	-0.42518	6.54268e-12	-0.441015	8.54162e-13	0.371175	3.19956e-09	-0.294163	3.71738e-06	-0.247868	0.00010774	0.368602	4.18266e-09	-0.252846	7.72315e-05	-0.231628	0.00030461	-0.343222	5.19355e-08	0.31848	4.92191e-07	0.197266	0.0021852	-0.203162	0.00159219	-0.173837
TBCD	TBCD	blue	-0.877601	1.24152e-77	-0.871333	3.12668e-75	0.733224	1.41258e-41	0.685929	1.4257e-34	0.749525	2.38518e-44	-0.59984	9.56486e-25	0.587018	1.58087e-23	-0.514071	1.60088e-17	0.552866	1.56216e-20	-0.38048	1.19055e-09	-0.445986	4.4094e-13	-0.436757	1.49234e-12	-0.452072	1.93381e-13	0.388494	4.95412e-10	-0.365504	5.75668e-09	-0.368169	4.37458e-09	0.464041	3.64195e-14	-0.256529	6.01044e-05	-0.162849	0.0116943	-0.378804	1.42594e-09	0.225991	0.000429799	0.242592	0.000152202	-0.116773	0.0715495	-0.130127
SPG7	SPG7	blue	-0.877232	1.73381e-77	-0.734483	8.77501e-42	0.707294	1.45687e-37	0.786653	1.51595e-51	0.717048	5.0874e-39	-0.618517	1.27382e-26	0.454333	1.41771e-13	-0.533812	5.25759e-19	0.513931	1.63895e-17	-0.448669	3.07222e-13	-0.539128	2.01577e-19	-0.542915	1.00769e-19	-0.354537	1.73618e-08	0.359954	1.01174e-08	-0.309756	1.03811e-06	-0.17976	0.0053167	0.299933	2.33874e-06	-0.403411	9.0868e-11	-0.169795	0.00853004	-0.278874	1.20984e-05	0.149851	0.0204711	0.265672	3.17325e-05	-0.252258	8.03577e-05	-0.0906903
ZBTB25	ZBTB25	blue	-0.877005	2.1277e-77	-0.749206	2.71499e-44	0.928402	7.04399e-104	0.664166	8.85354e-32	0.617181	1.75166e-26	-0.611387	6.85156e-26	0.757119	1.02711e-45	-0.600759	7.78394e-25	0.469588	1.64261e-14	-0.65242	2.28795e-30	-0.497709	2.30742e-16	-0.319795	4.38909e-07	-0.338878	7.81991e-08	0.504363	7.93205e-17	-0.447075	3.80939e-13	-0.42826	4.43945e-12	0.255479	6.45852e-05	-0.279311	1.17086e-05	-0.512409	2.11301e-17	-0.0376729	0.56221	0.266493	2.9928e-05	0.0678402	0.296259	-0.209974	0.00109237	-0.167802
LOC100132815	LOC100132815	blue	-0.876438	3.54247e-77	-0.716927	5.30951e-39	0.912098	9.47592e-94	0.702816	6.49072e-37	0.672618	7.77531e-33	-0.605182	2.86286e-25	0.674388	4.62335e-33	-0.66136	1.95119e-31	0.500562	1.46395e-16	-0.67603	2.84551e-33	-0.526792	1.81732e-18	-0.38283	9.2289e-10	-0.345729	4.08932e-08	0.445961	4.4243e-13	-0.373051	2.62816e-09	-0.304288	1.63756e-06	0.200981	0.00179184	-0.360913	9.1848e-09	-0.439727	1.01212e-12	-0.0440118	0.4983	0.271213	2.13e-05	0.175717	0.00645952	-0.272529	1.93506e-05	-0.20085
MTMR8	MTMR8	blue	-0.876087	4.85092e-77	-0.73214	2.12391e-41	0.915227	1.56312e-95	0.637148	1.27243e-28	0.584935	2.46437e-23	-0.550303	2.53986e-20	0.712194	2.74894e-38	-0.558852	4.93756e-21	0.511328	2.52942e-17	-0.636636	1.45032e-28	-0.465759	2.85019e-14	-0.303658	1.72479e-06	-0.396514	2.0115e-10	0.450033	2.55351e-13	-0.369675	3.74144e-09	-0.387327	5.63725e-10	0.233075	0.000278478	-0.264195	3.52361e-05	-0.503624	8.94122e-17	-0.0315498	0.627455	0.259889	4.76596e-05	0.0398499	0.539824	-0.250515	9.03358e-05	-0.216107
ST6GAL1	ST6GAL1	blue	-0.875672	7.02345e-77	-0.753148	5.39724e-45	0.909173	3.8361e-92	0.682562	4.00046e-34	0.604347	3.462e-25	-0.50274	1.03139e-16	0.671015	1.24079e-32	-0.589542	9.1902e-24	0.663522	1.06217e-31	-0.663966	9.36975e-32	-0.368049	4.42901e-09	-0.283451	8.55935e-06	-0.422239	9.43997e-12	0.40548	7.13329e-11	-0.277332	1.35755e-05	-0.283711	8.39113e-06	0.188127	0.00350886	-0.227527	0.000391644	-0.488773	9.33899e-16	-0.0782209	0.228291	0.40999	4.18522e-11	0.0858057	0.186165	-0.248854	0.00010092	-0.249782
UBIAD1	UBIAD1	blue	-0.875549	7.83916e-77	-0.832678	9.1094e-63	0.817578	9.73514e-59	0.712169	2.77234e-38	0.691703	2.35236e-35	-0.539834	1.77243e-19	0.665639	5.82747e-32	-0.549982	2.69828e-20	0.687126	9.84787e-35	-0.521785	4.32597e-18	-0.453609	1.56638e-13	-0.369345	3.87233e-09	-0.42089	1.11548e-11	0.400626	1.25526e-10	-0.309041	1.10246e-06	-0.261125	4.37252e-05	0.320446	4.14622e-07	-0.222728	0.000522572	-0.31357	7.51312e-07	-0.266753	2.93784e-05	0.330027	1.7662e-07	0.157541	0.0147685	-0.214086	0.000865225	-0.195204
PCED1B-AS1	PCED1B-AS1	blue	-0.875392	9.01377e-77	-0.760822	2.12428e-46	0.861169	1.35687e-71	0.647628	8.27444e-30	0.653579	1.67058e-30	-0.576415	1.46638e-22	0.678314	1.44152e-33	-0.653421	1.74385e-30	0.677344	1.92538e-33	-0.6146	3.22691e-26	-0.45859	7.85302e-14	-0.353137	1.99288e-08	-0.420363	1.1905e-11	0.45845	8.00832e-14	-0.300944	2.15422e-06	-0.247891	0.00010758	0.210834	0.00104078	-0.248383	0.000104126	-0.38666	6.06762e-10	-0.125441	0.0527746	0.28827	5.90675e-06	0.139151	0.0315225	-0.183983	0.00432	-0.15055
GCNT4	GCNT4	blue	-0.875369	9.20443e-77	-0.704342	3.9133e-37	0.89168	1.52283e-83	0.665222	6.56216e-32	0.583221	3.54283e-23	-0.594155	3.36872e-24	0.713711	1.62832e-38	-0.563415	2.02024e-21	0.440151	9.57246e-13	-0.629613	8.51272e-28	-0.462886	4.29038e-14	-0.38315	8.91291e-10	-0.33509	1.1117e-07	0.485406	1.56494e-15	-0.413034	2.90693e-11	-0.385395	6.97381e-10	0.228817	0.000362054	-0.270692	2.21211e-05	-0.498984	1.88388e-16	-0.0343954	0.59673	0.229545	0.000346273	0.0618454	0.341094	-0.205222	0.00142255	-0.167083
CD28	CD28	blue	-0.875323	9.58493e-77	-0.765636	2.62228e-47	0.901344	4.27656e-88	0.67159	1.04958e-32	0.636889	1.35933e-28	-0.632718	3.91435e-28	0.752514	7.01129e-45	-0.614426	3.36208e-26	0.478232	4.61437e-15	-0.619223	1.07573e-26	-0.487305	1.17047e-15	-0.333569	1.27868e-07	-0.338363	8.20541e-08	0.48944	8.4258e-16	-0.465694	2.8768e-14	-0.41533	2.20277e-11	0.271273	2.12073e-05	-0.282556	9.16334e-06	-0.44769	3.50682e-13	-0.0889433	0.170519	0.280073	1.10564e-05	0.108373	0.0946136	-0.184588	0.00419192	-0.173691
PLXDC1	PLXDC1	blue	-0.875316	9.64679e-77	-0.837353	4.26465e-64	0.676608	2.397e-33	0.679774	9.30065e-34	0.706331	2.0135e-37	-0.593946	3.5269e-24	0.540334	1.61792e-19	-0.427798	4.70685e-12	0.55185	1.89488e-20	-0.324961	2.78346e-07	-0.416349	1.94628e-11	-0.516243	1.11119e-17	-0.44708	3.80714e-13	0.363148	7.32322e-09	-0.31995	4.32998e-07	-0.313572	7.51154e-07	0.453422	1.60713e-13	-0.197511	0.00215703	-0.158051	0.0144456	-0.404197	8.2898e-11	0.21874	0.000661044	0.194727	0.00249775	-0.101817	0.116443	-0.123614
KCTD7	KCTD7	blue	-0.875285	9.91362e-77	-0.772378	1.28486e-48	0.82514	1.04507e-60	0.618031	1.43034e-26	0.646623	1.0806e-29	-0.554839	1.07147e-20	0.669702	1.8159e-32	-0.486891	1.24726e-15	0.506705	5.41631e-17	-0.502151	1.13422e-16	-0.47234	1.10075e-14	-0.367562	4.65778e-09	-0.454021	1.47994e-13	0.419742	1.28514e-11	-0.316347	5.92015e-07	-0.389881	4.24641e-10	0.35997	1.01012e-08	-0.271657	2.06224e-05	-0.378376	1.49291e-09	-0.14032	0.0301079	0.186032	0.00389985	0.0826849	0.202749	-0.225615	0.00043963	-0.185301
ARHGEF9	ARHGEF9	blue	-0.875232	1.03957e-76	-0.727668	1.11895e-40	0.895562	2.55896e-85	0.669138	2.13726e-32	0.577001	1.29904e-22	-0.540157	1.67106e-19	0.64581	1.33957e-29	-0.581806	4.77234e-23	0.666814	4.16779e-32	-0.648691	6.23437e-30	-0.434472	2.00657e-12	-0.331608	1.5298e-07	-0.4364	1.56319e-12	0.376718	1.78223e-09	-0.243235	0.000145988	-0.241091	0.000167687	0.167855	0.00932647	-0.231341	0.000310072	-0.476356	6.09717e-15	-0.0605182	0.351575	0.288998	5.58144e-06	0.058393	0.368776	-0.260622	4.52885e-05	-0.25179
GATA3	GATA3	blue	-0.87507	1.19944e-76	-0.844003	4.61257e-66	0.817946	7.8437e-59	0.655956	8.7266e-31	0.618858	1.17409e-26	-0.604238	3.54925e-25	0.657905	5.10275e-31	-0.445337	4.81029e-13	0.593708	3.71591e-24	-0.467162	2.33088e-14	-0.418388	1.5174e-11	-0.339675	7.25774e-08	-0.40444	8.05808e-11	0.361806	8.39209e-09	-0.346229	3.89782e-08	-0.403931	8.55174e-11	0.394409	2.55447e-10	-0.173785	0.00707936	-0.369171	3.94265e-09	-0.238818	0.000193963	0.236403	0.00022606	0.0429712	0.508522	-0.185219	0.00406202	-0.218699
RABL2B	RABL2B	blue	-0.87484	1.47031e-76	-0.757492	8.77628e-46	0.90058	1.0187e-87	0.737831	2.44036e-42	0.645152	1.59351e-29	-0.58486	2.50395e-23	0.670746	1.3416e-32	-0.650373	3.97356e-30	0.636687	1.43162e-28	-0.663696	1.01138e-31	-0.491628	6.00121e-16	-0.367388	4.74219e-09	-0.340357	6.80792e-08	0.443565	6.09276e-13	-0.34714	3.57107e-08	-0.251165	8.64885e-05	0.192702	0.00277542	-0.321107	3.91271e-07	-0.429932	3.59093e-12	-0.0938101	0.148218	0.260275	4.63944e-05	0.12572	0.0522463	-0.261183	4.35492e-05	-0.16137
MIR130B	MIR130B	blue	-0.874384	2.19905e-76	-0.712361	2.59492e-38	0.913378	1.80064e-94	0.7403	9.37696e-43	0.603197	4.49336e-25	-0.577456	1.18247e-22	0.640773	5.0033e-29	-0.653334	1.78537e-30	0.633011	3.63577e-28	-0.694953	8.37201e-36	-0.480714	3.18359e-15	-0.368457	4.24579e-09	-0.35516	1.63243e-08	0.403052	9.47421e-11	-0.27758	1.33271e-05	-0.209026	0.00115201	0.14212	0.0280373	-0.348004	3.28583e-08	-0.468625	1.88807e-14	-0.0304922	0.639044	0.238874	0.000193269	0.0861007	0.184651	-0.276594	1.4342e-05	-0.213767
ZNF831	ZNF831	blue	-0.874374	2.22016e-76	-0.793741	4.38287e-53	0.87457	1.8672e-76	0.675076	3.77437e-33	0.674116	5.00905e-33	-0.645127	1.60398e-29	0.64984	4.58451e-30	-0.565755	1.27063e-21	0.503611	8.95931e-17	-0.565579	1.3159e-21	-0.5157	1.21784e-17	-0.365418	5.80748e-09	-0.353726	1.88072e-08	0.37656	1.81245e-09	-0.394685	2.47591e-10	-0.399501	1.42906e-10	0.329826	1.79862e-07	-0.310157	1.00362e-06	-0.381675	1.04628e-09	-0.142845	0.0272381	0.249919	9.40101e-05	0.139576	0.031002	-0.249177	9.87796e-05	-0.236299
CTC1	CTC1	blue	-0.874049	2.95503e-76	-0.770392	3.15699e-48	0.82344	2.9511e-60	0.821301	1.07268e-59	0.687704	8.23192e-35	-0.606931	1.91926e-25	0.55333	1.42989e-20	-0.639508	6.94064e-29	0.665951	5.33137e-32	-0.604207	3.57404e-25	-0.495109	3.4803e-16	-0.474391	8.14795e-15	-0.251741	8.32065e-05	0.450654	2.34676e-13	-0.361685	8.4953e-09	-0.147348	0.0226994	0.193693	0.00263625	-0.343087	5.26071e-08	-0.307264	1.27922e-06	-0.22062	0.000592017	0.266835	2.92051e-05	0.210797	0.00104296	-0.241637	0.000161892	-0.0996049
LOC100506499	LOC100506499	blue	-0.873724	3.92887e-76	-0.768837	6.34308e-48	0.825543	8.15933e-61	0.724882	3.09881e-40	0.687926	7.68209e-35	-0.614027	3.69318e-26	0.576126	1.55633e-22	-0.586342	1.82619e-23	0.55884	4.94912e-21	-0.550765	2.3275e-20	-0.487414	1.15097e-15	-0.461931	4.91163e-14	-0.333823	1.2492e-07	0.387977	5.24614e-10	-0.37701	1.72766e-09	-0.259145	5.01859e-05	0.275421	1.56442e-05	-0.277289	1.36195e-05	-0.322276	3.53063e-07	-0.203303	0.00158003	0.233292	0.000274737	0.173252	0.00725945	-0.263203	3.7794e-05	-0.190565
LOC642799	LOC642799	blue	-0.873702	4.00416e-76	-0.806114	6.38676e-56	0.874952	1.33239e-76	0.632574	4.05909e-28	0.674851	4.0339e-33	-0.531622	7.76575e-19	0.692186	2.01907e-35	-0.5946	3.05519e-24	0.641073	4.62904e-29	-0.581034	5.61188e-23	-0.456127	1.10641e-13	-0.28722	6.40754e-06	-0.488234	1.01468e-15	0.371347	3.1426e-09	-0.294583	3.59548e-06	-0.330137	1.74874e-07	0.297623	2.81899e-06	-0.19203	0.00287367	-0.394467	2.53762e-10	-0.153901	0.0172668	0.266085	3.08115e-05	0.130327	0.0441313	-0.230653	0.000323506	-0.223583
SSBP2	SSBP2	blue	-0.873502	4.77138e-76	-0.741132	6.77674e-43	0.836163	9.38301e-64	0.783254	7.90613e-51	0.652259	2.38983e-30	-0.563392	2.02958e-21	0.615013	2.92728e-26	-0.590927	6.81066e-24	0.470441	1.45144e-14	-0.590396	7.64073e-24	-0.402013	1.06901e-10	-0.439226	1.08082e-12	-0.263251	3.76641e-05	0.435886	1.67111e-12	-0.494732	3.69331e-16	-0.340959	6.43302e-08	0.228259	0.000374574	-0.247091	0.000113417	-0.380819	1.14783e-09	-0.162587	0.0118314	0.233302	0.000274564	0.186289	0.00384989	-0.193084	0.00272103	-0.158287
TAMM41	TAMM41	blue	-0.873004	7.37267e-76	-0.728299	8.86993e-41	0.939696	2.03558e-112	0.680024	8.6258e-34	0.589644	8.99038e-24	-0.558865	4.92498e-21	0.72205	8.61627e-40	-0.615986	2.32578e-26	0.562828	2.26825e-21	-0.69625	5.5229e-36	-0.480576	3.24991e-15	-0.322465	3.47216e-07	-0.374144	2.34185e-09	0.489552	8.28036e-16	-0.359748	1.03287e-08	-0.336616	9.65338e-08	0.180779	0.00505885	-0.279577	1.14765e-05	-0.528912	1.25347e-18	-0.019754	0.761267	0.26495	3.34028e-05	0.0656672	0.312036	-0.230907	0.000318473	-0.165037
NPIPA8	NPIPA8	blue	-0.87288	8.21221e-76	-0.871154	3.64581e-75	0.820025	2.29705e-59	0.618467	1.28901e-26	0.734019	1.04596e-41	-0.548397	3.63603e-20	0.708803	8.74991e-38	-0.560308	3.71792e-21	0.597173	1.7321e-24	-0.474882	7.58019e-15	-0.465106	3.1289e-14	-0.316972	5.60894e-07	-0.512654	2.02864e-17	0.401734	1.10424e-10	-0.362454	7.85783e-09	-0.407175	5.84308e-11	0.421379	1.05005e-11	-0.162159	0.0120591	-0.293046	4.06189e-06	-0.277325	1.35825e-05	0.249757	9.50313e-05	0.183134	0.0045057	-0.152743	0.0181349	-0.160125
SPATA5	SPATA5	blue	-0.872828	8.59321e-76	-0.706497	1.90483e-37	0.964744	2.15218e-139	0.654338	1.35868e-30	0.586845	1.64035e-23	-0.540517	1.56469e-19	0.724846	3.13936e-40	-0.637742	1.09298e-28	0.505957	6.12079e-17	-0.727489	1.19512e-40	-0.483632	2.04943e-15	-0.261076	4.38752e-05	-0.353558	1.91214e-08	0.465594	2.91836e-14	-0.398781	1.55225e-10	-0.383016	9.04456e-10	0.161492	0.0124213	-0.287297	6.36943e-06	-0.559308	4.51893e-21	0.0422453	0.515716	0.292426	4.26584e-06	0.0710421	0.273995	-0.266477	2.99621e-05	-0.224409
LOC728554	LOC728554	blue	-0.872675	9.81177e-76	-0.853723	4.15587e-69	0.815831	2.69316e-58	0.617191	1.74718e-26	0.695839	6.30291e-36	-0.535785	3.69062e-19	0.745012	1.46596e-43	-0.509116	3.64654e-17	0.500485	1.48209e-16	-0.470128	1.51889e-14	-0.463926	3.70192e-14	-0.272825	1.89366e-05	-0.451761	2.01773e-13	0.48427	1.86048e-15	-0.444751	5.20238e-13	-0.482715	2.35468e-15	0.433425	2.29672e-12	-0.185037	0.00409902	-0.339717	7.22912e-08	-0.26117	4.35867e-05	0.291604	4.55127e-06	0.149506	0.0207671	-0.0934564	0.14976	-0.100093
FBXO21	FBXO21	blue	-0.872593	1.05315e-75	-0.745268	1.32425e-43	0.933978	6.62469e-108	0.668964	2.24727e-32	0.618424	1.30242e-26	-0.579886	7.13536e-23	0.693755	1.22743e-35	-0.559489	4.36176e-21	0.480715	3.18273e-15	-0.651376	3.0331e-30	-0.473653	9.08158e-15	-0.319897	4.35017e-07	-0.355712	1.5455e-08	0.399064	1.50253e-10	-0.381477	1.06887e-09	-0.405235	7.34107e-11	0.257019	5.81172e-05	-0.27996	1.11507e-05	-0.515259	1.31149e-17	-0.0362196	0.577399	0.291186	4.70331e-06	0.0732346	0.259422	-0.269173	2.46912e-05	-0.278372
KIAA1967	KIAA1967	blue	-0.872551	1.09236e-75	-0.778139	8.98142e-50	0.814205	6.87546e-58	0.750189	1.81997e-44	0.696583	4.96115e-36	-0.548238	3.74629e-20	0.535355	3.9869e-19	-0.578121	1.03028e-22	0.676375	2.56905e-33	-0.562222	2.55553e-21	-0.498531	2.02477e-16	-0.391915	3.38308e-10	-0.374088	2.35595e-09	0.358673	1.15056e-08	-0.234625	0.000252796	-0.196162	0.00231638	0.247545	0.000110067	-0.368384	4.27821e-09	-0.285225	7.47255e-06	-0.201349	0.00175662	0.26488	3.3569e-05	0.214244	0.000857446	-0.288713	5.70647e-06	-0.209562
FAIM3	FAIM3	blue	-0.872451	1.1921e-75	-0.789848	3.12231e-52	0.890964	3.18202e-83	0.675292	3.54109e-33	0.627132	1.57368e-27	-0.582023	4.56045e-23	0.737569	2.69882e-42	-0.5798	7.26455e-23	0.614801	3.07773e-26	-0.60446	3.37439e-25	-0.445839	4.49735e-13	-0.349895	2.73594e-08	-0.411887	3.33616e-11	0.460733	5.81513e-14	-0.338003	8.48556e-08	-0.327793	2.16062e-07	0.275184	1.59212e-05	-0.212509	0.000946633	-0.452066	1.93532e-13	-0.136089	0.0354968	0.340151	6.94048e-08	0.0645953	0.320017	-0.17084	0.00812673	-0.200857
UQCC	UQCC	blue	-0.87244	1.20293e-75	-0.762089	1.23097e-46	0.893879	1.53424e-84	0.683038	3.45968e-34	0.677618	1.77436e-33	-0.564859	1.51838e-21	0.67866	1.29954e-33	-0.578997	8.58694e-23	0.508162	4.26599e-17	-0.617988	1.4453e-26	-0.512039	2.24747e-17	-0.327182	2.28254e-07	-0.364445	6.41586e-09	0.387173	5.73394e-10	-0.3769	1.74799e-09	-0.358508	1.16976e-08	0.280215	1.09391e-05	-0.324804	2.82267e-07	-0.412631	3.05101e-11	-0.0955576	0.140775	0.260796	4.47405e-05	0.158795	0.0139848	-0.319709	4.42194e-07	-0.244018
CCND2	CCND2	blue	-0.872422	1.22197e-75	-0.813586	9.79809e-58	0.869714	1.24422e-74	0.671099	1.21074e-32	0.65342	1.74418e-30	-0.528013	1.4677e-18	0.700612	1.3403e-36	-0.542448	1.09801e-19	0.553916	1.27838e-20	-0.568413	7.47167e-22	-0.458381	8.08655e-14	-0.245635	0.000124821	-0.367235	4.81753e-09	0.416403	1.93345e-11	-0.404975	7.56878e-11	-0.41388	2.62506e-11	0.321153	3.89683e-07	-0.279712	1.13612e-05	-0.400138	1.32783e-10	-0.157518	0.0147833	0.419623	1.30397e-11	0.120916	0.0619889	-0.250895	8.80694e-05	-0.205402
TRAV4	TRAV4	blue	-0.872422	1.22207e-75	-0.807407	3.14103e-56	0.801116	9.44415e-55	0.696278	5.47405e-36	0.697017	4.31364e-36	-0.610918	7.64112e-26	0.624064	3.33838e-27	-0.563219	2.0998e-21	0.551509	2.02167e-20	-0.497221	2.49321e-16	-0.445975	4.41586e-13	-0.413201	2.84892e-11	-0.369466	3.82385e-09	0.381063	1.11787e-09	-0.397873	1.72254e-10	-0.345942	4.00677e-08	0.332963	1.35176e-07	-0.252089	8.12773e-05	-0.276736	1.41916e-05	-0.24837	0.000104217	0.26227	4.03571e-05	0.200607	0.00182831	-0.211516	0.00100146	-0.207712
RAD23B	RAD23B	blue	0.872389	1.25789e-75	0.819854	2.54251e-59	-0.72717	1.34373e-40	-0.680941	6.54053e-34	-0.704231	4.06079e-37	0.556095	8.41734e-21	-0.595281	2.6305e-24	0.515541	1.25082e-17	-0.497903	2.23755e-16	0.404437	8.06041e-11	0.524052	2.92622e-18	0.387747	5.38188e-10	0.280595	1.06303e-05	-0.434558	1.98462e-12	0.435964	1.65415e-12	0.388124	5.1617e-10	-0.418474	1.50158e-11	0.313061	7.84654e-07	0.220157	0.000608358	0.285753	7.17559e-06	-0.197248	0.00218726	-0.159686	0.0134504	0.112449	0.0827755	0.0659419
ITGB7	ITGB7	blue	-0.871661	2.35756e-75	-0.834554	2.69796e-63	0.858859	8.3003e-71	0.733089	1.48645e-41	0.682051	4.67195e-34	-0.642387	3.28905e-29	0.653519	1.698e-30	-0.554616	1.1181e-20	0.580294	6.55225e-23	-0.556064	8.46763e-21	-0.492916	4.90932e-16	-0.354582	1.72846e-08	-0.301259	2.09949e-06	0.409712	4.3257e-11	-0.425866	6.00329e-12	-0.364357	6.47385e-09	0.33251	1.40898e-07	-0.299014	2.5197e-06	-0.356629	1.411e-08	-0.209839	0.00110073	0.313991	7.24762e-07	0.148503	0.0216468	-0.243566	0.00014288	-0.187647
TXK	TXK	blue	-0.871478	2.7595e-75	-0.716767	5.61566e-39	0.895154	3.96262e-85	0.65185	2.66899e-30	0.6049	3.05271e-25	-0.593372	3.99916e-24	0.71939	2.22605e-39	-0.595808	2.34195e-24	0.453384	1.61547e-13	-0.629303	9.19389e-28	-0.499697	1.6812e-16	-0.342234	5.70312e-08	-0.344539	4.5818e-08	0.458257	8.22748e-14	-0.42031	1.19822e-11	-0.392281	3.24682e-10	0.233175	0.000276747	-0.288725	5.70108e-06	-0.473423	9.39311e-15	-0.037608	0.562885	0.213111	0.000914746	0.0834767	0.198444	-0.201465	0.00174566	-0.19448
PLEKHA1	PLEKHA1	blue	-0.871433	2.86953e-75	-0.694755	8.92158e-36	0.933291	2.16759e-107	0.665852	5.48513e-32	0.597353	1.66423e-24	-0.637339	1.2117e-28	0.672599	7.81843e-33	-0.599956	9.31877e-25	0.408801	4.82037e-11	-0.679373	1.04923e-33	-0.490698	6.93443e-16	-0.381784	1.03394e-09	-0.293848	3.81175e-06	0.43976	1.00765e-12	-0.437672	1.32455e-12	-0.406039	6.68024e-11	0.202564	0.00164483	-0.305517	1.47931e-06	-0.521061	4.89863e-18	0.0161374	0.80399	0.20951	0.00112119	0.0949141	0.143482	-0.247074	0.000113547	-0.233612
PPP1R13B	PPP1R13B	blue	-0.871255	3.34463e-75	-0.842252	1.55022e-65	0.70489	3.26009e-37	0.635082	2.15366e-28	0.68957	4.59948e-35	-0.603843	3.88206e-25	0.558246	5.55457e-21	-0.407908	5.3588e-11	0.526209	2.012e-18	-0.329001	1.93793e-07	-0.387782	5.36088e-10	-0.465378	3.00984e-14	-0.446381	4.18214e-13	0.297323	2.88773e-06	-0.342559	5.53031e-08	-0.377997	1.55471e-09	0.468853	1.82684e-14	-0.144713	0.0252684	-0.199024	0.00199022	-0.370593	3.40016e-09	0.197861	0.00211731	0.158993	0.0138646	-0.10609	0.10181	-0.214924
ATP10A	ATP10A	blue	-0.871241	3.38434e-75	-0.820323	1.92373e-59	0.846788	6.50291e-67	0.682549	4.01579e-34	0.665736	5.66895e-32	-0.65442	1.32866e-30	0.66201	1.62611e-31	-0.53156	7.85052e-19	0.522911	3.56425e-18	-0.51726	9.35887e-18	-0.48463	1.76128e-15	-0.404004	8.47868e-11	-0.345578	4.14871e-08	0.377669	1.61029e-09	-0.420114	1.22757e-11	-0.406347	6.44217e-11	0.365815	5.57616e-09	-0.252577	7.8647e-05	-0.365416	5.80891e-09	-0.201558	0.00173688	0.197411	0.00216855	0.112587	0.0823955	-0.176034	0.00636254	-0.228309
NOL9	NOL9	blue	-0.870868	4.65921e-75	-0.718788	2.75553e-39	0.948818	1.27374e-120	0.695054	8.10743e-36	0.580627	6.11133e-23	-0.522474	3.84278e-18	0.691524	2.48924e-35	-0.614411	3.37368e-26	0.60613	2.30571e-25	-0.720532	1.48319e-39	-0.447605	3.54709e-13	-0.288659	5.73076e-06	-0.383777	8.32394e-10	0.452116	1.92211e-13	-0.313168	7.77503e-07	-0.29041	4.99823e-06	0.144646	0.0253368	-0.288996	5.5823e-06	-0.544341	7.74397e-20	-0.00537678	0.9341	0.321226	3.87216e-07	0.0662797	0.307534	-0.264619	3.41946e-05	-0.212105
RRN3P2	RRN3P2	blue	-0.870634	5.68834e-75	-0.697362	3.85934e-36	0.925889	3.60715e-102	0.623403	3.92161e-27	0.651543	2.89974e-30	-0.525661	2.21346e-18	0.705185	2.95481e-37	-0.689048	5.4146e-35	0.488373	9.93277e-16	-0.695413	7.22672e-36	-0.520009	5.86467e-18	-0.292257	4.32307e-06	-0.401486	1.13636e-10	0.484078	1.91545e-15	-0.348473	3.14028e-08	-0.367468	4.70316e-09	0.194419	0.00253821	-0.375767	1.97206e-09	-0.469558	1.64987e-14	0.0269851	0.678092	0.269648	2.38582e-05	0.156183	0.0156607	-0.254406	6.94847e-05	-0.170451
ESYT2	ESYT2	blue	-0.869986	9.87877e-75	-0.729886	4.92812e-41	0.883499	5.13942e-80	0.608662	1.28867e-25	0.610495	8.43084e-26	-0.55528	9.84448e-21	0.721802	9.41769e-40	-0.546506	5.17856e-20	0.392207	3.274e-10	-0.588235	1.21769e-23	-0.517245	9.38247e-18	-0.265092	3.30661e-05	-0.403361	9.13959e-11	0.464458	3.43192e-14	-0.427657	4.79111e-12	-0.501767	1.20644e-16	0.298359	2.65655e-06	-0.347979	3.29372e-08	-0.447406	3.64329e-13	-0.0254898	0.695013	0.202226	0.00167528	0.0985843	0.128564	-0.236407	0.000226015	-0.165643
ANGEL1	ANGEL1	blue	-0.869949	1.01961e-74	-0.822718	4.57224e-60	0.847903	2.93633e-67	0.714021	1.46282e-38	0.685465	1.64484e-34	-0.619264	1.0652e-26	0.696755	4.69386e-36	-0.582792	3.8786e-23	0.551161	2.15956e-20	-0.536442	3.27862e-19	-0.512586	2.05181e-17	-0.392913	3.02405e-10	-0.378721	1.43865e-09	0.429241	3.92052e-12	-0.417589	1.67318e-11	-0.357158	1.3386e-08	0.344731	4.49886e-08	-0.258027	5.42174e-05	-0.34302	5.29418e-08	-0.215335	0.000805389	0.255759	6.33575e-05	0.144209	0.0257875	-0.20274	0.00162916	-0.168563
UBE3D	UBE3D	blue	-0.86993	1.03553e-74	-0.750602	1.53776e-44	0.847734	3.31456e-67	0.673024	6.90223e-33	0.681839	4.98218e-34	-0.57725	1.23384e-22	0.636042	1.68719e-28	-0.634812	2.30644e-28	0.507801	4.52661e-17	-0.5823	4.30194e-23	-0.499226	1.81259e-16	-0.359656	1.04248e-08	-0.375371	2.05668e-09	0.412809	2.98659e-11	-0.421482	1.03683e-11	-0.34125	6.25909e-08	0.25547	6.46227e-05	-0.279005	1.19802e-05	-0.360833	9.25938e-09	-0.150412	0.0199988	0.260734	4.49348e-05	0.197444	0.00216476	-0.183743	0.00437168	-0.149264
FTO	FTO	blue	-0.869495	1.4979e-74	-0.737923	2.35536e-42	0.92485	1.7622e-101	0.721274	1.13778e-39	0.613797	3.89823e-26	-0.547805	4.06292e-20	0.64802	7.45566e-30	-0.597558	1.59032e-24	0.608416	1.3641e-25	-0.687492	8.79033e-35	-0.435527	1.7507e-12	-0.333007	1.34635e-07	-0.364533	6.35857e-09	0.379133	1.37642e-09	-0.320569	4.10169e-07	-0.283514	8.51812e-06	0.168642	0.00899572	-0.280792	1.04728e-05	-0.48373	2.0194e-15	-0.0594431	0.360213	0.325264	2.70928e-07	0.124543	0.0545075	-0.288179	5.94863e-06	-0.271547
METTL16	METTL16	blue	-0.869427	1.58657e-74	-0.689816	4.2583e-35	0.936341	1.01726e-109	0.656123	8.33623e-31	0.599274	1.08551e-24	-0.579417	7.86867e-23	0.670508	1.43777e-32	-0.609152	1.15102e-25	0.464263	3.52829e-14	-0.688088	7.30514e-35	-0.485676	1.50187e-15	-0.325291	2.70289e-07	-0.377348	1.66639e-09	0.399881	1.3679e-10	-0.350189	2.65881e-08	-0.37241	2.8113e-09	0.18402	0.00431206	-0.330712	1.65984e-07	-0.514349	1.52812e-17	0.0307374	0.636349	0.246228	0.000120056	0.0925321	0.153847	-0.281313	1.00687e-05	-0.261149
U2AF2	U2AF2	blue	-0.869122	2.0526e-74	-0.818114	7.10898e-59	0.838481	2.00859e-64	0.705458	2.69757e-37	0.646677	1.06508e-29	-0.515449	1.27025e-17	0.628597	1.09548e-27	-0.492855	4.95593e-16	0.690922	3.00889e-35	-0.536317	3.35344e-19	-0.400278	1.30671e-10	-0.274075	1.72769e-05	-0.424976	6.7116e-12	0.27617	1.48005e-05	-0.227609	0.000389688	-0.295192	3.42513e-06	0.314965	6.6675e-07	-0.25632	6.09723e-05	-0.365926	5.51272e-09	-0.199832	0.00190598	0.315632	6.29622e-07	0.109179	0.0921711	-0.269992	2.32733e-05	-0.323462
WDR77	WDR77	blue	-0.868987	2.29943e-74	-0.781096	2.22205e-50	0.906386	1.16273e-90	0.6711	1.2104e-32	0.612504	5.27879e-26	-0.494097	4.0804e-16	0.755021	2.47774e-45	-0.5691	6.50718e-22	0.634904	2.25354e-28	-0.639696	6.61181e-29	-0.475088	7.35294e-15	-0.253333	7.47306e-05	-0.432411	2.61626e-12	0.495913	3.06606e-16	-0.310717	9.57334e-07	-0.326443	2.43872e-07	0.245316	0.000127455	-0.273634	1.78457e-05	-0.478096	4.70913e-15	-0.0999444	0.12335	0.322271	3.53193e-07	0.0760108	0.241747	-0.219998	0.000614082	-0.138436
LOC100190986	LOC100190986	blue	-0.868981	2.31077e-74	-0.697998	3.14138e-36	0.844118	4.25763e-66	0.6791	1.13894e-33	0.739287	1.38999e-42	-0.591677	5.78671e-24	0.54517	6.64043e-20	-0.659838	2.98447e-31	0.440877	8.69953e-13	-0.602979	4.72129e-25	-0.53505	4.21189e-19	-0.418593	1.47976e-11	-0.3831	8.96211e-10	0.346029	3.97329e-08	-0.344391	4.64694e-08	-0.301228	2.10487e-06	0.236052	0.000231122	-0.409034	4.68884e-11	-0.314617	6.8695e-07	-0.0898944	0.165975	0.20005	0.00188387	0.28008	1.10508e-05	-0.306634	1.34827e-06	-0.215758
[truncated: 30,214 more rows]
[truncated: 9 more columns]

## Sheet: 170 genes
Names	total	elements
DEGs WGCNA	170	B3GNT5
		ITGAM
		UGCG
		MGAM
		KLHL2
		ANXA1
		GRB10
		AGFG1
		CD177P1
		FEM1C
		ATP11B
		CLEC4D
		NLRC4
		SLC22A4
		KCNE1
		SLC37A3
		EMB
		FAM20A
		LMNB1
		LRRN1
		SRPK1
		CR1L
		MMP8
		METTL9
		LIPN
		PFKFB2
		TRIQK
		CA4
		ANXA3
		ATP9A
		PYGL
		WDFY3
		GADD45A
		CSGALNACT2
		DACH1
		RHOU
		PADI4
[truncated: 750 more rows]
