# Supplementary material for: Revealing novel pyroptosis-related therapeutic targets for sepsis based on machine learning
Source: BMC Med Genomics. 2023 Feb 10;16:23. doi: 10.1186/s12920-023-01453-7 (PMC9912626; doi:10.1186/s12920-023-01453-7)
Supplement: Supplementary file 2 — Additional file 2. Table S2: The detailed results of the GO and KEGG. [file 12920_2023_1453_MOESM2_ESM.xlsx]

## Sheet: GO of 170 genes
	Category		ID	Term	Count	%	PValue	Genes	List Total	Pop Hits	Pop Total	Fold Enrichment	Bonferroni	Benjamini	FDR	GeneRatio
GOTERM	BP	DIRECT	GO:0071222	cellular response to lipopolysaccharide	10	6.84932	7.57639e-06	BCR, MAP2K3, TNIP1, GSTP1, ZC3H12A, IL36RN, TICAM1, CD68, MYD88, PPARD	136	190	19349	7.488	0.00867503	0.00826766	0.0082389	0.0735294
GOTERM	BP	DIRECT	GO:0070268	cornification	8	5.47945	1.43785e-05	ST14, KRT17, FURIN, DSG3, PCSK6, KRT75, DSC2, IVL	136	113	19349	10.0724	0.0163995	0.00826766	0.0082389	0.0588235
GOTERM	BP	DIRECT	GO:0035556	intracellular signal transduction	12	8.21918	0.000292072	BCR, MAPK7, CISH, SHC1, STK17A, SPHK1, MINK1, OXSR1, ADRA1B, MARK4, CRKL, MAPK3	136	445	19349	3.83655	0.285328	0.111961	0.111571	0.0882353
GOTERM	BP	DIRECT	GO:0006954	inflammatory response	11	7.53425	0.00053681	MAP2K3, IL1RN, TNIP1, SPHK1, ZC3H12A, S100A12, ADM, IL36RN, TICAM1, MYD88, EPHA2	136	403	19349	3.88336	0.460708	0.154333	0.153796	0.0808824
GOTERM	BP	DIRECT	GO:0046697	decidualization	4	2.73973	0.00085945	JUNB, CTSB, PPARD, MAPK3	136	27	19349	21.0773	0.627974	0.162929	0.162363	0.0294118
GOTERM	BP	DIRECT	GO:0002931	response to ischemia	5	3.42466	0.00092425	MAP2K3, PPIF, EIF4EBP1, HYOU1, HK2	136	62	19349	11.4736	0.654713	0.162929	0.162363	0.0367647
GOTERM	BP	DIRECT	GO:0051798	positive regulation of hair follicle development	3	2.05479	0.000991743	KRT17, TRADD, HPSE	136	7	19349	60.9737	0.680523	0.162929	0.162363	0.0220588
GOTERM	BP	DIRECT	GO:0032940	secretion by cell	3	2.05479	0.00209617	FURIN, PCSK6, STX1A	136	10	19349	42.6816	0.910465	0.301325	0.300277	0.0220588
GOTERM	BP	DIRECT	GO:0006915	apoptotic process	12	8.21918	0.00264344	STK17A, TRADD, ZC3H12A, DDIT4, HIP1R, PIM1, MAP3K9, S100A14, SHB, MYD88, PPARD, MAPK3	136	584	19349	2.9234	0.952355	0.337773	0.336598	0.0882353
GOTERM	BP	DIRECT	GO:0007165	signal transduction	18	12.3288	0.00431058	MAP2K3, IL1RN, PLPPR2, SHC1, TRADD, ADM, OXSR1, SHB, AREG, RAP1GAP, CRKL, BCR, MAPK7, SH3BP1, ZYX, IL36RN, MYD88, HBEGF	136	1204	19349	2.12699	0.993042	0.495716	0.493992	0.132353
GOTERM	BP	DIRECT	GO:0051056	regulation of small GTPase mediated signal transduction	6	4.10959	0.00518048	BCR, SH3BP1, ARHGDIA, ARHGEF18, RHOD, RAP1GAP	136	159	19349	5.36876	0.997453	0.529616	0.527773	0.0441176
GOTERM	BP	DIRECT	GO:0000165	MAPK cascade	8	5.47945	0.00552642	MAP2K3, MAPK7, SHC1, MINK1, MAP3K9, AREG, MAPK3, HBEGF	136	304	19349	3.744	0.998293	0.529616	0.527773	0.0588235
GOTERM	BP	DIRECT	GO:0030216	keratinocyte differentiation	4	2.73973	0.00703131	BCR, ST14, IVL, EPHA2	136	56	19349	10.1623	0.999701	0.556903	0.554966	0.0294118
GOTERM	BP	DIRECT	GO:0051092	positive regulation of NF-kappaB transcription factor activity	6	4.10959	0.00717975	TRADD, SPHK1, RIPK4, S100A12, TICAM1, MYD88	136	172	19349	4.96298	0.999748	0.556903	0.554966	0.0441176
GOTERM	BP	DIRECT	GO:0019221	cytokine-mediated signaling pathway	8	5.47945	0.0076135	IL1RN, SHC1, MMP1, PIM1, IL36RN, JUNB, STX1A, CRKL	136	323	19349	3.52377	0.999848	0.556903	0.554966	0.0588235
GOTERM	BP	DIRECT	GO:0071363	cellular response to growth factor stimulus	4	2.73973	0.00774821	EHD4, MAPK7, SHC1, SPHK1	136	58	19349	9.81187	0.99987	0.556903	0.554966	0.0294118
GOTERM	BP	DIRECT	GO:0009615	response to virus	5	3.42466	0.00837418	ISG20, FOSL1, ODC1, HMGA1, MYD88	136	114	19349	6.24	0.999937	0.562543	0.560586	0.0367647
GOTERM	BP	DIRECT	GO:0006468	protein phosphorylation	10	6.84932	0.00902237	BCR, CCNE1, STK17A, RIPK4, MINK1, PIM1, MAP3K9, OXSR1, MARK4, MAPK3	136	505	19349	2.81727	0.99997	0.562543	0.560586	0.0735294
GOTERM	BP	DIRECT	GO:0001570	vasculogenesis	4	2.73973	0.00930743	MYO1E, ADM, JUNB, EPHA2	136	62	19349	9.17884	0.999979	0.562543	0.560586	0.0294118
GOTERM	BP	DIRECT	GO:0007254	JNK cascade	4	2.73973	0.0101507	SH2D3A, MINK1, MYD88, CRKL	136	64	19349	8.892	0.999992	0.562543	0.560586	0.0294118
GOTERM	BP	DIRECT	GO:0007264	small GTPase mediated signal transduction	5	3.42466	0.0102725	BCR, RABIF, SH2D3A, ARHGEF18, RUNDC3A	136	121	19349	5.87901	0.999993	0.562543	0.560586	0.0367647
GOTERM	BP	DIRECT	GO:0002437	inflammatory response to antigenic stimulus	3	2.05479	0.011107	IL1RN, IL36RN, CD68	136	23	19349	18.5572	0.999997	0.580595	0.578575	0.0220588
GOTERM	BP	DIRECT	GO:0043066	negative regulation of apoptotic process	10	6.84932	0.012519	MAPK7, SHC1, GSTP1, ARHGDIA, SPHK1, HIP1R, PPIF, PIM1, MYD88, PPARD	136	533	19349	2.66927	0.999999	0.59949	0.597405	0.0735294
GOTERM	BP	DIRECT	GO:0007049	cell cycle	8	5.47945	0.0129083	FZR1, MAPK7, USP2, PIM1, KLHL21, MARK4, KLK10, MAPK3	136	358	19349	3.17926	1	0.59949	0.597405	0.0588235
GOTERM	BP	DIRECT	GO:0030834	regulation of actin filament depolymerization	2	1.36986	0.0139059	SH3BP1, WDR1	136	2	19349	142.272	1	0.59949	0.597405	0.0147059
GOTERM	BP	DIRECT	GO:0032902	nerve growth factor production	2	1.36986	0.0139059	FURIN, PCSK6	136	2	19349	142.272	1	0.59949	0.597405	0.0147059
GOTERM	BP	DIRECT	GO:0061436	establishment of skin barrier	3	2.05479	0.014075	ELOVL1, CLDN4, LSR	136	26	19349	16.416	1	0.59949	0.597405	0.0220588
GOTERM	BP	DIRECT	GO:0035023	regulation of Rho protein signal transduction	3	2.05479	0.0162226	BCR, ARHGDIA, ARHGEF18	136	28	19349	15.2434	1	0.666284	0.663967	0.0220588
GOTERM	BP	DIRECT	GO:0043312	neutrophil degranulation	9	6.16438	0.0198939	GM2A, SLPI, GSTP1, S100A12, QSOX1, AMPD3, HPSE, CD68, CTSB	136	482	19349	2.65653	1	0.739395	0.736824	0.0661765
GOTERM	BP	DIRECT	GO:0071260	cellular response to mechanical stimulus	4	2.73973	0.0203503	ARHGDIA, PIEZO1, MYD88, MAPK3	136	83	19349	6.85648	1	0.739395	0.736824	0.0294118
GOTERM	BP	DIRECT	GO:0045931	positive regulation of mitotic cell cycle	3	2.05479	0.020905	SPHK1, USP2, EIF4EBP1	136	32	19349	13.338	1	0.739395	0.736824	0.0220588
GOTERM	BP	DIRECT	GO:1900745	positive regulation of p38MAPK cascade	3	2.05479	0.020905	SPHK1, ZC3H12A, MINK1	136	32	19349	13.338	1	0.739395	0.736824	0.0220588
GOTERM	BP	DIRECT	GO:0050790	regulation of catalytic activity	8	5.47945	0.0212174	RABIF, GM2A, SH2D3A, ARHGDIA, ARHGEF18, RHOD, RUNDC3A, CTSB	136	396	19349	2.87418	1	0.739395	0.736824	0.0588235
GOTERM	BP	DIRECT	GO:0007411	axon guidance	6	4.10959	0.0246195	VASP, MAPK7, SHC1, RAP1GAP, EPHA2, MAPK3	136	235	19349	3.63248	1	0.79407	0.791308	0.0441176
GOTERM	BP	DIRECT	GO:0030100	regulation of endocytosis	3	2.05479	0.0247401	EHD4, SPHK1, HIP1R	136	35	19349	12.1947	1	0.79407	0.791308	0.0220588
GOTERM	BP	DIRECT	GO:0031663	lipopolysaccharide-mediated signaling pathway	3	2.05479	0.0274437	TICAM1, MYD88, MAPK3	136	37	19349	11.5356	1	0.79407	0.791308	0.0220588
GOTERM	BP	DIRECT	GO:0065002	intracellular protein transmembrane transport	2	1.36986	0.0276198	BCR, RTN2	136	4	19349	71.136	1	0.79407	0.791308	0.0147059
GOTERM	BP	DIRECT	GO:1903003	positive regulation of protein deubiquitination	2	1.36986	0.0276198	TNIP1, ZC3H12A	136	4	19349	71.136	1	0.79407	0.791308	0.0147059
GOTERM	BP	DIRECT	GO:0032455	nerve growth factor processing	2	1.36986	0.0276198	FURIN, PCSK6	136	4	19349	71.136	1	0.79407	0.791308	0.0147059
GOTERM	BP	DIRECT	GO:0045604	regulation of epidermal cell differentiation	2	1.36986	0.0276198	MAFG, MAFF	136	4	19349	71.136	1	0.79407	0.791308	0.0147059
GOTERM	BP	DIRECT	GO:0007565	female pregnancy	4	2.73973	0.0288753	FOSL1, CLDN4, ADM, TEAD3	136	95	19349	5.9904	1	0.809917	0.8071	0.0294118
GOTERM	BP	DIRECT	GO:0008284	positive regulation of cell proliferation	9	6.16438	0.0347236	FOSL1, FZR1, SHC1, ODC1, ADM, MARK4, AREG, CRKL, HBEGF	136	537	19349	2.38445	1	0.930682	0.927445	0.0661765
GOTERM	BP	DIRECT	GO:0030335	positive regulation of cell migration	6	4.10959	0.0347994	CLDN4, TRADD, SPHK1, RHOD, EPHA2, HBEGF	136	258	19349	3.30865	1	0.930682	0.927445	0.0441176
GOTERM	BP	DIRECT	GO:0030574	collagen catabolic process	3	2.05479	0.0362187	MMP1, FURIN, CTSB	136	43	19349	9.92596	1	0.941545	0.93827	0.0220588
GOTERM	BP	DIRECT	GO:0046777	protein autophosphorylation	5	3.42466	0.0368431	BCR, MINK1, PIM1, MAP3K9, OXSR1	136	179	19349	3.97408	1	0.941545	0.93827	0.0367647
GOTERM	BP	DIRECT	GO:0045944	positive regulation of transcription from RNA polymerase II promoter	15	10.274	0.0401516	HMGA1, SIRT7, ARNTL2, JMJD6, MAPK7, TNIP1, MAFG, SOX15, ZC3H12A, MAFF, IER5, JUNB, PPARD, MAPK3, TEAD3	136	1198	19349	1.78137	1	0.965634	0.962275	0.110294
GOTERM	BP	DIRECT	GO:0045071	negative regulation of viral genome replication	3	2.05479	0.040958	ISG20, TNIP1, SLPI	136	46	19349	9.27861	1	0.965634	0.962275	0.0220588
GOTERM	BP	DIRECT	GO:0043535	regulation of blood vessel endothelial cell migration	2	1.36986	0.0411444	SH3BP1, EPHA2	136	6	19349	47.424	1	0.965634	0.962275	0.0147059
GOTERM	BP	DIRECT	GO:2000288	positive regulation of myoblast proliferation	2	1.36986	0.0411444	SOX15, PPARD	136	6	19349	47.424	1	0.965634	0.962275	0.0147059
GOTERM	BP	DIRECT	GO:0006749	glutathione metabolic process	3	2.05479	0.0425871	GSTO1, ETHE1, GSTP1	136	47	19349	9.0812	1	0.979503	0.976096	0.0220588
GOTERM	BP	DIRECT	GO:0050830	defense response to Gram-positive bacterium	4	2.73973	0.0466427	PGLYRP4, ADM, MYD88, EPHA2	136	115	19349	4.94859	1	1	0.997389	0.0294118
GOTERM	BP	DIRECT	GO:0007173	epidermal growth factor receptor signaling pathway	3	2.05479	0.0476163	SHC1, AREG, HBEGF	136	50	19349	8.53632	1	1	0.997389	0.0220588
GOTERM	BP	DIRECT	GO:0030641	regulation of cellular pH	2	1.36986	0.0478365	MAFG, MAPK3	136	7	19349	40.6492	1	1	0.997389	0.0147059
GOTERM	BP	DIRECT	GO:0016032	viral process	8	5.47945	0.0486082	SHC1, MMP1, ZC3H12A, ZYX, CCDC86, TICAM1, KCTD5, MAPK3	136	474	19349	2.40122	1	1	0.997389	0.0588235
GOTERM	BP	DIRECT	GO:0043065	positive regulation of apoptotic process	7	4.79452	0.0494392	FOSL1, STK17A, TRADD, HIP1R, ARHGEF18, ADM, MAP3K9	136	378	19349	2.63467	1	1	0.997389	0.0514706
GOTERM	BP	DIRECT	GO:0000187	activation of MAPK activity	4	2.73973	0.0507151	MAP2K3, SHC1, CRKL, MAPK3	136	119	19349	4.78225	1	1	0.997389	0.0294118
GOTERM	BP	DIRECT	GO:0090630	activation of GTPase activity	4	2.73973	0.0517594	BCR, RAP1GAP, EPHA2, CRKL	136	120	19349	4.7424	1	1	0.997389	0.0294118
GOTERM	BP	DIRECT	GO:0031424	keratinization	5	3.42466	0.0524213	KRT17, DSG3, KRT75, DSC2, IVL	136	201	19349	3.53911	1	1	0.997389	0.0367647
GOTERM	BP	DIRECT	GO:0043124	negative regulation of I-kappaB kinase/NF-kappaB signaling	3	2.05479	0.0528501	TNIP1, GSTP1, ZC3H12A	136	53	19349	8.05314	1	1	0.997389	0.0220588
GOTERM	BP	DIRECT	GO:0009629	response to gravity	2	1.36986	0.0544823	FOSL1, STX1A	136	8	19349	35.568	1	1	0.997389	0.0147059
GOTERM	BP	DIRECT	GO:0006897	endocytosis	5	3.42466	0.0555859	EPN3, MYO1E, EHD4, MICALL1, HIP1R	136	205	19349	3.47005	1	1	0.997389	0.0367647
GOTERM	BP	DIRECT	GO:0051004	regulation of lipoprotein lipase activity	2	1.36986	0.061082	FURIN, PCSK6	136	9	19349	31.616	1	1	0.997389	0.0147059
GOTERM	BP	DIRECT	GO:0006029	proteoglycan metabolic process	2	1.36986	0.061082	HPSE, PPARD	136	9	19349	31.616	1	1	0.997389	0.0147059
GOTERM	BP	DIRECT	GO:0046324	regulation of glucose import	2	1.36986	0.061082	RTN2, HK2	136	9	19349	31.616	1	1	0.997389	0.0147059
GOTERM	BP	DIRECT	GO:0071243	cellular response to arsenic-containing substance	2	1.36986	0.061082	GSTO1, PPIF	136	9	19349	31.616	1	1	0.997389	0.0147059
GOTERM	BP	DIRECT	GO:0007507	heart development	5	3.42466	0.0630756	MAP2K3, SHC1, ADM, JMJD6, PPARD	136	214	19349	3.32411	1	1	0.997389	0.0367647
GOTERM	BP	DIRECT	GO:0032872	regulation of stress-activated MAPK cascade	2	1.36986	0.067636	GSTP1, MAPK3	136	10	19349	28.4544	1	1	0.997389	0.0147059
GOTERM	BP	DIRECT	GO:0006596	polyamine biosynthetic process	2	1.36986	0.067636	SMOX, ODC1	136	10	19349	28.4544	1	1	0.997389	0.0147059
GOTERM	BP	DIRECT	GO:0051607	defense response to virus	5	3.42466	0.0701574	ISG20, ZC3H12A, DDIT4, TICAM1, MYD88	136	222	19349	3.20433	1	1	0.997389	0.0367647
GOTERM	BP	DIRECT	GO:0007015	actin filament organization	4	2.73973	0.0722924	MYO1E, SH3BP1, HIP1R, RHOD	136	138	19349	4.12383	1	1	0.997389	0.0294118
GOTERM	BP	DIRECT	GO:0034115	negative regulation of heterotypic cell-cell adhesion	2	1.36986	0.0741445	IL1RN, MAPK7	136	11	19349	25.8676	1	1	0.997389	0.0147059
GOTERM	BP	DIRECT	GO:0051384	response to glucocorticoid	3	2.05479	0.0776445	IL1RN, ADM, AREG	136	66	19349	6.46691	1	1	0.997389	0.0220588
GOTERM	BP	DIRECT	GO:0045741	positive regulation of epidermal growth factor-activated receptor activity	2	1.36986	0.0870267	AREG, HBEGF	136	13	19349	21.888	1	1	0.997389	0.0147059
GOTERM	BP	DIRECT	GO:0033628	regulation of cell adhesion mediated by integrin	2	1.36986	0.0870267	EPHA2, CRKL	136	13	19349	21.888	1	1	0.997389	0.0147059
GOTERM	BP	DIRECT	GO:0060326	cell chemotaxis	3	2.05479	0.0879838	EPHA2, CRKL, HBEGF	136	71	19349	6.0115	1	1	0.997389	0.0220588
GOTERM	BP	DIRECT	GO:0008360	regulation of cell shape	4	2.73973	0.0903708	WDR1, ARHGDIA, ARHGEF18, RHOD	136	152	19349	3.744	1	1	0.997389	0.0294118
GOTERM	BP	DIRECT	GO:0070301	cellular response to hydrogen peroxide	3	2.05479	0.0922288	MAPK7, SPHK1, PPIF	136	73	19349	5.8468	1	1	0.997389	0.0220588
GOTERM	BP	DIRECT	GO:0000082	G1/S transition of mitotic cell cycle	3	2.05479	0.0943736	CCNE1, EIF4EBP1, MARK4	136	74	19349	5.76779	1	1	0.997389	0.0220588
GOTERM	BP	DIRECT	GO:0070885	negative regulation of calcineurin-NFAT signaling cascade	2	1.36986	0.0997309	MAPK7, HOMER3	136	15	19349	18.9696	1	1	0.997389	0.0147059
GOTERM	CC	DIRECT	GO:0070821	tertiary granule membrane	12	7.14286	1.02867e-11	CEACAM1, MGAM, ITGAM, CLEC4D, FCER1G, CLEC5A, STOM, SLC2A3, CYSTM1, GPR84, FCAR, CD177	160	73	20472	21.0329	2.48937e-09	2.48938e-09	2.36594e-09	0.075
GOTERM	CC	DIRECT	GO:0035579	specific granule membrane	10	5.95238	3.72793e-08	BST1, CEACAM1, ITGAM, CLEC4D, CLEC5A, STOM, SLC2A3, GPR84, FCAR, CD177	160	91	20472	14.0604	9.02156e-06	4.5108e-06	4.28712e-06	0.0625
GOTERM	CC	DIRECT	GO:0070062	extracellular exosome	37	22.0238	1.32311e-05	ITGAM, DYSF, HP, SLC2A3, LIN7A, PYGL, HPR, TXN, PCMT1, LDHA, CA4, STOM, ATP6V1C1, CD177, SERPINB1, MGAM, CR1, ANXA1, GCA, ANXA3, RAB27A, ACSL4, PGD, MMP9, BST1, PSMA6, MIR223, PLSCR1, CEACAM1, CAPZA2, ADAM9, ALPL, CYSTM1, FAM20A, S100A9, S100A8, FKBP5	160	2218	20472	2.13442	0.00319683	0.00106731	0.00101438	0.23125
GOTERM	CC	DIRECT	GO:0034774	secretory granule lumen	8	4.7619	3.242e-05	HK3, SERPINB1, S100A12, PYGL, MAPK14, GYG1, S100A9, S100A8	160	115	20472	8.90087	0.00781507	0.00196141	0.00186415	0.05
GOTERM	CC	DIRECT	GO:0005886	plasma membrane	62	36.9048	9.39843e-05	ITGAM, DYSF, SLC2A3, FCAR, ETS2, TNFSF13B, IL18RAP, PSTPIP2, CLEC5A, CA4, GRB10, EMB, JAK2, CD177, FCER1G, ANXA1, CR1, IFNGR1, ANXA3, IL1R1, IL1R2, RALGAPA2, ACSL4, ATP11B, IRAK3, F5, PLSCR1, CEACAM1, CLEC4D, ASPH, GPR160, TLR8, EXOC6, WDFY3, RHOU, S100A9, S100A8, GAS7, SLC22A4, KCNE1, ZDHHC20, LIN7A, GPR84, CACNA1E, LILRA5, S100A12, STOM, FCGR1A, ATP6V1C1, ATP9A, MGAM, GCA, SORT1, BMX, SRPK1, GP…	160	5066	20472	1.56591	0.0224885	0.00384257	0.00365203	0.3875
GOTERM	CC	DIRECT	GO:0016020	membrane	38	22.619	0.000107974	ZDHHC20, SLC2A3, LMNB1, TNFSF13B, UGCG, LDHA, PSTPIP2, CA4, STOM, JAK2, SEC62, GYG1, SH3GLB1, SERPINB1, MGAM, IFNGR1, IL1R1, ANXA3, HGF, IL1R2, CSGALNACT2, ENTPD7, TBC1D8, RAB27A, ACSL4, ATP11B, F5, RAB32, PLSCR1, CEACAM1, CR1L, CAPZA2, SLC26A8, ADAM9, ALPL, EXOC6, MCTP2, FKBP5	160	2547	20472	1.90895	0.0257927	0.00384257	0.00365203	0.2375
GOTERM	CC	DIRECT	GO:0101003	ficolin-1-rich granule membrane	6	3.57143	0.000111149	MGAM, CR1, CLEC4D, FCER1G, SLC2A3, FCAR	160	61	20472	12.5852	0.0265409	0.00384257	0.00365203	0.0375
GOTERM	CC	DIRECT	GO:0016021	integral component of membrane	63	37.5	0.000339001	GALNT14, MCTP1, ITGAM, DYSF, SLC2A3, TMEM260, FCAR, PHTF1, TNFSF13B, CLEC5A, CA4, CYP1B1, EMB, SEC62, SLC37A3, FCER1G, TRIQK, CR1, IFNGR1, IL1R1, IL1R2, CSGALNACT2, ENTPD7, ACSL4, ATP11B, CEACAM1, CLEC4D, ASPH, B3GNT5, GPR160, ADAM9, B3GNT2, TLR8, FAR1, ST6GALNAC3, MCTP2, B4GALT5, SLC22A4, KCNE1, ZDHHC20, UBE2J1, LILRA5, UGCG, LDHA, DRAM1, BNIP2, FCGR1A, ATP9A, SLC25A24, MGAM, SORT1, ERLIN1, KLHL…	160	5406	20472	1.49109	0.0787762	0.0102548	0.00974629	0.39375
GOTERM	CC	DIRECT	GO:0005829	cytosol	63	37.5	0.000492632	PYGL, ETS2, LMNB1, HK3, PCMT1, DACH1, PSTPIP2, CLEC5A, GRB10, UPP1, JAK2, GYG1, AGFG1, SH3GLB1, MEF2A, WSB1, ANXA1, AGTPBP1, ARG1, RALGAPA2, WIPI1, PGD, RAB32, PSMA6, PLSCR1, ZNF438, PLBD1, EXOC6, WDFY3, RHOU, PADI4, MCTP2, TRIB1, S100A9, S100A8, MMADHC, FKBP5, PFKFB2, IDI1, PFKFB3, BCL2A1, NLRC4, TXN, SAMSN1, FGD4, SOCS3, LDHA, MKNK1, S100A12, BNIP2, FEM1C, ATP6V1C1, MAP2K6, GCA, SORT1, KLHL2, R…	160	5477	20472	1.47176	0.112411	0.0132463	0.0125895	0.39375
GOTERM	CC	DIRECT	GO:0005576	extracellular region	31	18.4524	0.000900062	TNFAIP6, HP, PYGL, HPR, TXN, FCAR, LILRA5, TNFSF13B, HK3, LIPN, S100A12, GYG1, SERPINB1, ANXA1, GCA, IL1R1, ARG1, HGF, IL1R2, RAB27A, MAPK14, MMP8, MMP9, F5, BST1, VNN1, CAPZA2, PLBD1, ALPL, S100A9, S100A8	160	2127	20472	1.86481	0.195805	0.0217815	0.0207014	0.19375
GOTERM	CC	DIRECT	GO:0005615	extracellular space	28	16.6667	0.00197931	ITGAM, TNFAIP6, HP, MIR628, HPR, CST7, LILRA5, TNFSF13B, S100A12, STOM, SERPINB1, CR1, ANXA1, ARG1, HGF, RALGAPA2, MMP8, MMP9, F5, MIR223, CR1L, PLBD1, ADAM9, ALPL, LRRN1, FAM20A, S100A9, S100A8	160	1936	20472	1.85052	0.380888	0.0435449	0.0413856	0.175
GOTERM	CC	DIRECT	GO:1904813	ficolin-1-rich granule lumen	6	3.57143	0.00284504	HK3, TNFAIP6, PYGL, MAPK14, GYG1, MMP9	160	124	20472	6.19113	0.498163	0.0573749	0.0545299	0.0375
GOTERM	CC	DIRECT	GO:0005794	Golgi apparatus	18	10.7143	0.00643994	GALNT14, KCNE1, SORT1, ZDHHC20, ENTPD7, RAB27A, CST7, F5, FGD4, PLSCR1, DACH1, BCL6, B3GNT5, CA4, B3GNT2, FAM20A, ST6GALNAC3, B4GALT5	160	1122	20472	2.05267	0.790599	0.119882	0.113937	0.1125
GOTERM	CC	DIRECT	GO:0030667	secretory granule membrane	5	2.97619	0.00798598	CR1, CA4, RAB27A, SLC2A3, CD177	160	101	20472	6.33416	0.856349	0.138043	0.131198	0.03125
GOTERM	CC	DIRECT	GO:1904724	tertiary granule lumen	4	2.38095	0.00897703	TNFAIP6, HP, MMP8, MMP9	160	55	20472	9.30545	0.887213	0.144829	0.137648	0.025
GOTERM	CC	DIRECT	GO:0035580	specific granule lumen	4	2.38095	0.0124421	ARG1, HP, RAB27A, MMP8	160	62	20472	8.25484	0.951678	0.188186	0.178854	0.025
GOTERM	CC	DIRECT	GO:0045092	interleukin-18 receptor complex	2	1.19048	0.0154735	IL18RAP, IL18R1	160	2	20472	127.95	0.977037	0.220269	0.209347	0.0125
GOTERM	CC	DIRECT	GO:0019898	extrinsic component of membrane	4	2.38095	0.0199403	BST1, ANXA1, WIPI1, WDFY3	160	74	20472	6.91622	0.99236	0.268086	0.254793	0.025
GOTERM	CC	DIRECT	GO:0005856	cytoskeleton	10	5.95238	0.0256729	FGD4, CR1, PSTPIP2, STOM, S100A12, WIPI1, JAK2, S100A9, S100A8, MAP2K6	160	541	20472	2.36506	0.998153	0.326992	0.310778	0.0625
GOTERM	CC	DIRECT	GO:0009986	cell surface	11	6.54762	0.0274966	KCNE1, CEACAM1, CR1, ITGAM, ANXA1, FCER1G, SORT1, CLEC5A, CA4, ADAM9, LILRA5	160	638	20472	2.20603	0.998826	0.327983	0.31172	0.06875
GOTERM	CC	DIRECT	GO:0044853	plasma membrane raft	3	1.78571	0.0285861	CR1, ITGAM, CD177	160	34	20472	11.2897	0.999105	0.327983	0.31172	0.01875
GOTERM	CC	DIRECT	GO:0000139	Golgi membrane	11	6.54762	0.0301389	SH3GLB1, UGCG, GALNT14, B3GNT5, CSGALNACT2, B3GNT2, TLR8, RHOU, WIPI1, ST6GALNAC3, B4GALT5	160	648	20472	2.17199	0.999392	0.327983	0.31172	0.06875
GOTERM	CC	DIRECT	GO:0005783	endoplasmic reticulum	16	9.52381	0.0325078	KCNE1, ZDHHC20, ERLIN1, ATP11B, ACSL4, CST7, PHTF1, SRPK1, RAB32, ASPH, STOM, FAM20A, SEC62, METTL9, CNIH4, CPEB4	160	1142	20472	1.79264	0.999664	0.327983	0.31172	0.1
GOTERM	CC	DIRECT	GO:0005769	early endosome	7	4.16667	0.0334309	RAB32, SERPINB1, ANXA1, SORT1, DYSF, ATP11B, ATP9A	160	308	20472	2.90795	0.999733	0.327983	0.31172	0.04375
GOTERM	CC	DIRECT	GO:0005764	lysosome	7	4.16667	0.0338826	SERPINB1, KCNE1, DRAM1, SORT1, RAB27A, PLBD1, CST7	160	309	20472	2.89854	0.999762	0.327983	0.31172	0.04375
GOTERM	CC	DIRECT	GO:0005737	cytoplasm	55	32.7381	0.0355793	PYGL, SIPA1L2, TNFSF13B, PCMT1, DACH1, PPP4R2, PSTPIP2, GRB10, KIF1B, UPP1, JAK2, AZI2, AGFG1, SH3GLB1, ANXA1, CDADC1, AGTPBP1, ANXA3, ARG1, IL1R2, RALGAPA2, ACSL4, WIPI1, IRAK3, PSMA6, PLSCR1, WDFY3, PADI4, FAM20A, TRIB1, S100A9, NAIP, MMADHC, GAS7, FKBP5, IDI1, BCL2A1, NLRC4, TXN, SAMSN1, FGD4, LDHA, DRAM1, MKNK1, S100A12, BNIP2, GCA, GADD45A, TDRD9, KLHL2, MAPK14, SRPK1, SULT1B1, CR1L, CPEB4	160	5570	20472	1.26342	0.999844	0.331162	0.31474	0.34375
GOTERM	CC	DIRECT	GO:0072557	IPAF inflammasome complex	2	1.19048	0.0382387	NLRC4, NAIP	160	5	20472	51.18	0.99992	0.342732	0.325737	0.0125
GOTERM	CC	DIRECT	GO:0031410	cytoplasmic vesicle	7	4.16667	0.0416528	SH3GLB1, SORT1, DYSF, KIF1B, CST7, ATP6V1C1, AGFG1	160	325	20472	2.75585	0.999966	0.359999	0.342148	0.04375
GOTERM	CC	DIRECT	GO:0031225	anchored component of membrane	4	2.38095	0.0555791	BST1, VNN1, CA4, ALPL	160	111	20472	4.61081	0.999999	0.463798	0.4408	0.025
GOTERM	CC	DIRECT	GO:0005741	mitochondrial outer membrane	5	2.97619	0.0619626	RAB32, SH3GLB1, BCL2A1, ARG1, ACSL4	160	191	20472	3.34948	1	0.482932	0.458985	0.03125
GOTERM	CC	DIRECT	GO:0005802	trans-Golgi network	5	2.97619	0.0619626	RAB32, CA4, ATP11B, WIPI1, ATP9A	160	191	20472	3.34948	1	0.482932	0.458985	0.03125
GOTERM	CC	DIRECT	GO:0005637	nuclear inner membrane	3	1.78571	0.0638588	DPY19L3, ATP11B, LMNB1	160	53	20472	7.24245	1	0.482932	0.458985	0.01875
GOTERM	CC	DIRECT	GO:0061702	inflammasome complex	2	1.19048	0.0677805	NLRC4, NAIP	160	9	20472	28.4333	1	0.497057	0.47241	0.0125
GOTERM	CC	DIRECT	GO:0016324	apical plasma membrane	7	4.16667	0.0720272	SLC22A4, KCNE1, CEACAM1, MGAM, ANXA1, CA4, RAB27A	160	374	20472	2.39479	1	0.502338	0.477428	0.04375
GOTERM	CC	DIRECT	GO:0048471	perinuclear region of cytoplasm	11	6.54762	0.0742722	MIR223, PLSCR1, SORT1, ZDHHC20, CA4, BNIP2, STOM, EXOC6, ATP9A, TNFSF13B, CPEB4	160	763	20472	1.84463	1	0.502338	0.477428	0.06875
GOTERM	CC	DIRECT	GO:0035577	azurophil granule membrane	3	1.78571	0.0747279	VNN1, STOM, ATP11B	160	58	20472	6.6181	1	0.502338	0.477428	0.01875
GOTERM	CC	DIRECT	GO:0030176	integral component of endoplasmic reticulum membrane	4	2.38095	0.0793477	ASPH, ACER3, SEC62, SLC37A3	160	129	20472	3.96744	1	0.518977	0.493242	0.025
GOTERM	CC	DIRECT	GO:0030173	integral component of Golgi membrane	3	1.78571	0.0908379	ZDHHC20, ACER3, CSGALNACT2	160	65	20472	5.90538	1	0.578494	0.549809	0.01875
GOTERM	MF	DIRECT	GO:0005509	calcium ion binding	18	10.7143	0.000186534	ANXA1, MCTP1, GCA, TNFAIP6, ANXA3, DYSF, CACNA1E, PLSCR1, ASPH, ACER3, S100A12, BNIP2, ALPL, PADI4, MCTP2, S100A9, S100A8, SLC25A24	158	752	18811	2.84977	0.0687827	0.0375508	0.0373542	0.113924
GOTERM	MF	DIRECT	GO:0061809	NAD+ nucleotidase, cyclic ADP-ribose generating	4	2.38095	0.000294902	BST1, IL18RAP, IL1R1, IL18R1	158	16	18811	29.7642	0.106554	0.0375508	0.0373542	0.0253165
GOTERM	MF	DIRECT	GO:0050135	NAD(P)+ nucleosidase activity	4	2.38095	0.000294902	BST1, IL18RAP, IL1R1, IL18R1	158	16	18811	29.7642	0.106554	0.0375508	0.0373542	0.0253165
GOTERM	MF	DIRECT	GO:0048306	calcium-dependent protein binding	6	3.57143	0.00104204	ANXA1, ANXA3, S100A12, S100A9, S100A8, CD177	158	92	18811	7.76458	0.328517	0.0995146	0.0989936	0.0379747
GOTERM	MF	DIRECT	GO:0004908	interleukin-1 receptor activity	3	1.78571	0.00141415	IL1R1, IL1R2, IL18R1	158	7	18811	51.0244	0.417594	0.108041	0.107476	0.0189873
GOTERM	MF	DIRECT	GO:0050786	RAGE receptor binding	3	1.78571	0.00362335	S100A12, S100A9, S100A8	158	11	18811	32.4701	0.750085	0.230686	0.229479	0.0189873
GOTERM	MF	DIRECT	GO:0005536	glucose binding	3	1.78571	0.00589737	HK3, SLC2A3, PYGL	158	14	18811	25.5122	0.895594	0.321828	0.320143	0.0189873
GOTERM	MF	DIRECT	GO:0005515	protein binding	119	70.8333	0.0129985	HP, ETS2, PCMT1, DACH1, IL18RAP, PPP4R2, GRB10, CYP1B1, AZI2, GYG1, CD177, AGFG1, MEF2A, SH3GLB1, WSB1, IL1R1, HGF, IL1R2, CSGALNACT2, ATP11B, RAB32, CLEC4D, GPR160, PPP1R3D, ZNF438, ADAM9, WDFY3, FAR1, PADI4, TRIB1, S100A9, NAIP, MMADHC, S100A8, FKBP5, PFKFB2, SLC22A4, KCNE1, PFKFB3, LIN7A, TXN, UBE2J1, SOCS3, UGCG, LDHA, S100A12, ATP6V1C1, MAP2K6, MGAM, GADD45A, ERLIN1, RAB27A, BMX, SRPK1, SULT…	158	12539	18811	1.1299	0.993249	0.577276	0.574254	0.753165
GOTERM	MF	DIRECT	GO:0000287	magnesium ion binding	7	4.16667	0.0136066	IDI1, PLSCR1, ATP11B, IRAK3, NLRC4, ATP9A, SRPK1	158	233	18811	3.57682	0.994665	0.577276	0.574254	0.0443038
GOTERM	MF	DIRECT	GO:0042803	protein homodimerization activity	13	7.7381	0.0165334	SH3GLB1, CDADC1, FCER1G, GCA, BCL2A1, GADD45A, IRAK3, NLRC4, TXN, CST7, CEACAM1, STOM, GYG1	158	713	18811	2.17074	0.998285	0.577276	0.574254	0.0822785
GOTERM	MF	DIRECT	GO:0042008	interleukin-18 receptor activity	2	1.19048	0.0166231	IL18RAP, IL18R1	158	2	18811	119.057	0.998344	0.577276	0.574254	0.0126582
GOTERM	MF	DIRECT	GO:0008376	acetylgalactosaminyltransferase activity	3	1.78571	0.0183112	B3GNT5, CSGALNACT2, B3GNT2	158	25	18811	14.2868	0.999141	0.582905	0.579853	0.0189873
GOTERM	MF	DIRECT	GO:0005524	ATP binding	21	12.5	0.032564	SLC22A4, PFKFB2, PFKFB3, TDRD9, ATP11B, ACSL4, IRAK3, PYGL, NLRC4, BMX, MAPK14, UBE2J1, SRPK1, HK3, MKNK1, KIF1B, JAK2, TRIB1, NAIP, ATP9A, MAP2K6	158	1544	18811	1.6193	0.999997	0.787199	0.783078	0.132911
GOTERM	MF	DIRECT	GO:0003873	6-phosphofructo-2-kinase activity	2	1.19048	0.0329717	PFKFB2, PFKFB3	158	4	18811	59.5285	0.999997	0.787199	0.783078	0.0126582
GOTERM	MF	DIRECT	GO:0008457	beta-galactosyl-N-acetylglucosaminylgalactosylglucosyl-ceramide beta-1,3-acetylglucosaminyltransferase activity	2	1.19048	0.0329717	B3GNT5, B3GNT2	158	4	18811	59.5285	0.999997	0.787199	0.783078	0.0126582
GOTERM	MF	DIRECT	GO:0035662	Toll-like receptor 4 binding	2	1.19048	0.0329717	S100A9, S100A8	158	4	18811	59.5285	0.999997	0.787199	0.783078	0.0126582
GOTERM	MF	DIRECT	GO:0030492	hemoglobin binding	2	1.19048	0.0410444	HP, HPR	158	5	18811	47.6228	1	0.851689	0.84723	0.0126582
GOTERM	MF	DIRECT	GO:0004331	fructose-2,6-bisphosphate 2-phosphatase activity	2	1.19048	0.0410444	PFKFB2, PFKFB3	158	5	18811	47.6228	1	0.851689	0.84723	0.0126582
GOTERM	MF	DIRECT	GO:0042802	identical protein binding	22	13.0952	0.0474083	SH3GLB1, ANXA1, FCER1G, ARG1, HGF, KLHL2, PYGL, NLRC4, MMP9, LDHA, CEACAM1, NFIL3, BCL6, GRB10, S100A12, TLR8, STOM, PADI4, UPP1, JAK2, MAP2K6, GAS7	158	1712	18811	1.52994	1	0.851689	0.84723	0.139241
GOTERM	MF	DIRECT	GO:0019834	phospholipase A2 inhibitor activity	2	1.19048	0.0490501	ANXA1, ANXA3	158	6	18811	39.6857	1	0.851689	0.84723	0.0126582
GOTERM	MF	DIRECT	GO:0050544	arachidonic acid binding	2	1.19048	0.0490501	S100A9, S100A8	158	6	18811	39.6857	1	0.851689	0.84723	0.0126582
GOTERM	MF	DIRECT	GO:0019966	interleukin-1 binding	2	1.19048	0.0490501	IL1R1, IL1R2	158	6	18811	39.6857	1	0.851689	0.84723	0.0126582
GOTERM	MF	DIRECT	GO:0005544	calcium-dependent phospholipid binding	3	1.78571	0.0747426	ANXA1, ANXA3, DYSF	158	54	18811	6.61428	1	1	0.997375	0.0189873
GOTERM	MF	DIRECT	GO:0004252	serine-type endopeptidase activity	5	2.97619	0.0796181	HGF, HP, HPR, MMP8, MMP9	158	194	18811	3.06848	1	1	0.997375	0.0316456
GOTERM	MF	DIRECT	GO:0004859	phospholipase inhibitor activity	2	1.19048	0.0804144	ANXA1, ANXA3	158	10	18811	23.8114	1	1	0.997375	0.0126582
GOTERM	MF	DIRECT	GO:0001851	complement component C3b binding	2	1.19048	0.0880935	CR1, ITGAM	158	11	18811	21.6467	1	1	0.997375	0.0126582
GOTERM	MF	DIRECT	GO:0019864	IgG binding	2	1.19048	0.0880935	FCER1G, FCGR1A	158	11	18811	21.6467	1	1	0.997375	0.0126582
GOTERM	MF	DIRECT	GO:0046982	protein heterodimerization activity	7	4.16667	0.0910534	MEF2A, BCL2A1, GCA, GADD45A, RALGAPA2, PDSS1, IRAK3	158	371	18811	2.24636	1	1	0.997375	0.0443038
GOTERM	MF	DIRECT	GO:0003824	catalytic activity	4	2.38095	0.098519	PFKFB2, MGAM, CDADC1, UPP1	158	132	18811	3.60779	1	1	0.997375	0.0253165

## Sheet: 170 genes of KEGG
Category	Term	Count	%	PValue	Genes	List Total	Pop Hits	Pop Total	FoldEnrichment	Bonferroni	Benjamini	FDR	GeneRatio
KEGG_PATHWAY	hsa05140:Leishmaniasis	7	4.16667	0.00015	CR1, ITGAM, CR1L, IFNGR1, FCGR1A, JAK2, MAPK14	87	77	8156	8.52247	0.0301744	0.0306367	0.030036	0.0804598
KEGG_PATHWAY	hsa04380:Osteoclast differentiation	7	4.16667	0.00224092	SOCS3, IL1R1, IFNGR1, FCGR1A, MAPK14, MAP2K6, LILRA5	87	128	8156	5.1268	0.367238	0.129736	0.127192	0.0804598
KEGG_PATHWAY	hsa05152:Tuberculosis	8	4.7619	0.0028116	CR1, ITGAM, FCER1G, CR1L, IFNGR1, FCGR1A, JAK2, MAPK14	87	180	8156	4.16654	0.436943	0.129736	0.127192	0.091954
KEGG_PATHWAY	hsa05134:Legionellosis	5	2.97619	0.00297528	CR1, ITGAM, CR1L, NLRC4, NAIP	87	57	8156	8.22343	0.455486	0.129736	0.127192	0.0574713
KEGG_PATHWAY	hsa05418:Fluid shear stress and atherosclerosis	7	4.16667	0.00338468	MEF2A, IL1R1, IL1R2, TXN, MAPK14, MMP9, MAP2K6	87	139	8156	4.72108	0.499248	0.129736	0.127192	0.0804598
KEGG_PATHWAY	hsa04640:Hematopoietic cell lineage	6	3.57143	0.00381576	CR1, ITGAM, IL1R1, CR1L, IL1R2, FCGR1A	87	99	8156	5.68164	0.54155	0.129736	0.127192	0.0689655
KEGG_PATHWAY	hsa00500:Starch and sucrose metabolism	4	2.38095	0.00628825	HK3, MGAM, PYGL, GYG1	87	36	8156	10.4163	0.723862	0.183258	0.179664	0.045977
KEGG_PATHWAY	hsa01100:Metabolic pathways	26	15.4762	0.0140093	PFKFB2, IDI1, GALNT14, PFKFB3, PYGL, HK3, UGCG, LDHA, CA4, UPP1, GYG1, ATP6V1C1, MGAM, ARG1, CSGALNACT2, ACSL4, PGD, BST1, VNN1, B3GNT5, ACER3, B3GNT2, ALPL, GCLM, ST6GALNAC3, B4GALT5	87	1539	8156	1.58377	0.943759	0.325752	0.319365	0.298851
KEGG_PATHWAY	hsa04613:Neutrophil extracellular trap formation	7	4.16667	0.0148827	CR1, ITGAM, CR1L, TLR8, PADI4, FCGR1A, MAPK14	87	190	8156	3.45384	0.95306	0.325752	0.319365	0.0804598
KEGG_PATHWAY	hsa05202:Transcriptional misregulation in cancer	7	4.16667	0.0159682	ITGAM, BCL2A1, BCL6, GADD45A, IL1R2, FCGR1A, MMP9	87	193	8156	3.40015	0.962515	0.325752	0.319365	0.0804598
KEGG_PATHWAY	hsa04066:HIF-1 signaling pathway	5	2.97619	0.0277731	HK3, LDHA, PFKFB3, IFNGR1, MKNK1	87	109	8156	4.30033	0.996804	0.514845	0.50475	0.0574713
KEGG_PATHWAY	hsa04668:TNF signaling pathway	5	2.97619	0.030285	SOCS3, MAPK14, MMP9, IL18R1, MAP2K6	87	112	8156	4.18514	0.998115	0.514845	0.50475	0.0574713
KEGG_PATHWAY	hsa00051:Fructose and mannose metabolism	3	1.78571	0.046986	PFKFB2, HK3, PFKFB3	87	33	8156	8.52247	0.999946	0.73732	0.722862	0.0344828
KEGG_PATHWAY	hsa00512:Mucin type O-glycan biosynthesis	3	1.78571	0.0549448	GALNT14, ST6GALNAC3, B4GALT5	87	36	8156	7.81226	0.99999	0.766253	0.751229	0.0344828
KEGG_PATHWAY	hsa04910:Insulin signaling pathway	5	2.97619	0.0563422	HK3, SOCS3, MKNK1, PPP1R3D, PYGL	87	137	8156	3.42143	0.999993	0.766253	0.751229	0.0574713
KEGG_PATHWAY	hsa04610:Complement and coagulation cascades	4	2.38095	0.0603305	CR1, ITGAM, CR1L, F5	87	85	8156	4.41163	0.999997	0.769213	0.754131	0.045977
KEGG_PATHWAY	hsa05235:PD-L1 expression and PD-1 checkpoint pathway in cancer	4	2.38095	0.0673523	IFNGR1, JAK2, MAPK14, MAP2K6	87	89	8156	4.21335	0.999999	0.808228	0.79238	0.045977
KEGG_PATHWAY	hsa04657:IL-17 signaling pathway	4	2.38095	0.0766299	MAPK14, S100A9, MMP9, S100A8	87	94	8156	3.98924	1	0.863158	0.846233	0.045977
KEGG_PATHWAY	hsa04930:Type II diabetes mellitus	3	1.78571	0.0844351	HK3, SOCS3, CACNA1E	87	46	8156	6.11394	1	0.863158	0.846233	0.0344828
KEGG_PATHWAY	hsa04010:MAPK signaling pathway	7	4.16667	0.089483	IL1R1, GADD45A, MKNK1, HGF, MAPK14, CACNA1E, MAP2K6	87	294	8156	2.23207	1	0.863158	0.846233	0.0804598
KEGG_PATHWAY	hsa05146:Amoebiasis	4	2.38095	0.0925706	ITGAM, IL1R1, ARG1, IL1R2	87	102	8156	3.67636	1	0.863158	0.846233	0.045977
KEGG_PATHWAY	hsa04064:NF-kappa B signaling pathway	4	2.38095	0.096756	BCL2A1, IL1R1, GADD45A, TNFSF13B	87	104	8156	3.60566	1	0.863158	0.846233	0.045977
KEGG_PATHWAY	hsa05144:Malaria	3	1.78571	0.0973168	CR1, CR1L, HGF	87	50	8156	5.62483	1	0.863158	0.846233	0.0344828

## Sheet: 13 genes of GO 
	ONTOLOGY	ID	Description	GeneRatio	BgRatio	pvalue	p.adjust	qvalue	geneID	Count
GO:0031349	BP	GO:0031349	positive regulation of defense response	2022-06-13	278/18723	1.59666e-08	9.83173e-06	4.79186e-06	S100A9/S100A12/S100A8/NLRC4/JAK2/TLR8	6
GO:0050832	BP	GO:0050832	defense response to fungus	2022-06-14	49/18723	2.9088e-08	9.83173e-06	4.79186e-06	S100A9/S100A12/S100A8/CLEC4D	4
GO:0009620	BP	GO:0009620	response to fungus	2022-06-15	60/18723	6.66632e-08	1.50214e-05	7.32125e-06	S100A9/S100A12/S100A8/CLEC4D	4
GO:0050727	BP	GO:0050727	regulation of inflammatory response	2022-06-16	386/18723	1.12166e-07	1.89561e-05	9.23896e-06	S100A9/S100A12/S100A8/MAPK14/JAK2/SOCS3	6
GO:0006919	BP	GO:0006919	activation of cysteine-type endopeptidase activity involved in apoptotic process	2022-06-17	78/18723	1.93654e-07	2.29369e-05	1.11792e-05	S100A9/S100A8/NLRC4/JAK2	4
GO:0032103	BP	GO:0032103	positive regulation of response to external stimulus	2022-06-18	427/18723	2.03582e-07	2.29369e-05	1.11792e-05	S100A9/S100A12/S100A8/NLRC4/JAK2/TLR8	6
GO:0051091	BP	GO:0051091	positive regulation of DNA-binding transcription factor activity	2022-06-19	260/18723	5.83942e-07	5.63921e-05	2.74848e-05	S100A9/S100A12/S100A8/NLRC4/JAK2	5
GO:0032612	BP	GO:0032612	interleukin-1 production	2022-06-20	128/18723	1.42064e-06	9.90701e-05	4.82855e-05	IL1R2/NLRC4/JAK2/TLR8	4
GO:0032652	BP	GO:0032652	regulation of interleukin-1 production	2022-06-21	128/18723	1.42064e-06	9.90701e-05	4.82855e-05	IL1R2/NLRC4/JAK2/TLR8	4
GO:0043280	BP	GO:0043280	positive regulation of cysteine-type endopeptidase activity involved in apoptotic process	2022-06-22	129/18723	1.46553e-06	9.90701e-05	4.82855e-05	S100A9/S100A8/NLRC4/JAK2	4
GO:0050729	BP	GO:0050729	positive regulation of inflammatory response	2022-06-23	142/18723	2.15027e-06	0.000131868	6.42706e-05	S100A9/S100A12/S100A8/JAK2	4
GO:0042742	BP	GO:0042742	defense response to bacterium	2022-06-24	350/18723	2.52412e-06	0.000131868	6.42706e-05	S100A9/S100A12/S100A8/NLRC4/HP	5
GO:2001056	BP	GO:2001056	positive regulation of cysteine-type endopeptidase activity	2022-06-25	148/18723	2.53592e-06	0.000131868	6.42706e-05	S100A9/S100A8/NLRC4/JAK2	4
GO:0051092	BP	GO:0051092	positive regulation of NF-kappaB transcription factor activity	2022-06-26	152/18723	2.82009e-06	0.00013617	6.63674e-05	S100A9/S100A12/S100A8/NLRC4	4
GO:0010950	BP	GO:0010950	positive regulation of endopeptidase activity	2022-06-27	179/18723	5.39997e-06	0.000243359	0.00011861	S100A9/S100A8/NLRC4/JAK2	4
GO:0051090	BP	GO:0051090	regulation of DNA-binding transcription factor activity	2022-06-28	440/18723	7.71743e-06	0.000313809	0.000152947	S100A9/S100A12/S100A8/NLRC4/JAK2	5
GO:0010952	BP	GO:0010952	positive regulation of peptidase activity	2022-06-29	197/18723	7.89166e-06	0.000313809	0.000152947	S100A9/S100A8/NLRC4/JAK2	4
GO:0032731	BP	GO:0032731	positive regulation of interleukin-1 beta production	2022-06-30	62/18723	9.6585e-06	0.000354677	0.000172865	NLRC4/JAK2/TLR8	3
GO:0043281	BP	GO:0043281	regulation of cysteine-type endopeptidase activity involved in apoptotic process	2022-07-01	209/18723	9.96875e-06	0.000354677	0.000172865	S100A9/S100A8/NLRC4/JAK2	4
GO:0032732	BP	GO:0032732	positive regulation of interleukin-1 production	2022-07-02	73/18723	1.58137e-05	0.000509422	0.000248286	NLRC4/JAK2/TLR8	3
GO:2000116	BP	GO:2000116	regulation of cysteine-type endopeptidase activity	2022-07-03	235/18723	1.58252e-05	0.000509422	0.000248286	S100A9/S100A8/NLRC4/JAK2	4
GO:0070486	BP	GO:0070486	leukocyte aggregation	2022-07-04	13/18723	3.45637e-05	0.00106205	0.000517628	S100A9/S100A8	2
GO:0030593	BP	GO:0030593	neutrophil chemotaxis	2022-07-05	103/18723	4.44274e-05	0.00130528	0.000636177	S100A9/S100A12/S100A8	3
GO:0017014	BP	GO:0017014	protein nitrosylation	2022-07-06	16/18723	5.31124e-05	0.00130528	0.000636177	S100A9/S100A8	2
GO:0018119	BP	GO:0018119	peptidyl-cysteine S-nitrosylation	2022-07-07	16/18723	5.31124e-05	0.00130528	0.000636177	S100A9/S100A8	2
GO:0051238	BP	GO:0051238	sequestering of metal ion	2022-07-08	16/18723	5.31124e-05	0.00130528	0.000636177	S100A9/S100A8	2
GO:0032611	BP	GO:0032611	interleukin-1 beta production	2022-07-09	110/18723	5.40649e-05	0.00130528	0.000636177	NLRC4/JAK2/TLR8	3
GO:0032651	BP	GO:0032651	regulation of interleukin-1 beta production	2022-07-10	110/18723	5.40649e-05	0.00130528	0.000636177	NLRC4/JAK2/TLR8	3
GO:0002544	BP	GO:0002544	chronic inflammatory response	2022-07-11	18/18723	6.76653e-05	0.00156463	0.00076258	S100A9/S100A8	2
GO:0032496	BP	GO:0032496	response to lipopolysaccharide	2022-07-12	343/18723	6.94362e-05	0.00156463	0.00076258	S100A9/S100A8/MAPK14/JAK2	4
GO:1990266	BP	GO:1990266	neutrophil migration	2022-07-13	122/18723	7.36049e-05	0.00159697	0.000778344	S100A9/S100A12/S100A8	3
GO:0002523	BP	GO:0002523	leukocyte migration involved in inflammatory response	2022-07-14	19/18723	7.55963e-05	0.00159697	0.000778344	S100A9/S100A8	2
GO:0071621	BP	GO:0071621	granulocyte chemotaxis	2022-07-15	125/18723	7.91214e-05	0.00162079	0.000789952	S100A9/S100A12/S100A8	3
GO:0002237	BP	GO:0002237	response to molecule of bacterial origin	2022-07-16	363/18723	8.65133e-05	0.00172009	0.000838349	S100A9/S100A8/MAPK14/JAK2	4
GO:0045862	BP	GO:0045862	positive regulation of proteolysis	2022-07-17	372/18723	9.51226e-05	0.00183723	0.00089544	S100A9/S100A8/NLRC4/JAK2	4
GO:0097530	BP	GO:0097530	granulocyte migration	2022-07-18	148/18723	0.00013061	0.00245257	0.00119535	S100A9/S100A12/S100A8	3
GO:0052548	BP	GO:0052548	regulation of endopeptidase activity	2022-07-19	432/18723	0.00016939	0.00309481	0.00150837	S100A9/S100A8/NLRC4/JAK2	4
GO:0052547	BP	GO:0052547	regulation of peptidase activity	2022-07-20	461/18723	0.000217387	0.00386719	0.00188482	S100A9/S100A8/NLRC4/JAK2	4
GO:0001819	BP	GO:0001819	positive regulation of cytokine production	2022-07-21	467/18723	0.000228431	0.00395946	0.00192979	NLRC4/MAPK14/JAK2/TLR8	4
GO:0006882	BP	GO:0006882	cellular zinc ion homeostasis	2022-07-22	38/18723	0.00030848	0.00521332	0.0025409	S100A9/S100A8	2
GO:0055069	BP	GO:0055069	zinc ion homeostasis	2022-07-23	40/18723	0.000342001	0.00563884	0.0027483	S100A9/S100A8	2
GO:0042307	BP	GO:0042307	positive regulation of protein import into nucleus	2022-07-24	41/18723	0.000359398	0.0057846	0.00281934	MAPK14/JAK2	2
GO:0014002	BP	GO:0014002	astrocyte development	2022-07-25	43/18723	0.000395466	0.0060758	0.00296127	S100A9/S100A8	2
GO:1904591	BP	GO:1904591	positive regulation of protein import	2022-07-26	43/18723	0.000395466	0.0060758	0.00296127	MAPK14/JAK2	2
GO:0097529	BP	GO:0097529	myeloid leukocyte migration	2022-07-27	220/18723	0.000419569	0.00630287	0.00307194	S100A9/S100A12/S100A8	3
GO:0002274	BP	GO:0002274	myeloid leukocyte activation	2022-07-28	223/18723	0.000436523	0.00641499	0.00312658	S100A12/JAK2/CLEC4D	3
GO:0016485	BP	GO:0016485	protein processing	2022-07-29	225/18723	0.000448067	0.00644454	0.00314098	IL1R2/NLRC4/HP	3
GO:0030595	BP	GO:0030595	leukocyte chemotaxis	2022-07-30	230/18723	0.000477785	0.0067288	0.00327953	S100A9/S100A12/S100A8	3
GO:0018198	BP	GO:0018198	peptidyl-cysteine modification	2022-07-31	49/18723	0.000513817	0.00708858	0.00345488	S100A9/S100A8	2
GO:0045927	BP	GO:0045927	positive regulation of growth	2022-08-01	259/18723	0.000675338	0.00913057	0.00445012	S100A9/S100A8/MAPK14	3
GO:0050730	BP	GO:0050730	regulation of peptidyl-tyrosine phosphorylation	2022-08-02	264/18723	0.00071393	0.00935593	0.00455996	FCGR1A/JAK2/SOCS3	3
GO:2001244	BP	GO:2001244	positive regulation of intrinsic apoptotic signaling pathway	2022-08-03	58/18723	0.000719687	0.00935593	0.00455996	S100A9/S100A8	2
GO:0031638	BP	GO:0031638	zymogen activation	2022-08-04	60/18723	0.000770023	0.00963955	0.00469819	NLRC4/HP	2
GO:0042306	BP	GO:0042306	regulation of protein import into nucleus	2022-08-05	60/18723	0.000770023	0.00963955	0.00469819	MAPK14/JAK2	2
GO:0032615	BP	GO:0032615	interleukin-12 production	2022-08-06	62/18723	0.000822019	0.00974886	0.00475147	MAPK14/TLR8	2
GO:0032655	BP	GO:0032655	regulation of interleukin-12 production	2022-08-07	62/18723	0.000822019	0.00974886	0.00475147	MAPK14/TLR8	2
GO:0046824	BP	GO:0046824	positive regulation of nucleocytoplasmic transport	2022-08-08	62/18723	0.000822019	0.00974886	0.00475147	MAPK14/JAK2	2
GO:1904589	BP	GO:1904589	regulation of protein import	2022-08-09	63/18723	0.000848638	0.00989103	0.00482076	MAPK14/JAK2	2
GO:0070613	BP	GO:0070613	regulation of protein processing	2022-08-10	65/18723	0.000903116	0.0103476	0.00504327	IL1R2/NLRC4	2
GO:0097193	BP	GO:0097193	intrinsic apoptotic signaling pathway	2022-08-11	288/18723	0.000918842	0.0103523	0.00504557	S100A9/S100A8/JAK2	3
GO:1903317	BP	GO:1903317	regulation of protein maturation	2022-08-12	67/18723	0.000959244	0.0106303	0.00518107	IL1R2/NLRC4	2
GO:0051604	BP	GO:0051604	protein maturation	2022-08-13	294/18723	0.000975326	0.0106342	0.00518297	IL1R2/NLRC4/HP	3
GO:0002534	BP	GO:0002534	cytokine production involved in inflammatory response	2022-08-14	72/18723	0.00110675	0.0116901	0.00569759	IL1R2/MAPK14	2
GO:1900015	BP	GO:1900015	regulation of cytokine production involved in inflammatory response	2022-08-15	72/18723	0.00110675	0.0116901	0.00569759	IL1R2/MAPK14	2
GO:0060326	BP	GO:0060326	cell chemotaxis	2022-08-16	310/18723	0.00113665	0.0118211	0.00576146	S100A9/S100A12/S100A8	3
GO:0014855	BP	GO:0014855	striated muscle cell proliferation	2022-08-17	76/18723	0.00123212	0.0126199	0.0061508	MAPK14/JAK2	2
GO:0061844	BP	GO:0061844	antimicrobial humoral immune response mediated by antimicrobial peptide	2022-08-18	79/18723	0.00133043	0.0134234	0.0065424	S100A9/S100A12	2
GO:0048708	BP	GO:0048708	astrocyte differentiation	2022-08-19	81/18723	0.00139799	0.0138977	0.00677355	S100A9/S100A8	2
GO:0042509	BP	GO:0042509	regulation of tyrosine phosphorylation of STAT protein	2022-08-20	85/18723	0.00153797	0.0150676	0.00734377	JAK2/SOCS3	2
GO:1900182	BP	GO:1900182	positive regulation of protein localization to nucleus	2022-08-21	87/18723	0.00161038	0.0155516	0.00757966	MAPK14/JAK2	2
GO:0007260	BP	GO:0007260	tyrosine phosphorylation of STAT protein	2022-08-22	88/18723	0.00164718	0.015683	0.0076437	JAK2/SOCS3	2
GO:0050900	BP	GO:0050900	leukocyte migration	2022-08-23	369/18723	0.00187488	0.0176031	0.00857951	S100A9/S100A12/S100A8	3
GO:0002532	BP	GO:0002532	production of molecular mediator involved in inflammatory response	2022-08-24	95/18723	0.00191602	0.0177429	0.00864766	IL1R2/MAPK14	2
GO:0018108	BP	GO:0018108	peptidyl-tyrosine phosphorylation	2022-08-25	375/18723	0.00196334	0.0179354	0.00874148	FCGR1A/JAK2/SOCS3	3
GO:0018212	BP	GO:0018212	peptidyl-tyrosine modification	2022-08-26	378/18723	0.00200854	0.0181036	0.00882347	FCGR1A/JAK2/SOCS3	3
GO:0045860	BP	GO:0045860	positive regulation of protein kinase activity	2022-08-27	386/18723	0.00213225	0.0189658	0.00924368	FCGR1A/S100A12/JAK2	3
GO:0098869	BP	GO:0098869	cellular oxidant detoxification	2022-08-28	101/18723	0.00216198	0.0189805	0.00925083	S100A9/HP	2
GO:0046425	BP	GO:0046425	regulation of receptor signaling pathway via JAK-STAT	2022-08-29	103/18723	0.00224712	0.0194751	0.00949189	JAK2/SOCS3	2
GO:0002793	BP	GO:0002793	positive regulation of peptide secretion	2022-08-30	106/18723	0.0023778	0.0200924	0.00979276	S100A8/JAK2	2
GO:0046822	BP	GO:0046822	regulation of nucleocytoplasmic transport	2022-08-31	106/18723	0.0023778	0.0200924	0.00979276	MAPK14/JAK2	2
GO:0002526	BP	GO:0002526	acute inflammatory response	2022-09-01	112/18723	0.00264972	0.0221137	0.010778	S100A8/HP	2
GO:1904892	BP	GO:1904892	regulation of receptor signaling pathway via STAT	2022-09-02	114/18723	0.00274349	0.0223143	0.0108757	JAK2/SOCS3	2
GO:0042060	BP	GO:0042060	wound healing	2022-09-03	422/18723	0.00274789	0.0223143	0.0108757	S100A8/MAPK14/JAK2	3
GO:0046916	BP	GO:0046916	cellular transition metal ion homeostasis	2022-09-04	115/18723	0.00279095	0.0223143	0.0108757	S100A9/S100A8	2
GO:0021782	BP	GO:0021782	glial cell development	2022-09-05	116/18723	0.0028388	0.0223143	0.0108757	S100A9/S100A8	2
GO:1990748	BP	GO:1990748	cellular detoxification	2022-09-06	116/18723	0.0028388	0.0223143	0.0108757	S100A9/HP	2
GO:0030218	BP	GO:0030218	erythrocyte differentiation	2022-09-07	120/18723	0.00303409	0.0235752	0.0114902	MAPK14/JAK2	2
GO:0019730	BP	GO:0019730	antimicrobial humoral response	2022-09-08	122/18723	0.00313404	0.0240752	0.0117339	S100A9/S100A12	2
GO:0030168	BP	GO:0030168	platelet activation	2022-09-09	123/18723	0.0031846	0.0241886	0.0117892	MAPK14/JAK2	2
GO:0097237	BP	GO:0097237	cellular response to toxic substance	2022-09-10	124/18723	0.00323554	0.0243025	0.0118447	S100A9/HP	2
GO:2001235	BP	GO:2001235	positive regulation of apoptotic signaling pathway	2022-09-11	126/18723	0.00333857	0.0248008	0.0120876	S100A9/S100A8	2
GO:0034101	BP	GO:0034101	erythrocyte homeostasis	2022-09-12	129/18723	0.00349599	0.0256879	0.01252	MAPK14/JAK2	2
GO:0045089	BP	GO:0045089	positive regulation of innate immune response	2022-09-13	131/18723	0.00360284	0.0261884	0.0127639	NLRC4/TLR8	2
GO:0033674	BP	GO:0033674	positive regulation of kinase activity	2022-09-14	467/18723	0.00365955	0.0263176	0.0128269	FCGR1A/S100A12/JAK2	3
GO:1900180	BP	GO:1900180	regulation of protein localization to nucleus	2022-09-15	136/18723	0.00387662	0.0275852	0.0134447	MAPK14/JAK2	2
GO:0055076	BP	GO:0055076	transition metal ion homeostasis	2022-09-16	138/18723	0.00398878	0.0280877	0.0136896	S100A9/S100A8	2
GO:0072503	BP	GO:0072503	cellular divalent inorganic cation homeostasis	2022-09-17	486/18723	0.00409417	0.0285326	0.0139064	S100A9/S100A8/JAK2	3
GO:0001890	BP	GO:0001890	placenta development	2022-09-18	144/18723	0.00433431	0.0298979	0.0145718	MAPK14/SOCS3	2
GO:0098754	BP	GO:0098754	detoxification	2022-09-19	152/18723	0.00481595	0.0328847	0.0160276	S100A9/HP	2
GO:0006606	BP	GO:0006606	protein import into nucleus	2022-09-20	155/18723	0.0050027	0.0338183	0.0164826	MAPK14/JAK2	2
GO:0002262	BP	GO:0002262	myeloid cell homeostasis	2022-09-21	157/18723	0.00512904	0.0339925	0.0165675	MAPK14/JAK2	2
GO:2000377	BP	GO:2000377	regulation of reactive oxygen species metabolic process	2022-09-22	157/18723	0.00512904	0.0339925	0.0165675	MAPK14/HP	2
GO:0051170	BP	GO:0051170	import into nucleus	2022-09-23	159/18723	0.00525686	0.0345014	0.0168155	MAPK14/JAK2	2
GO:0090316	BP	GO:0090316	positive regulation of intracellular protein transport	2022-09-24	160/18723	0.00532132	0.0345886	0.016858	MAPK14/JAK2	2
GO:2001242	BP	GO:2001242	regulation of intrinsic apoptotic signaling pathway	2022-09-25	164/18723	0.00558283	0.0359428	0.0175181	S100A9/S100A8	2
GO:0030307	BP	GO:0030307	positive regulation of cell growth	2022-09-26	166/18723	0.00571578	0.0364516	0.017766	S100A9/S100A8	2
GO:0002833	BP	GO:0002833	positive regulation of response to biotic stimulus	2022-09-27	168/18723	0.00585018	0.03696	0.0180138	NLRC4/TLR8	2
GO:0007259	BP	GO:0007259	receptor signaling pathway via JAK-STAT	2022-09-28	170/18723	0.00598604	0.0374682	0.0182615	JAK2/SOCS3	2
GO:0050728	BP	GO:0050728	negative regulation of inflammatory response	2022-09-29	176/18723	0.00640229	0.0396625	0.019331	MAPK14/SOCS3	2
GO:0097696	BP	GO:0097696	receptor signaling pathway via STAT	2022-09-30	181/18723	0.00675906	0.0396625	0.019331	JAK2/SOCS3	2
GO:0006735	BP	GO:0006735	NADH regeneration	2022-10-01	10/18723	0.00692334	0.0396625	0.019331	HK3	1
GO:0045348	BP	GO:0045348	positive regulation of MHC class II biosynthetic process	2022-10-02	10/18723	0.00692334	0.0396625	0.019331	JAK2	1
GO:0061621	BP	GO:0061621	canonical glycolysis	2022-10-03	10/18723	0.00692334	0.0396625	0.019331	HK3	1
GO:0061718	BP	GO:0061718	glucose catabolic process to pyruvate	2022-10-04	10/18723	0.00692334	0.0396625	0.019331	HK3	1
GO:0070391	BP	GO:0070391	response to lipoteichoic acid	2022-10-05	10/18723	0.00692334	0.0396625	0.019331	MAPK14	1
GO:0071223	BP	GO:0071223	cellular response to lipoteichoic acid	2022-10-06	10/18723	0.00692334	0.0396625	0.019331	MAPK14	1
GO:2000659	BP	GO:2000659	regulation of interleukin-1-mediated signaling pathway	2022-10-07	10/18723	0.00692334	0.0396625	0.019331	IL1R2	1
GO:2001269	BP	GO:2001269	positive regulation of cysteine-type endopeptidase activity involved in apoptotic signaling pathway	2022-10-08	10/18723	0.00692334	0.0396625	0.019331	JAK2	1
GO:0006002	BP	GO:0006002	fructose 6-phosphate metabolic process	2022-10-09	11/18723	0.00761323	0.0423977	0.0206641	HK3	1
GO:0032610	BP	GO:0032610	interleukin-1 alpha production	2022-10-10	11/18723	0.00761323	0.0423977	0.0206641	IL1R2	1
GO:0032650	BP	GO:0032650	regulation of interleukin-1 alpha production	2022-10-11	11/18723	0.00761323	0.0423977	0.0206641	IL1R2	1
GO:0050731	BP	GO:0050731	positive regulation of peptidyl-tyrosine phosphorylation	2022-10-12	193/18723	0.00765166	0.0423977	0.0206641	FCGR1A/JAK2	2
GO:0006006	BP	GO:0006006	glucose metabolic process	2022-10-13	196/18723	0.00788276	0.0433231	0.0211151	HK3/MAPK14	2
GO:0002791	BP	GO:0002791	regulation of peptide secretion	2022-10-14	200/18723	0.0081958	0.0444692	0.0216737	S100A8/JAK2	2
GO:0061620	BP	GO:0061620	glycolytic process through glucose-6-phosphate	2022-10-15	12/18723	0.00830268	0.0444692	0.0216737	HK3	1
GO:0032388	BP	GO:0032388	positive regulation of intracellular transport	2022-10-16	202/18723	0.00835441	0.0444692	0.0216737	MAPK14/JAK2	2
GO:0090087	BP	GO:0090087	regulation of peptide transport	2022-10-17	202/18723	0.00835441	0.0444692	0.0216737	S100A8/JAK2	2
GO:0017038	BP	GO:0017038	protein import	2022-10-18	206/18723	0.00867582	0.0453611	0.0221084	MAPK14/JAK2	2
GO:0014842	BP	GO:0014842	regulation of skeletal muscle satellite cell proliferation	2022-10-19	13/18723	0.00899169	0.0453611	0.0221084	JAK2	1
GO:0034112	BP	GO:0034112	positive regulation of homotypic cell-cell adhesion	2022-10-20	13/18723	0.00899169	0.0453611	0.0221084	JAK2	1
GO:0035331	BP	GO:0035331	negative regulation of hippo signaling	2022-10-21	13/18723	0.00899169	0.0453611	0.0221084	MAPK14	1
GO:0060670	BP	GO:0060670	branching involved in labyrinthine layer morphogenesis	2022-10-22	13/18723	0.00899169	0.0453611	0.0221084	SOCS3	1
GO:0060707	BP	GO:0060707	trophoblast giant cell differentiation	2022-10-23	13/18723	0.00899169	0.0453611	0.0221084	SOCS3	1
GO:0061615	BP	GO:0061615	glycolytic process through fructose-6-phosphate	2022-10-24	13/18723	0.00899169	0.0453611	0.0221084	HK3	1
GO:0051651	BP	GO:0051651	maintenance of location in cell	2022-10-25	214/18723	0.00933521	0.0467452	0.022783	S100A9/S100A8	2
GO:0009612	BP	GO:0009612	response to mechanical stimulus	2022-10-26	216/18723	0.0095035	0.047238	0.0230232	MAPK14/TLR8	2
GO:0007596	BP	GO:0007596	blood coagulation	2022-10-27	217/18723	0.00958816	0.0473109	0.0230587	MAPK14/JAK2	2
GO:0045088	BP	GO:0045088	regulation of innate immune response	2022-10-28	218/18723	0.00967315	0.0473844	0.0230946	NLRC4/TLR8	2
GO:0007599	BP	GO:0007599	hemostasis	2022-10-29	222/18723	0.0100165	0.0476805	0.0232388	MAPK14/JAK2	2
GO:0050817	BP	GO:0050817	coagulation	2022-10-30	222/18723	0.0100165	0.0476805	0.0232388	MAPK14/JAK2	2
GO:0010001	BP	GO:0010001	glial cell differentiation	2022-10-31	225/18723	0.0102777	0.0476805	0.0232388	S100A9/S100A8	2
GO:0014841	BP	GO:0014841	skeletal muscle satellite cell proliferation	2022-11-01	15/18723	0.0103684	0.0476805	0.0232388	JAK2	1
GO:0014857	BP	GO:0014857	regulation of skeletal muscle cell proliferation	2022-11-02	15/18723	0.0103684	0.0476805	0.0232388	JAK2	1
GO:0031958	BP	GO:0031958	corticosteroid receptor signaling pathway	2022-11-03	15/18723	0.0103684	0.0476805	0.0232388	JAK2	1
GO:0042976	BP	GO:0042976	activation of Janus kinase activity	2022-11-04	15/18723	0.0103684	0.0476805	0.0232388	JAK2	1
GO:0045346	BP	GO:0045346	regulation of MHC class II biosynthetic process	2022-11-05	15/18723	0.0103684	0.0476805	0.0232388	JAK2	1
GO:1901741	BP	GO:1901741	positive regulation of myoblast fusion	2022-11-06	15/18723	0.0103684	0.0476805	0.0232388	MAPK14	1
GO:0033157	BP	GO:0033157	regulation of intracellular protein transport	2022-11-07	229/18723	0.0106305	0.0482297	0.0235066	MAPK14/JAK2	2
GO:0071356	BP	GO:0071356	cellular response to tumor necrosis factor	2022-11-08	229/18723	0.0106305	0.0482297	0.0235066	MAPK14/JAK2	2
GO:0045342	BP	GO:0045342	MHC class II biosynthetic process	2022-11-09	16/18723	0.0110561	0.0485319	0.0236538	JAK2	1
GO:0051770	BP	GO:0051770	positive regulation of nitric-oxide synthase biosynthetic process	2022-11-10	16/18723	0.0110561	0.0485319	0.0236538	JAK2	1
GO:0090336	BP	GO:0090336	positive regulation of brown fat cell differentiation	2022-11-11	16/18723	0.0110561	0.0485319	0.0236538	MAPK14	1
GO:0097202	BP	GO:0097202	activation of cysteine-type endopeptidase activity	2022-11-12	16/18723	0.0110561	0.0485319	0.0236538	NLRC4	1
GO:2001267	BP	GO:2001267	regulation of cysteine-type endopeptidase activity involved in apoptotic signaling pathway	2022-11-13	16/18723	0.0110561	0.0485319	0.0236538	JAK2	1
GO:0019318	BP	GO:0019318	hexose metabolic process	2022-11-14	237/18723	0.0113524	0.0492994	0.0240279	HK3/MAPK14	2
GO:0072593	BP	GO:0072593	reactive oxygen species metabolic process	2022-11-15	239/18723	0.0115362	0.0492994	0.0240279	MAPK14/HP	2
GO:0010831	BP	GO:0010831	positive regulation of myotube differentiation	2022-11-16	17/18723	0.0117433	0.0492994	0.0240279	MAPK14	1
GO:0014856	BP	GO:0014856	skeletal muscle cell proliferation	2022-11-17	17/18723	0.0117433	0.0492994	0.0240279	JAK2	1
GO:0016045	BP	GO:0016045	detection of bacterium	2022-11-18	17/18723	0.0117433	0.0492994	0.0240279	NLRC4	1
GO:0038065	BP	GO:0038065	collagen-activated signaling pathway	2022-11-19	17/18723	0.0117433	0.0492994	0.0240279	JAK2	1
GO:0042532	BP	GO:0042532	negative regulation of tyrosine phosphorylation of STAT protein	2022-11-20	17/18723	0.0117433	0.0492994	0.0240279	SOCS3	1
GO:0002790	BP	GO:0002790	peptide secretion	2022-11-21	242/18723	0.0118144	0.0492994	0.0240279	S100A8/JAK2	2
GO:0033002	BP	GO:0033002	muscle cell proliferation	2022-11-22	248/18723	0.0123796	0.0512363	0.0249719	MAPK14/JAK2	2
GO:0060391	BP	GO:0060391	positive regulation of SMAD protein signal transduction	2022-11-23	18/18723	0.0124301	0.0512363	0.0249719	JAK2	1
GO:0034612	BP	GO:0034612	response to tumor necrosis factor	2022-11-24	253/18723	0.0128597	0.0521573	0.0254208	MAPK14/JAK2	2
GO:0006007	BP	GO:0006007	glucose catabolic process	2022-11-25	19/18723	0.0131165	0.0521573	0.0254208	HK3	1
GO:0032695	BP	GO:0032695	negative regulation of interleukin-12 production	2022-11-26	19/18723	0.0131165	0.0521573	0.0254208	TLR8	1
GO:0033194	BP	GO:0033194	response to hydroperoxide	2022-11-27	19/18723	0.0131165	0.0521573	0.0254208	JAK2	1
GO:0061760	BP	GO:0061760	antifungal innate immune response	2022-11-28	19/18723	0.0131165	0.0521573	0.0254208	CLEC4D	1
GO:1901739	BP	GO:1901739	regulation of myoblast fusion	2022-11-29	19/18723	0.0131165	0.0521573	0.0254208	MAPK14	1
GO:0005996	BP	GO:0005996	monosaccharide metabolic process	2022-11-30	257/18723	0.0132497	0.0523788	0.0255287	HK3/MAPK14	2
GO:0031348	BP	GO:0031348	negative regulation of defense response	2022-12-01	258/18723	0.013348	0.0524606	0.0255686	MAPK14/SOCS3	2
GO:0009636	BP	GO:0009636	response to toxic substance	2022-12-02	262/18723	0.0137444	0.0530138	0.0258382	S100A9/HP	2
GO:0031330	BP	GO:0031330	negative regulation of cellular catabolic process	2022-12-03	262/18723	0.0137444	0.0530138	0.0258382	MAPK14/HP	2
GO:0032495	BP	GO:0032495	response to muramyl dipeptide	2022-12-04	20/18723	0.0138024	0.0530138	0.0258382	MAPK14	1
GO:0098543	BP	GO:0098543	detection of other organism	2022-12-05	20/18723	0.0138024	0.0530138	0.0258382	NLRC4	1
GO:0015833	BP	GO:0015833	peptide transport	2022-12-06	264/18723	0.0139445	0.053257	0.0259568	S100A8/JAK2	2
GO:0001502	BP	GO:0001502	cartilage condensation	2022-12-07	21/18723	0.0144879	0.0535181	0.026084	MAPK14	1
GO:0032516	BP	GO:0032516	positive regulation of phosphoprotein phosphatase activity	2022-12-08	21/18723	0.0144879	0.0535181	0.026084	JAK2	1
GO:0035330	BP	GO:0035330	regulation of hippo signaling	2022-12-09	21/18723	0.0144879	0.0535181	0.026084	MAPK14	1
GO:0051767	BP	GO:0051767	nitric-oxide synthase biosynthetic process	2022-12-10	21/18723	0.0144879	0.0535181	0.026084	JAK2	1
GO:0051769	BP	GO:0051769	regulation of nitric-oxide synthase biosynthetic process	2022-12-11	21/18723	0.0144879	0.0535181	0.026084	JAK2	1
GO:0070269	BP	GO:0070269	pyroptosis	2022-12-12	21/18723	0.0144879	0.0535181	0.026084	NLRC4	1
GO:0048872	BP	GO:0048872	homeostasis of number of cells	2022-12-13	272/18723	0.0147579	0.0539837	0.0263109	MAPK14/JAK2	2
GO:1903829	BP	GO:1903829	positive regulation of cellular protein localization	2022-12-14	276/18723	0.0151722	0.0539837	0.0263109	MAPK14/JAK2	2
GO:0010310	BP	GO:0010310	regulation of hydrogen peroxide metabolic process	2022-12-15	22/18723	0.0151729	0.0539837	0.0263109	HP	1
GO:0031281	BP	GO:0031281	positive regulation of cyclase activity	2022-12-16	22/18723	0.0151729	0.0539837	0.0263109	MAPK14	1
GO:0032727	BP	GO:0032727	positive regulation of interferon-alpha production	2022-12-17	22/18723	0.0151729	0.0539837	0.0263109	TLR8	1
GO:0045663	BP	GO:0045663	positive regulation of myoblast differentiation	2022-12-18	22/18723	0.0151729	0.0539837	0.0263109	MAPK14	1
GO:0060713	BP	GO:0060713	labyrinthine layer morphogenesis	2022-12-19	22/18723	0.0151729	0.0539837	0.0263109	SOCS3	1
GO:0007249	BP	GO:0007249	I-kappaB kinase/NF-kappaB signaling	2022-12-20	281/18723	0.0156972	0.0549728	0.026793	S100A12/TLR8	2
GO:0035994	BP	GO:0035994	response to muscle stretch	2022-12-21	23/18723	0.0158575	0.0549728	0.026793	MAPK14	1
GO:0060143	BP	GO:0060143	positive regulation of syncytium formation by plasma membrane fusion	2022-12-22	23/18723	0.0158575	0.0549728	0.026793	MAPK14	1
GO:0060396	BP	GO:0060396	growth hormone receptor signaling pathway	2022-12-23	23/18723	0.0158575	0.0549728	0.026793	JAK2	1
GO:0090335	BP	GO:0090335	regulation of brown fat cell differentiation	2022-12-24	23/18723	0.0158575	0.0549728	0.026793	MAPK14	1
GO:0002755	BP	GO:0002755	MyD88-dependent toll-like receptor signaling pathway	2022-12-25	24/18723	0.0165417	0.0557147	0.0271546	TLR8	1
GO:0051156	BP	GO:0051156	glucose 6-phosphate metabolic process	2022-12-26	24/18723	0.0165417	0.0557147	0.0271546	HK3	1
GO:0070935	BP	GO:0070935	3'-UTR-mediated mRNA stabilization	2022-12-27	24/18723	0.0165417	0.0557147	0.0271546	MAPK14	1
GO:0071378	BP	GO:0071378	cellular response to growth hormone stimulus	2022-12-28	24/18723	0.0165417	0.0557147	0.0271546	JAK2	1
GO:0098743	BP	GO:0098743	cell aggregation	2022-12-29	24/18723	0.0165417	0.0557147	0.0271546	MAPK14	1
GO:0034504	BP	GO:0034504	protein localization to nucleus	2022-12-30	290/18723	0.016662	0.0557147	0.0271546	MAPK14/JAK2	2
GO:0071375	BP	GO:0071375	cellular response to peptide hormone stimulus	2022-12-31	290/18723	0.016662	0.0557147	0.0271546	JAK2/SOCS3	2
GO:0010954	BP	GO:0010954	positive regulation of protein processing	2023-01-01	25/18723	0.0172254	0.0557147	0.0271546	NLRC4	1
GO:0045822	BP	GO:0045822	negative regulation of heart contraction	2023-01-02	25/18723	0.0172254	0.0557147	0.0271546	JAK2	1
GO:0046835	BP	GO:0046835	carbohydrate phosphorylation	2023-01-03	25/18723	0.0172254	0.0557147	0.0271546	HK3	1
GO:0060706	BP	GO:0060706	cell differentiation involved in embryonic placenta development	2023-01-04	25/18723	0.0172254	0.0557147	0.0271546	SOCS3	1
GO:0090330	BP	GO:0090330	regulation of platelet aggregation	2023-01-05	25/18723	0.0172254	0.0557147	0.0271546	JAK2	1
GO:0098581	BP	GO:0098581	detection of external biotic stimulus	2023-01-06	25/18723	0.0172254	0.0557147	0.0271546	NLRC4	1
GO:0099560	BP	GO:0099560	synaptic membrane adhesion	2023-01-07	25/18723	0.0172254	0.0557147	0.0271546	MAPK14	1
GO:0006913	BP	GO:0006913	nucleocytoplasmic transport	2023-01-08	301/18723	0.0178753	0.0560476	0.0273169	MAPK14/JAK2	2
GO:0042063	BP	GO:0042063	gliogenesis	2023-01-09	301/18723	0.0178753	0.0560476	0.0273169	S100A9/S100A8	2
GO:0042886	BP	GO:0042886	amide transport	2023-01-10	301/18723	0.0178753	0.0560476	0.0273169	S100A8/JAK2	2
GO:0051169	BP	GO:0051169	nuclear transport	2023-01-11	301/18723	0.0178753	0.0560476	0.0273169	MAPK14/JAK2	2
GO:0060669	BP	GO:0060669	embryonic placenta morphogenesis	2023-01-12	26/18723	0.0179087	0.0560476	0.0273169	SOCS3	1
GO:0070102	BP	GO:0070102	interleukin-6-mediated signaling pathway	2023-01-13	26/18723	0.0179087	0.0560476	0.0273169	JAK2	1
GO:1903523	BP	GO:1903523	negative regulation of blood circulation	2023-01-14	26/18723	0.0179087	0.0560476	0.0273169	JAK2	1
GO:0051222	BP	GO:0051222	positive regulation of protein transport	2023-01-15	303/18723	0.0180999	0.056385	0.0274813	MAPK14/JAK2	2
GO:0060142	BP	GO:0060142	regulation of syncytium formation by plasma membrane fusion	2023-01-16	27/18723	0.0185915	0.0571268	0.0278428	MAPK14	1
GO:0060333	BP	GO:0060333	interferon-gamma-mediated signaling pathway	2023-01-17	27/18723	0.0185915	0.0571268	0.0278428	JAK2	1
GO:1903319	BP	GO:1903319	positive regulation of protein maturation	2023-01-18	27/18723	0.0185915	0.0571268	0.0278428	NLRC4	1
GO:0051047	BP	GO:0051047	positive regulation of secretion	2023-01-19	310/18723	0.0188956	0.0577982	0.0281701	S100A8/JAK2	2
GO:0032607	BP	GO:0032607	interferon-alpha production	2023-01-20	28/18723	0.019274	0.0581661	0.0283494	TLR8	1
GO:0032647	BP	GO:0032647	regulation of interferon-alpha production	2023-01-21	28/18723	0.019274	0.0581661	0.0283494	TLR8	1
GO:0046426	BP	GO:0046426	negative regulation of receptor signaling pathway via JAK-STAT	2023-01-22	28/18723	0.019274	0.0581661	0.0283494	SOCS3	1
GO:0006959	BP	GO:0006959	humoral immune response	2023-01-23	317/18723	0.019706	0.0583992	0.028463	S100A9/S100A12	2
GO:1904951	BP	GO:1904951	positive regulation of establishment of protein localization	2023-01-24	319/18723	0.0199403	0.0583992	0.028463	MAPK14/JAK2	2
GO:0001773	BP	GO:0001773	myeloid dendritic cell activation	2023-01-25	29/18723	0.0199559	0.0583992	0.028463	CLEC4D	1
GO:0002862	BP	GO:0002862	negative regulation of inflammatory response to antigenic stimulus	2023-01-26	29/18723	0.0199559	0.0583992	0.028463	MAPK14	1
GO:0006734	BP	GO:0006734	NADH metabolic process	2023-01-27	29/18723	0.0199559	0.0583992	0.028463	HK3	1
GO:0010955	BP	GO:0010955	negative regulation of protein processing	2023-01-28	29/18723	0.0199559	0.0583992	0.028463	IL1R2	1
GO:1903318	BP	GO:1903318	negative regulation of protein maturation	2023-01-29	29/18723	0.0199559	0.0583992	0.028463	IL1R2	1
GO:0009895	BP	GO:0009895	negative regulation of catabolic process	2023-01-30	320/18723	0.0200578	0.0584444	0.0284851	MAPK14/HP	2
GO:0019674	BP	GO:0019674	NAD metabolic process	2023-01-31	30/18723	0.0206375	0.0593656	0.028934	HK3	1
GO:0060674	BP	GO:0060674	placenta blood vessel development	2023-02-01	30/18723	0.0206375	0.0593656	0.028934	SOCS3	1
GO:0070498	BP	GO:0070498	interleukin-1-mediated signaling pathway	2023-02-02	30/18723	0.0206375	0.0593656	0.028934	IL1R2	1
GO:0002831	BP	GO:0002831	regulation of response to biotic stimulus	2023-02-03	327/18723	0.0208892	0.0595827	0.0290398	NLRC4/TLR8	2
GO:0051235	BP	GO:0051235	maintenance of location	2023-02-04	327/18723	0.0208892	0.0595827	0.0290398	S100A9/S100A8	2
GO:0060045	BP	GO:0060045	positive regulation of cardiac muscle cell proliferation	2023-02-05	31/18723	0.0213186	0.0599446	0.0292162	MAPK14	1
GO:0060390	BP	GO:0060390	regulation of SMAD protein signal transduction	2023-02-06	31/18723	0.0213186	0.0599446	0.0292162	JAK2	1
GO:0071214	BP	GO:0071214	cellular response to abiotic stimulus	2023-02-07	331/18723	0.0213708	0.0599446	0.0292162	MAPK14/TLR8	2
GO:0104004	BP	GO:0104004	cellular response to environmental stimulus	2023-02-08	331/18723	0.0213708	0.0599446	0.0292162	MAPK14/TLR8	2
GO:0010667	BP	GO:0010667	negative regulation of cardiac muscle cell apoptotic process	2023-02-09	32/18723	0.0219992	0.0611995	0.0298278	JAK2	1
GO:0042744	BP	GO:0042744	hydrogen peroxide catabolic process	2023-02-10	32/18723	0.0219992	0.0611995	0.0298278	HP	1
GO:0032386	BP	GO:0032386	regulation of intracellular transport	2023-02-11	337/18723	0.0221019	0.0612332	0.0298443	MAPK14/JAK2	2
GO:0034110	BP	GO:0034110	regulation of homotypic cell-cell adhesion	2023-02-12	33/18723	0.0226794	0.0623224	0.0303751	JAK2	1
GO:0045648	BP	GO:0045648	positive regulation of erythrocyte differentiation	2023-02-13	33/18723	0.0226794	0.0623224	0.0303751	MAPK14	1
GO:0010922	BP	GO:0010922	positive regulation of phosphatase activity	2023-02-14	34/18723	0.0233592	0.063417	0.0309086	JAK2	1
GO:0019320	BP	GO:0019320	hexose catabolic process	2023-02-15	34/18723	0.0233592	0.063417	0.0309086	HK3	1
GO:1904893	BP	GO:1904893	negative regulation of receptor signaling pathway via STAT	2023-02-16	34/18723	0.0233592	0.063417	0.0309086	SOCS3	1
GO:0010664	BP	GO:0010664	negative regulation of striated muscle cell apoptotic process	2023-02-17	35/18723	0.0240386	0.0647413	0.0315541	JAK2	1
GO:0046627	BP	GO:0046627	negative regulation of insulin receptor signaling pathway	2023-02-18	35/18723	0.0240386	0.0647413	0.0315541	SOCS3	1
GO:0007178	BP	GO:0007178	transmembrane receptor protein serine/threonine kinase signaling pathway	2023-02-19	355/18723	0.024358	0.0653412	0.0318465	MAPK14/JAK2	2
GO:2001233	BP	GO:2001233	regulation of apoptotic signaling pathway	2023-02-20	356/18723	0.024486	0.0654251	0.0318874	S100A9/S100A8	2
GO:0001818	BP	GO:0001818	negative regulation of cytokine production	2023-02-21	357/18723	0.0246144	0.0655091	0.0319283	IL1R2/TLR8	2
GO:0051354	BP	GO:0051354	negative regulation of oxidoreductase activity	2023-02-22	36/18723	0.0247175	0.0655256	0.0319363	HP	1
GO:1901653	BP	GO:1901653	cellular response to peptide	2023-02-23	359/18723	0.0248719	0.0656773	0.0320103	JAK2/SOCS3	2
GO:0060416	BP	GO:0060416	response to growth hormone	2023-02-24	37/18723	0.025396	0.0662844	0.0323062	JAK2	1
GO:1900016	BP	GO:1900016	negative regulation of cytokine production involved in inflammatory response	2023-02-25	37/18723	0.025396	0.0662844	0.0323062	IL1R2	1
GO:1900077	BP	GO:1900077	negative regulation of cellular response to insulin stimulus	2023-02-26	37/18723	0.025396	0.0662844	0.0323062	SOCS3	1
GO:0009615	BP	GO:0009615	response to virus	2023-02-27	367/18723	0.0259133	0.0672749	0.0327889	MAPK14/TLR8	2
GO:0009595	BP	GO:0009595	detection of biotic stimulus	2023-02-28	38/18723	0.026074	0.0672749	0.0327889	NLRC4	1
GO:0098926	BP	GO:0098926	postsynaptic signal transduction	2023-03-01	38/18723	0.026074	0.0672749	0.0327889	JAK2	1
GO:0007159	BP	GO:0007159	leukocyte cell-cell adhesion	2023-03-02	371/18723	0.0264407	0.0679617	0.0331236	S100A9/S100A8	2
GO:0016572	BP	GO:0016572	histone phosphorylation	2023-03-03	39/18723	0.0267516	0.0679853	0.0331351	JAK2	1
GO:0032728	BP	GO:0032728	positive regulation of interferon-beta production	2023-03-04	39/18723	0.0267516	0.0679853	0.0331351	TLR8	1
GO:0046326	BP	GO:0046326	positive regulation of glucose import	2023-03-05	39/18723	0.0267516	0.0679853	0.0331351	MAPK14	1
GO:0010543	BP	GO:0010543	regulation of platelet activation	2023-03-06	40/18723	0.0274288	0.0686199	0.0334445	JAK2	1
GO:0035329	BP	GO:0035329	hippo signaling	2023-03-07	40/18723	0.0274288	0.0686199	0.0334445	MAPK14	1
GO:0045429	BP	GO:0045429	positive regulation of nitric oxide biosynthetic process	2023-03-08	40/18723	0.0274288	0.0686199	0.0334445	JAK2	1
GO:0046365	BP	GO:0046365	monosaccharide catabolic process	2023-03-09	40/18723	0.0274288	0.0686199	0.0334445	HK3	1
GO:0050878	BP	GO:0050878	regulation of body fluid levels	2023-03-10	379/18723	0.0275089	0.0686199	0.0334445	MAPK14/JAK2	2
GO:0030099	BP	GO:0030099	myeloid cell differentiation	2023-03-11	381/18723	0.0277787	0.0690382	0.0336483	MAPK14/JAK2	2
GO:0032735	BP	GO:0032735	positive regulation of interleukin-12 production	2023-03-12	41/18723	0.0281055	0.0690884	0.0336728	MAPK14	1
GO:0055023	BP	GO:0055023	positive regulation of cardiac muscle tissue growth	2023-03-13	41/18723	0.0281055	0.0690884	0.0336728	MAPK14	1
GO:1904407	BP	GO:1904407	positive regulation of nitric oxide metabolic process	2023-03-14	41/18723	0.0281055	0.0690884	0.0336728	JAK2	1
GO:0007520	BP	GO:0007520	myoblast fusion	2023-03-15	42/18723	0.0287818	0.0702401	0.0342341	MAPK14	1
GO:1904037	BP	GO:1904037	positive regulation of epithelial cell apoptotic process	2023-03-16	42/18723	0.0287818	0.0702401	0.0342341	JAK2	1
GO:0002861	BP	GO:0002861	regulation of inflammatory response to antigenic stimulus	2023-03-17	43/18723	0.0294577	0.0716309	0.034912	MAPK14	1
GO:0046427	BP	GO:0046427	positive regulation of receptor signaling pathway via JAK-STAT	2023-03-18	44/18723	0.0301331	0.0727499	0.0354574	JAK2	1
GO:0060711	BP	GO:0060711	labyrinthine layer development	2023-03-19	44/18723	0.0301331	0.0727499	0.0354574	SOCS3	1
GO:0008631	BP	GO:0008631	intrinsic apoptotic signaling pathway in response to oxidative stress	2023-03-20	45/18723	0.0308081	0.0730746	0.0356156	JAK2	1
GO:0035307	BP	GO:0035307	positive regulation of protein dephosphorylation	2023-03-21	45/18723	0.0308081	0.0730746	0.0356156	JAK2	1
GO:0060421	BP	GO:0060421	positive regulation of heart growth	2023-03-22	45/18723	0.0308081	0.0730746	0.0356156	MAPK14	1
GO:0071354	BP	GO:0071354	cellular response to interleukin-6	2023-03-23	45/18723	0.0308081	0.0730746	0.0356156	JAK2	1
GO:2000273	BP	GO:2000273	positive regulation of signaling receptor activity	2023-03-24	45/18723	0.0308081	0.0730746	0.0356156	JAK2	1
GO:0010828	BP	GO:0010828	positive regulation of glucose transmembrane transport	2023-03-25	46/18723	0.0314827	0.0741543	0.0361418	MAPK14	1
GO:0010830	BP	GO:0010830	regulation of myotube differentiation	2023-03-26	46/18723	0.0314827	0.0741543	0.0361418	MAPK14	1
GO:0001774	BP	GO:0001774	microglial cell activation	2023-03-27	47/18723	0.0321568	0.0749586	0.0365338	JAK2	1
GO:0045646	BP	GO:0045646	regulation of erythrocyte differentiation	2023-03-28	47/18723	0.0321568	0.0749586	0.0365338	MAPK14	1
GO:0046677	BP	GO:0046677	response to antibiotic	2023-03-29	47/18723	0.0321568	0.0749586	0.0365338	JAK2	1
GO:0001558	BP	GO:0001558	regulation of cell growth	2023-03-30	414/18723	0.0323864	0.0749767	0.0365427	S100A9/S100A8	2
GO:0043434	BP	GO:0043434	response to peptide hormone	2023-03-31	414/18723	0.0323864	0.0749767	0.0365427	JAK2/SOCS3	2
GO:0032102	BP	GO:0032102	negative regulation of response to external stimulus	2023-04-01	420/18723	0.0332552	0.0755922	0.0368427	MAPK14/SOCS3	2
GO:0050867	BP	GO:0050867	positive regulation of cell activation	2023-04-02	420/18723	0.0332552	0.0755922	0.0368427	JAK2/CLEC4D	2
GO:0006953	BP	GO:0006953	acute-phase response	2023-04-03	49/18723	0.0335037	0.0755922	0.0368427	HP	1
GO:0032692	BP	GO:0032692	negative regulation of interleukin-1 production	2023-04-04	49/18723	0.0335037	0.0755922	0.0368427	IL1R2	1
GO:0070741	BP	GO:0070741	response to interleukin-6	2023-04-05	49/18723	0.0335037	0.0755922	0.0368427	JAK2	1
GO:1904707	BP	GO:1904707	positive regulation of vascular associated smooth muscle cell proliferation	2023-04-06	49/18723	0.0335037	0.0755922	0.0368427	JAK2	1
GO:1904894	BP	GO:1904894	positive regulation of receptor signaling pathway via STAT	2023-04-07	49/18723	0.0335037	0.0755922	0.0368427	JAK2	1
GO:0072594	BP	GO:0072594	establishment of protein localization to organelle	2023-04-08	422/18723	0.0335468	0.0755922	0.0368427	MAPK14/JAK2	2
GO:0048608	BP	GO:0048608	reproductive structure development	2023-04-09	424/18723	0.0338395	0.0759984	0.0370407	MAPK14/SOCS3	2
GO:0010665	BP	GO:0010665	regulation of cardiac muscle cell apoptotic process	2023-04-10	50/18723	0.0341766	0.0762291	0.0371531	JAK2	1
GO:0050873	BP	GO:0050873	brown fat cell differentiation	2023-04-11	50/18723	0.0341766	0.0762291	0.0371531	MAPK14	1
GO:0061458	BP	GO:0061458	reproductive system development	2023-04-12	427/18723	0.0342805	0.0762291	0.0371531	MAPK14/SOCS3	2
GO:0010656	BP	GO:0010656	negative regulation of muscle cell apoptotic process	2023-04-13	51/18723	0.034849	0.0767359	0.0374001	JAK2	1
GO:0045661	BP	GO:0045661	regulation of myoblast differentiation	2023-04-14	51/18723	0.034849	0.0767359	0.0374001	MAPK14	1
GO:0060043	BP	GO:0060043	regulation of cardiac muscle cell proliferation	2023-04-15	51/18723	0.034849	0.0767359	0.0374001	MAPK14	1
GO:0002218	BP	GO:0002218	activation of innate immune response	2023-04-16	52/18723	0.0355209	0.0769621	0.0375103	NLRC4	1
GO:0010662	BP	GO:0010662	regulation of striated muscle cell apoptotic process	2023-04-17	52/18723	0.0355209	0.0769621	0.0375103	JAK2	1
GO:0031103	BP	GO:0031103	axon regeneration	2023-04-18	52/18723	0.0355209	0.0769621	0.0375103	JAK2	1
GO:0043392	BP	GO:0043392	negative regulation of DNA binding	2023-04-19	52/18723	0.0355209	0.0769621	0.0375103	JAK2	1
GO:2000378	BP	GO:2000378	negative regulation of reactive oxygen species metabolic process	2023-04-20	52/18723	0.0355209	0.0769621	0.0375103	HP	1
GO:0031279	BP	GO:0031279	regulation of cyclase activity	2023-04-21	53/18723	0.0361925	0.0781665	0.0380973	MAPK14	1
GO:0010659	BP	GO:0010659	cardiac muscle cell apoptotic process	2023-04-22	54/18723	0.0368636	0.0789793	0.0384935	JAK2	1
GO:0006979	BP	GO:0006979	response to oxidative stress	2023-04-23	446/18723	0.0371268	0.0789793	0.0384935	JAK2/HP	2
GO:0022407	BP	GO:0022407	regulation of cell-cell adhesion	2023-04-24	448/18723	0.0374317	0.0789793	0.0384935	MAPK14/JAK2	2
GO:0000768	BP	GO:0000768	syncytium formation by plasma membrane fusion	2023-04-25	55/18723	0.0375343	0.0789793	0.0384935	MAPK14	1
GO:0038066	BP	GO:0038066	p38MAPK cascade	2023-04-26	55/18723	0.0375343	0.0789793	0.0384935	MAPK14	1
GO:0061098	BP	GO:0061098	positive regulation of protein tyrosine kinase activity	2023-04-27	55/18723	0.0375343	0.0789793	0.0384935	FCGR1A	1
GO:0140253	BP	GO:0140253	cell-cell fusion	2023-04-28	55/18723	0.0375343	0.0789793	0.0384935	MAPK14	1
GO:0010658	BP	GO:0010658	striated muscle cell apoptotic process	2023-04-29	56/18723	0.0382045	0.0789793	0.0384935	JAK2	1
GO:0032608	BP	GO:0032608	interferon-beta production	2023-04-30	56/18723	0.0382045	0.0789793	0.0384935	TLR8	1
GO:0032648	BP	GO:0032648	regulation of interferon-beta production	2023-05-01	56/18723	0.0382045	0.0789793	0.0384935	TLR8	1
GO:0043388	BP	GO:0043388	positive regulation of DNA binding	2023-05-02	56/18723	0.0382045	0.0789793	0.0384935	JAK2	1
GO:0046622	BP	GO:0046622	positive regulation of organ growth	2023-05-03	56/18723	0.0382045	0.0789793	0.0384935	MAPK14	1
GO:0048008	BP	GO:0048008	platelet-derived growth factor receptor signaling pathway	2023-05-04	56/18723	0.0382045	0.0789793	0.0384935	JAK2	1
GO:0048255	BP	GO:0048255	mRNA stabilization	2023-05-05	56/18723	0.0382045	0.0789793	0.0384935	MAPK14	1
GO:0006949	BP	GO:0006949	syncytium formation	2023-05-06	57/18723	0.0388743	0.0798755	0.0389303	MAPK14	1
GO:0051155	BP	GO:0051155	positive regulation of striated muscle cell differentiation	2023-05-07	57/18723	0.0388743	0.0798755	0.0389303	MAPK14	1
GO:0010043	BP	GO:0010043	response to zinc ion	2023-05-08	58/18723	0.0395437	0.0802749	0.0391249	S100A8	1
GO:0032481	BP	GO:0032481	positive regulation of type I interferon production	2023-05-09	58/18723	0.0395437	0.0802749	0.0391249	TLR8	1
GO:0042743	BP	GO:0042743	hydrogen peroxide metabolic process	2023-05-10	58/18723	0.0395437	0.0802749	0.0391249	HP	1
GO:0043666	BP	GO:0043666	regulation of phosphoprotein phosphatase activity	2023-05-11	58/18723	0.0395437	0.0802749	0.0391249	JAK2	1
GO:0035306	BP	GO:0035306	positive regulation of dephosphorylation	2023-05-12	59/18723	0.0402126	0.0804253	0.0391982	JAK2	1
GO:0043551	BP	GO:0043551	regulation of phosphatidylinositol 3-kinase activity	2023-05-13	59/18723	0.0402126	0.0804253	0.0391982	SOCS3	1
GO:0046324	BP	GO:0046324	regulation of glucose import	2023-05-14	59/18723	0.0402126	0.0804253	0.0391982	MAPK14	1
GO:0048010	BP	GO:0048010	vascular endothelial growth factor receptor signaling pathway	2023-05-15	59/18723	0.0402126	0.0804253	0.0391982	MAPK14	1
GO:0050732	BP	GO:0050732	negative regulation of peptidyl-tyrosine phosphorylation	2023-05-16	59/18723	0.0402126	0.0804253	0.0391982	SOCS3	1
GO:0031102	BP	GO:0031102	neuron projection regeneration	2023-05-17	60/18723	0.0408812	0.081043	0.0394993	JAK2	1
GO:0031663	BP	GO:0031663	lipopolysaccharide-mediated signaling pathway	2023-05-18	60/18723	0.0408812	0.081043	0.0394993	MAPK14	1
GO:0060038	BP	GO:0060038	cardiac muscle cell proliferation	2023-05-19	60/18723	0.0408812	0.081043	0.0394993	MAPK14	1
GO:0019221	BP	GO:0019221	cytokine-mediated signaling pathway	2023-05-20	472/18723	0.0411675	0.081372	0.0396597	IL1R2/JAK2	2
GO:0032757	BP	GO:0032757	positive regulation of interleukin-8 production	2023-05-21	62/18723	0.0422169	0.0827207	0.040317	TLR8	1
GO:0045428	BP	GO:0045428	regulation of nitric oxide biosynthetic process	2023-05-22	62/18723	0.0422169	0.0827207	0.040317	JAK2	1
GO:0045576	BP	GO:0045576	mast cell activation	2023-05-23	62/18723	0.0422169	0.0827207	0.040317	S100A12	1
GO:0016049	BP	GO:0016049	cell growth	2023-05-24	482/18723	0.0427653	0.0835437	0.0407181	S100A9/S100A8	2
GO:1902373	BP	GO:1902373	negative regulation of mRNA catabolic process	2023-05-25	63/18723	0.0428841	0.0835437	0.0407181	MAPK14	1
GO:0046854	BP	GO:0046854	phosphatidylinositol phosphate biosynthetic process	2023-05-26	64/18723	0.0435509	0.0841155	0.0409968	SOCS3	1
GO:0080164	BP	GO:0080164	regulation of nitric oxide metabolic process	2023-05-27	64/18723	0.0435509	0.0841155	0.0409968	JAK2	1
GO:1900076	BP	GO:1900076	regulation of cellular response to insulin stimulus	2023-05-28	64/18723	0.0435509	0.0841155	0.0409968	SOCS3	1
GO:0043489	BP	GO:0043489	RNA stabilization	2023-05-29	65/18723	0.0442173	0.0851593	0.0415055	MAPK14	1
GO:0045600	BP	GO:0045600	positive regulation of fat cell differentiation	2023-05-30	66/18723	0.0448832	0.0859521	0.0418919	MAPK14	1
GO:0046626	BP	GO:0046626	regulation of insulin receptor signaling pathway	2023-05-31	66/18723	0.0448832	0.0859521	0.0418919	SOCS3	1
GO:0061180	BP	GO:0061180	mammary gland epithelium development	2023-06-01	67/18723	0.0455488	0.0867351	0.0422736	JAK2	1
GO:0070527	BP	GO:0070527	platelet aggregation	2023-06-02	67/18723	0.0455488	0.0867351	0.0422736	JAK2	1
GO:0031640	BP	GO:0031640	killing of cells of other organism	2023-06-03	68/18723	0.0462139	0.0875086	0.0426506	S100A12	1
GO:0042531	BP	GO:0042531	positive regulation of tyrosine phosphorylation of STAT protein	2023-06-04	68/18723	0.0462139	0.0875086	0.0426506	JAK2	1
GO:0002548	BP	GO:0002548	monocyte chemotaxis	2023-06-05	70/18723	0.0475427	0.0897734	0.0437544	S100A12	1
GO:0043550	BP	GO:0043550	regulation of lipid kinase activity	2023-06-06	71/18723	0.0482065	0.0907733	0.0442418	SOCS3	1
GO:0032729	BP	GO:0032729	positive regulation of interferon-gamma production	2023-06-07	72/18723	0.0488699	0.0912599	0.0444789	TLR8	1
GO:0055021	BP	GO:0055021	regulation of cardiac muscle tissue growth	2023-06-08	72/18723	0.0488699	0.0912599	0.0444789	MAPK14	1
GO:0071479	BP	GO:0071479	cellular response to ionizing radiation	2023-06-09	72/18723	0.0488699	0.0912599	0.0444789	MAPK14	1
GO:0035924	BP	GO:0035924	cellular response to vascular endothelial growth factor stimulus	2023-06-10	73/18723	0.0495329	0.092243	0.0449581	MAPK14	1
GO:0034774	CC	GO:0034774	secretory granule lumen	2023-06-11	322/19550	2.96731e-08	5.42003e-07	3.08086e-07	S100A9/S100A12/S100A8/HK3/MAPK14/HP	6
GO:0060205	CC	GO:0060205	cytoplasmic vesicle lumen	2023-06-12	325/19550	3.13554e-08	5.42003e-07	3.08086e-07	S100A9/S100A12/S100A8/HK3/MAPK14/HP	6
GO:0031983	CC	GO:0031983	vesicle lumen	2023-06-13	327/19550	3.25202e-08	5.42003e-07	3.08086e-07	S100A9/S100A12/S100A8/HK3/MAPK14/HP	6
GO:0101002	CC	GO:0101002	ficolin-1-rich granule	2023-06-14	185/19550	0.000222361	0.00277951	0.00157993	HK3/MAPK14/CLEC4D	3
GO:1904813	CC	GO:1904813	ficolin-1-rich granule lumen	2023-06-15	124/19550	0.00297359	0.0297359	0.0169025	HK3/MAPK14	2
GO:0042581	CC	GO:0042581	specific granule	2023-06-16	160/19550	0.00489341	0.0366731	0.0208458	CLEC4D/HP	2
GO:0070820	CC	GO:0070820	tertiary granule	2023-06-17	164/19550	0.00513423	0.0366731	0.0208458	CLEC4D/HP	2
GO:0031838	CC	GO:0031838	haptoglobin-hemoglobin complex	2023-06-18	11/19550	0.00729217	0.045576	0.0259064	HP	1
GO:0061702	CC	GO:0061702	inflammasome complex	2023-06-19	17/19550	0.011249	0.0595352	0.0338411	NLRC4	1
GO:0036020	CC	GO:0036020	endolysosome membrane	2023-06-20	18/19550	0.011907	0.0595352	0.0338411	TLR8	1
GO:0071682	CC	GO:0071682	endocytic vesicle lumen	2023-06-21	23/19550	0.0151913	0.0683257	0.0388377	HP	1
GO:0036019	CC	GO:0036019	endolysosome	2023-06-22	27/19550	0.0178114	0.0683257	0.0388377	TLR8	1
GO:0005942	CC	GO:0005942	phosphatidylinositol 3-kinase complex	2023-06-23	28/19550	0.0184654	0.0683257	0.0388377	SOCS3	1
GO:0030139	CC	GO:0030139	endocytic vesicle	2023-06-24	336/19550	0.0202706	0.0683257	0.0388377	FCGR1A/HP	2
GO:0098978	CC	GO:0098978	glutamatergic synapse	2023-06-25	338/19550	0.0204977	0.0683257	0.0388377	MAPK14/JAK2	2
GO:0031904	CC	GO:0031904	endosome lumen	2023-06-26	35/19550	0.0230323	0.0719759	0.0409126	JAK2	1
GO:0000791	CC	GO:0000791	euchromatin	2023-06-27	38/19550	0.0249835	0.0734809	0.0417681	JAK2	1
GO:0062023	CC	GO:0062023	collagen-containing extracellular matrix	2023-06-28	425/19550	0.03139	0.0871945	0.0495632	S100A9/S100A8	2
GO:1904724	CC	GO:1904724	tertiary granule lumen	2023-06-29	55/19550	0.0359727	0.0946651	0.0538096	HP	1
GO:0101003	CC	GO:0101003	ficolin-1-rich granule membrane	2023-06-30	61/19550	0.0398239	0.0963437	0.0547638	CLEC4D	1
GO:0035580	CC	GO:0035580	specific granule lumen	2023-07-01	62/19550	0.0404644	0.0963437	0.0547638	HP	1
GO:0030669	CC	GO:0030669	clathrin-coated endocytic vesicle membrane	2023-07-02	72/19550	0.0468475	0.103225	0.0586755	FCGR1A	1
GO:0070821	CC	GO:0070821	tertiary granule membrane	2023-07-03	73/19550	0.0474837	0.103225	0.0586755	CLEC4D	1
GO:0050786	MF	GO:0050786	RAGE receptor binding	2023-07-04	10/18368	3.31392e-08	2.55172e-06	1.22092e-06	S100A9/S100A12/S100A8	3
GO:0048306	MF	GO:0048306	calcium-dependent protein binding	2023-07-05	88/18368	2.93537e-05	0.000780196	0.000373299	S100A9/S100A12/S100A8	3
GO:0035325	MF	GO:0035325	Toll-like receptor binding	2023-07-06	12/18368	3.03972e-05	0.000780196	0.000373299	S100A9/S100A8	2
GO:0036041	MF	GO:0036041	long-chain fatty acid binding	2023-07-07	14/18368	4.18779e-05	0.000806149	0.000385717	S100A9/S100A8	2
GO:0038187	MF	GO:0038187	pattern recognition receptor activity	2023-07-08	26/18368	0.000148849	0.00229227	0.00109678	TLR8/CLEC4D	2
GO:0005504	MF	GO:0005504	fatty acid binding	2023-07-09	39/18368	0.000337619	0.00433277	0.0020731	S100A9/S100A8	2
GO:0048029	MF	GO:0048029	monosaccharide binding	2023-07-10	71/18368	0.00111786	0.0113695	0.00543994	HK3/CLEC4D	2
GO:0033293	MF	GO:0033293	monocarboxylic acid binding	2023-07-11	73/18368	0.00118124	0.0113695	0.00543994	S100A9/S100A8	2
GO:0016209	MF	GO:0016209	antioxidant activity	2023-07-12	86/18368	0.00163436	0.0139829	0.00669037	S100A9/HP	2
GO:0043177	MF	GO:0043177	organic acid binding	2023-07-13	135/18368	0.00396625	0.0305401	0.0146125	S100A9/S100A8	2
GO:0031406	MF	GO:0031406	carboxylic acid binding	2023-07-14	176/18368	0.00664341	0.0407261	0.0194862	S100A9/S100A8	2
GO:0005536	MF	GO:0005536	glucose binding	2023-07-15	11/18368	0.00775989	0.0407261	0.0194862	HK3	1
GO:0019864	MF	GO:0019864	IgG binding	2023-07-16	11/18368	0.00775989	0.0407261	0.0194862	FCGR1A	1
GO:0043560	MF	GO:0043560	insulin receptor substrate binding	2023-07-17	11/18368	0.00775989	0.0407261	0.0194862	JAK2	1
GO:0033130	MF	GO:0033130	acetylcholine receptor binding	2023-07-18	12/18368	0.00846257	0.0407261	0.0194862	JAK2	1
GO:0089720	MF	GO:0089720	caspase binding	2023-07-19	12/18368	0.00846257	0.0407261	0.0194862	NLRC4	1
GO:0061133	MF	GO:0061133	endopeptidase activator activity	2023-07-20	13/18368	0.0091648	0.0415111	0.0198618	NLRC4	1
GO:0004707	MF	GO:0004707	MAP kinase activity	2023-07-21	14/18368	0.00986656	0.0422069	0.0201947	MAPK14	1
GO:0035173	MF	GO:0035173	histone kinase activity	2023-07-22	16/18368	0.0112687	0.0433845	0.0207581	JAK2	1
GO:0046935	MF	GO:0046935	1-phosphatidylinositol-3-kinase regulator activity	2023-07-23	16/18368	0.0112687	0.0433845	0.0207581	SOCS3	1
GO:0004708	MF	GO:0004708	MAP kinase kinase activity	2023-07-24	18/18368	0.012669	0.0441015	0.0211012	MAPK14	1
GO:0035014	MF	GO:0035014	phosphatidylinositol 3-kinase regulator activity	2023-07-25	20/18368	0.0140675	0.0441015	0.0211012	SOCS3	1
GO:0019200	MF	GO:0019200	carbohydrate kinase activity	2023-07-26	21/18368	0.0147661	0.0441015	0.0211012	HK3	1
GO:0051428	MF	GO:0051428	peptide hormone receptor binding	2023-07-27	21/18368	0.0147661	0.0441015	0.0211012	JAK2	1
GO:0008017	MF	GO:0008017	microtubule binding	2023-07-28	271/18368	0.0151962	0.0441015	0.0211012	S100A9/S100A8	2
GO:0030246	MF	GO:0030246	carbohydrate binding	2023-07-29	271/18368	0.0151962	0.0441015	0.0211012	HK3/CLEC4D	2
GO:0005537	MF	GO:0005537	mannose binding	2023-07-30	22/18368	0.0154642	0.0441015	0.0211012	CLEC4D	1
GO:0019865	MF	GO:0019865	immunoglobulin binding	2023-07-31	23/18368	0.0161618	0.044445	0.0212655	FCGR1A	1
GO:0051019	MF	GO:0051019	mitogen-activated protein kinase binding	2023-08-01	25/18368	0.0175557	0.0466135	0.0223031	MAPK14	1
GO:0003953	MF	GO:0003953	NAD+ nucleosidase activity	2023-08-02	28/18368	0.0196432	0.0504175	0.0241232	TLR8	1
GO:0051427	MF	GO:0051427	hormone receptor binding	2023-08-03	33/18368	0.0231132	0.0572828	0.027408	JAK2	1
GO:0043548	MF	GO:0043548	phosphatidylinositol 3-kinase binding	2023-08-04	34/18368	0.0238058	0.0572828	0.027408	JAK2	1
GO:0015631	MF	GO:0015631	tubulin binding	2023-08-05	375/18368	0.0279465	0.0633034	0.0302887	S100A9/S100A8	2
GO:0042169	MF	GO:0042169	SH2 domain binding	2023-08-06	40/18368	0.0279521	0.0633034	0.0302887	JAK2	1
GO:0016504	MF	GO:0016504	peptidase activator activity	2023-08-07	43/18368	0.0300192	0.0636162	0.0304384	NLRC4	1
GO:0001784	MF	GO:0001784	phosphotyrosine residue binding	2023-08-08	44/18368	0.0307073	0.0636162	0.0304384	SOCS3	1
GO:0004712	MF	GO:0004712	protein serine/threonine/tyrosine kinase activity	2023-08-09	44/18368	0.0307073	0.0636162	0.0304384	MAPK14	1
GO:0004715	MF	GO:0004715	non-membrane spanning protein tyrosine kinase activity	2023-08-10	45/18368	0.031395	0.0636162	0.0304384	JAK2	1
GO:0016799	MF	GO:0016799	hydrolase activity, hydrolyzing N-glycosyl compounds	2023-08-11	50/18368	0.0348266	0.0687602	0.0328996	TLR8	1
GO:0045309	MF	GO:0045309	protein phosphorylated amino acid binding	2023-08-12	56/18368	0.0389297	0.0749396	0.0358563	SOCS3	1
GO:0005507	MF	GO:0005507	copper ion binding	2023-08-13	61/18368	0.0423366	0.0795102	0.0380432	S100A12	1
GO:0004860	MF	GO:0004860	protein kinase inhibitor activity	2023-08-14	70/18368	0.048441	0.0888085	0.0424921	SOCS3	1

## Sheet: 13 genes of KEGG
	ID	Description	GeneRatio	BgRatio	pvalue	p.adjust	qvalue	geneID	Count
hsa04917	hsa04917	Prolactin signaling pathway	2022-03-11	70/8164	9.48321e-05	0.00624061	0.00411396	MAPK14/JAK2/SOCS3	3
hsa05140	hsa05140	Leishmaniasis	2022-03-12	77/8164	0.000126073	0.00624061	0.00411396	FCGR1A/MAPK14/JAK2	3
hsa04657	hsa04657	IL-17 signaling pathway	2022-03-13	94/8164	0.000228141	0.00752865	0.00496306	S100A9/S100A8/MAPK14	3
hsa04935	hsa04935	Growth hormone synthesis, secretion and action	2022-03-14	120/8164	0.000468887	0.0112186	0.00739555	MAPK14/JAK2/SOCS3	3
hsa04380	hsa04380	Osteoclast differentiation	2022-03-15	128/8164	0.000566594	0.0112186	0.00739555	FCGR1A/MAPK14/SOCS3	3
hsa05152	hsa05152	Tuberculosis	2022-03-16	180/8164	0.00152653	0.0220727	0.0145508	FCGR1A/MAPK14/JAK2	3
hsa04930	hsa04930	Type II diabetes mellitus	2022-03-17	46/8164	0.00165397	0.0220727	0.0145508	HK3/SOCS3	2
hsa04613	hsa04613	Neutrophil extracellular trap formation	2022-03-18	190/8164	0.00178365	0.0220727	0.0145508	FCGR1A/MAPK14/TLR8	3
hsa04920	hsa04920	Adipocytokine signaling pathway	2022-03-19	69/8164	0.00368613	0.0373231	0.0246042	JAK2/SOCS3	2
hsa05131	hsa05131	Shigellosis	2022-03-20	247/8164	0.00377001	0.0373231	0.0246042	NLRC4/HK3/MAPK14	3
hsa05235	hsa05235	PD-L1 expression and PD-1 checkpoint pathway in cancer	2022-03-21	89/8164	0.00606315	0.0493065	0.032504	MAPK14/JAK2	2
hsa04658	hsa04658	Th1 and Th2 cell differentiation	2022-03-22	92/8164	0.00646691	0.0493065	0.032504	MAPK14/JAK2	2
hsa04640	hsa04640	Hematopoietic cell lineage	2022-03-23	99/8164	0.00745579	0.0493065	0.032504	FCGR1A/IL1R2	2
hsa04933	hsa04933	AGE-RAGE signaling pathway in diabetic complications	2022-03-24	100/8164	0.00760236	0.0493065	0.032504	MAPK14/JAK2	2
hsa04620	hsa04620	Toll-like receptor signaling pathway	2022-03-25	104/8164	0.00820175	0.0493065	0.032504	MAPK14/TLR8	2
hsa04625	hsa04625	C-type lectin receptor signaling pathway	2022-03-26	104/8164	0.00820175	0.0493065	0.032504	MAPK14/CLEC4D	2
hsa04659	hsa04659	Th17 cell differentiation	2022-03-27	108/8164	0.00882198	0.0493065	0.032504	MAPK14/JAK2	2
hsa04668	hsa04668	TNF signaling pathway	2022-03-28	112/8164	0.00946286	0.0493065	0.032504	MAPK14/SOCS3	2
hsa05145	hsa05145	Toxoplasmosis	2022-03-29	112/8164	0.00946286	0.0493065	0.032504	MAPK14/JAK2	2
hsa04910	hsa04910	Insulin signaling pathway	2022-03-30	137/8164	0.0139238	0.0644121	0.042462	HK3/SOCS3	2
hsa05135	hsa05135	Yersinia infection	2022-03-31	137/8164	0.0139238	0.0644121	0.042462	NLRC4/MAPK14	2
hsa05418	hsa05418	Fluid shear stress and atherosclerosis	2022-04-01	139/8164	0.0143138	0.0644121	0.042462	IL1R2/MAPK14	2
hsa04550	hsa04550	Signaling pathways regulating pluripotency of stem cells	2022-04-02	143/8164	0.015108	0.0650303	0.0428695	MAPK14/JAK2	2
hsa04932	hsa04932	Non-alcoholic fatty liver disease	2022-04-03	155/8164	0.0176038	0.0726155	0.0478699	MAPK14/SOCS3	2
hsa04630	hsa04630	JAK-STAT signaling pathway	2022-04-04	162/8164	0.0191364	0.0728654	0.0480346	JAK2/SOCS3	2
hsa05161	hsa05161	Hepatitis B	2022-04-05	162/8164	0.0191364	0.0728654	0.0480346	MAPK14/JAK2	2
hsa05164	hsa05164	Influenza A	2022-04-06	171/8164	0.021188	0.0776894	0.0512147	JAK2/SOCS3	2
hsa04621	hsa04621	NOD-like receptor signaling pathway	2022-04-07	184/8164	0.0243089	0.0859493	0.0566598	NLRC4/MAPK14	2
hsa05202	hsa05202	Transcriptional misregulation in cancer	2022-04-08	193/8164	0.0265755	0.0885477	0.0583728	FCGR1A/IL1R2	2
hsa05167	hsa05167	Kaposi sarcoma-associated herpesvirus infection	2022-04-09	194/8164	0.0268326	0.0885477	0.0583728	MAPK14/JAK2	2
hsa05417	hsa05417	Lipid and atherosclerosis	2022-04-10	215/8164	0.032468	0.103688	0.0683536	MAPK14/JAK2	2
hsa05171	hsa05171	Coronavirus disease - COVID-19	2022-04-11	232/8164	0.037349	0.115548	0.0761722	MAPK14/TLR8	2
hsa00052	hsa00052	Galactose metabolism	2022-04-12	31/8164	0.0410093	0.123028	0.081103	HK3	1
hsa05132	hsa05132	Salmonella infection	2022-04-13	249/8164	0.0425017	0.123331	0.0813027	NLRC4/MAPK14	2
hsa00051	hsa00051	Fructose and mannose metabolism	2022-04-14	33/8164	0.0436018	0.123331	0.0813027	HK3	1
hsa00500	hsa00500	Starch and sucrose metabolism	2022-04-15	36/8164	0.0474787	0.130487	0.0860199	HK3	1
hsa01250	hsa01250	Biosynthesis of nucleotide sugars	2022-04-16	37/8164	0.0487677	0.130487	0.0860199	HK3	1
