# Supplementary material for: Revealing novel pyroptosis-related therapeutic targets for sepsis based on machine learning
Source: BMC Med Genomics. 2023 Feb 10;16:23. doi: 10.1186/s12920-023-01453-7 (PMC9912626; doi:10.1186/s12920-023-01453-7)
Supplement: Supplementary file 3 — Additional file 3. Table S3: The genes of six algorithms (Degree, EPC, MCC, DMNC, Closeness, Betweenness). [file 12920_2023_1453_MOESM3_ESM.xlsx]

## Sheet: six algorithms
Betweenness	Closeness	DMNC	MCC	EPC	Degree
CLEC4D	IFNGR1	MMP8	IFNGR1	IFNGR1	IFNGR1
UPP1	MMP8	IFNGR1	MMP8	MMP8	MMP8
ANXA3	ARG1	ARG1	ARG1	ARG1	ARG1
HK3	FCER1G	FCER1G	FCER1G	FCER1G	FCER1G
MMP9	CLEC4D	CLEC4D	CLEC4D	CLEC4D	CLEC4D
S100A9	FCGR1B	FCGR1B	FCGR1B	FCGR1B	HK3
SLC2A3	HK3	HK3	HK3	HK3	MMP9
TXN	CD177	PFKFB3	MMP9	MMP9	PFKFB3
S100A12	MMP9	S100A9	PFKFB3	S100A9	S100A9
PADI4	S100A9	PFKFB2	S100A9	S100A12	TXN
S100A8	S100A12	S100A12	S100A12	S100A8	S100A12
IL1R2	S100A8	S100A8	S100A8	ANXA1	S100A8
LDHA	ANXA1	ANXA1	ANXA1	IL1R2	ANXA1
FKBP5	IL1R2	IL1R2	IL1R2	MAPK14	IL1R2
MEF2A	LDHA	MAP2K6	MAP2K6	HGF	LDHA
MAPK14	MAPK14	MEF2A	LDHA	JAK2	MAPK14
JAK2	HGF	MAPK14	MAPK14	TNFSF13B	HGF
EXOC6	JAK2	BNIP2	HGF	BCL6	JAK2
PPP1R3D	TNFSF13B	HGF	JAK2	CST7	EXOC6
PYGL	BCL6	JAK2	TNFSF13B	BCL2A1	PPP1R3D
CST7	CST7	TNFSF13B	BCL6	NLRC4	PYGL
BCL2A1	BCL2A1	BCL6	NLRC4	GPR84	NLRC4
SLC26A8	NLRC4	NLRC4	IRAK3	IRAK3	IRAK3
NLRC4	ITGAM	IRAK3	ITGAM	ITGAM	ITGAM
NFIL3	TLR8	TLR8	TLR8	TLR8	TLR8
ITGAM	FCGR1A	FCGR1A	FCGR1A	FCGR1A	FCGR1A
TLR8	IL1R1	IL1R1	IL1R1	IL1R1	IL1R1
FCGR1A	HP	HP	HP	HP	HP
HP	SOCS3	SOCS3	SOCS3	SOCS3	SOCS3
SOCS3	CLEC5A	CLEC5A	CLEC5A	CLEC5A	CLEC5A

## Sheet: 13 hub genes
Names	total	elements
Betweenness Closeness DMNC Degree EPC MCC	13	CLEC4D
		NLRC4
		JAK2
		HK3
		S100A12
		MAPK14
		FCGR1A
		IL1R2
		SOCS3
		S100A9
		S100A8
		TLR8
		HP
Betweenness Closeness Degree EPC MCC	2	ITGAM
		MMP9
Closeness DMNC Degree EPC MCC	8	MMP8
		IL1R1
		HGF
		ANXA1
		IFNGR1
		FCER1G
		CLEC5A
		ARG1
Betweenness Closeness Degree MCC	1	LDHA
Closeness DMNC EPC MCC	3	FCGR1B
		TNFSF13B
		BCL6
DMNC Degree EPC MCC	1	IRAK3
Betweenness Closeness EPC	2	CST7
		BCL2A1
DMNC Degree MCC	1	PFKFB3
Betweenness DMNC	1	MEF2A
Betweenness Degree	4	TXN
		PYGL
		EXOC6
		PPP1R3D
DMNC MCC	1	MAP2K6
Betweenness	7	FKBP5
		PADI4
		NFIL3
		UPP1
		SLC26A8
		ANXA3
		SLC2A3
Closeness	1	CD177
DMNC	2	PFKFB2
		BNIP2
EPC	1	GPR84
