# Supplementary material for: Revealing novel pyroptosis-related therapeutic targets for sepsis based on machine learning
Source: BMC Med Genomics. 2023 Feb 10;16:23. doi: 10.1186/s12920-023-01453-7 (PMC9912626; doi:10.1186/s12920-023-01453-7)
Supplement: Supplementary file 4 — Additional file 4. Table S4: The details of PRGs. [file 12920_2023_1453_MOESM4_ESM.xlsx]

## Sheet: GeneCards database
Gene Symbol	Description	Category	Gifts	GC Id	Relevance score	GeneCards Link
GSDMD	Gasdermin D	Protein Coding	41	GC08P143553	16.6855	https://www.genecards.org/cgi-bin/carddisp.pl?gene=GSDMD
GSDME	Gasdermin E	Protein Coding	39	GC07M024699	14.5353	https://www.genecards.org/cgi-bin/carddisp.pl?gene=GSDME
NLRP3	NLR Family Pyrin Domain Containing 3	Protein Coding	50	GC01P247415	12.8231	https://www.genecards.org/cgi-bin/carddisp.pl?gene=NLRP3
CASP1	Caspase 1	Protein Coding	51	GC11M105025	10.6312	https://www.genecards.org/cgi-bin/carddisp.pl?gene=CASP1
CASP4	Caspase 4	Protein Coding	49	GC11M104942	9.82789	https://www.genecards.org/cgi-bin/carddisp.pl?gene=CASP4
GSDMC	Gasdermin C	Protein Coding	36	GC08M129705	8.36841	https://www.genecards.org/cgi-bin/carddisp.pl?gene=GSDMC
GSDMB	Gasdermin B	Protein Coding	37	GC17M039904	8.36168	https://www.genecards.org/cgi-bin/carddisp.pl?gene=GSDMB
NLRP1	NLR Family Pyrin Domain Containing 1	Protein Coding	45	GC17M005499	6.91709	https://www.genecards.org/cgi-bin/carddisp.pl?gene=NLRP1
IL1B	Interleukin 1 Beta	Protein Coding	50	GC02M112829	6.09608	https://www.genecards.org/cgi-bin/carddisp.pl?gene=IL1B
GZMB	Granzyme B	Protein Coding	50	GC14M024630	5.90466	https://www.genecards.org/cgi-bin/carddisp.pl?gene=GZMB
GSDMA	Gasdermin A	Protein Coding	38	GC17P058470	5.69733	https://www.genecards.org/cgi-bin/carddisp.pl?gene=GSDMA
AIM2	Absent In Melanoma 2	Protein Coding	44	GC01M159062	5.28168	https://www.genecards.org/cgi-bin/carddisp.pl?gene=AIM2
CARD8	Caspase Recruitment Domain Family Member 8	Protein Coding	41	GC19M068109	5.23703	https://www.genecards.org/cgi-bin/carddisp.pl?gene=CARD8
CASP8	Caspase 8	Protein Coding	55	GC02P201233	5.18865	https://www.genecards.org/cgi-bin/carddisp.pl?gene=CASP8
GZMA	Granzyme A	Protein Coding	46	GC05P055102	4.96293	https://www.genecards.org/cgi-bin/carddisp.pl?gene=GZMA
PYCARD	PYD And CARD Domain Containing	Protein Coding	44	GC16M031201	4.94882	https://www.genecards.org/cgi-bin/carddisp.pl?gene=PYCARD
DPP9	Dipeptidyl Peptidase 9	Protein Coding	45	GC19M006097	4.82343	https://www.genecards.org/cgi-bin/carddisp.pl?gene=DPP9
CASP5	Caspase 5	Protein Coding	45	GC11M104995	4.76884	https://www.genecards.org/cgi-bin/carddisp.pl?gene=CASP5
IL18	Interleukin 18	Protein Coding	47	GC11M112143	4.63189	https://www.genecards.org/cgi-bin/carddisp.pl?gene=IL18
ZBP1	Z-DNA Binding Protein 1	Protein Coding	41	GC20M057603	4.51144	https://www.genecards.org/cgi-bin/carddisp.pl?gene=ZBP1
CASP3	Caspase 3	Protein Coding	52	GC04M184627	4.45886	https://www.genecards.org/cgi-bin/carddisp.pl?gene=CASP3
NLRC4	NLR Family CARD Domain Containing 4	Protein Coding	46	GC02M032224	4.16681	https://www.genecards.org/cgi-bin/carddisp.pl?gene=NLRC4
DPP8	Dipeptidyl Peptidase 8	Protein Coding	41	GC15M065442	4.03683	https://www.genecards.org/cgi-bin/carddisp.pl?gene=DPP8
MIR223	MicroRNA 223	RNA Gene	24	GC0XP066018	3.48716	https://www.genecards.org/cgi-bin/carddisp.pl?gene=MIR223
CASP6	Caspase 6	Protein Coding	51	GC04M109688	3.47739	https://www.genecards.org/cgi-bin/carddisp.pl?gene=CASP6
TRIM24	Tripartite Motif Containing 24	Protein Coding	47	GC07P138460	3.18276	https://www.genecards.org/cgi-bin/carddisp.pl?gene=TRIM24
NAIP	NLR Family Apoptosis Inhibitory Protein	Protein Coding	40	GC05M070968	3.16607	https://www.genecards.org/cgi-bin/carddisp.pl?gene=NAIP
HMGB1	High Mobility Group Box 1	Protein Coding	49	GC13M030456	3.14822	https://www.genecards.org/cgi-bin/carddisp.pl?gene=HMGB1
MEFV	MEFV Innate Immuity Regulator, Pyrin	Protein Coding	46	GC16M007681	3.09951	https://www.genecards.org/cgi-bin/carddisp.pl?gene=MEFV
DHX9	DExH-Box Helicase 9	Protein Coding	44	GC01P182839	2.87588	https://www.genecards.org/cgi-bin/carddisp.pl?gene=DHX9
NLRP9	NLR Family Pyrin Domain Containing 9	Protein Coding	37	GC19M068501	2.87588	https://www.genecards.org/cgi-bin/carddisp.pl?gene=NLRP9
STAT3	Signal Transducer And Activator Of Transcription 3	Protein Coding	56	GC17M042313	2.78976	https://www.genecards.org/cgi-bin/carddisp.pl?gene=STAT3
SIRT1	Sirtuin 1	Protein Coding	52	GC10P067884	2.75244	https://www.genecards.org/cgi-bin/carddisp.pl?gene=SIRT1
MALAT1	Metastasis Associated Lung Adenocarcinoma Transcript 1	RNA Gene	26	GC11P070433	2.68978	https://www.genecards.org/cgi-bin/carddisp.pl?gene=MALAT1
APIP	APAF1 Interacting Protein	Protein Coding	40	GC11M034854	2.64215	https://www.genecards.org/cgi-bin/carddisp.pl?gene=APIP
GAS5	Growth Arrest Specific 5	RNA Gene	26	GC01M173947	2.37329	https://www.genecards.org/cgi-bin/carddisp.pl?gene=GAS5
CTSG	Cathepsin G	Protein Coding	48	GC14M024573	2.36048	https://www.genecards.org/cgi-bin/carddisp.pl?gene=CTSG
FOXO3	Forkhead Box O3	Protein Coding	48	GC06P108559	2.32352	https://www.genecards.org/cgi-bin/carddisp.pl?gene=FOXO3
NEK7	NIMA Related Kinase 7	Protein Coding	44	GC01P198156	2.00438	https://www.genecards.org/cgi-bin/carddisp.pl?gene=NEK7
KCNQ1OT1	KCNQ1 Opposite Strand/Antisense Transcript 1	RNA Gene	29	GC11M004028	2.00438	https://www.genecards.org/cgi-bin/carddisp.pl?gene=KCNQ1OT1
TREM2	Triggering Receptor Expressed On Myeloid Cells 2	Protein Coding	47	GC06M069402	1.98907	https://www.genecards.org/cgi-bin/carddisp.pl?gene=TREM2
TP53	Tumor Protein P53	Protein Coding	55	GC17M007661	1.94699	https://www.genecards.org/cgi-bin/carddisp.pl?gene=TP53
MIR30C1	MicroRNA 30c-1	RNA Gene	23	GC01P040757	1.92457	https://www.genecards.org/cgi-bin/carddisp.pl?gene=MIR30C1
GBP1	Guanylate Binding Protein 1	Protein Coding	43	GC01M089052	1.91347	https://www.genecards.org/cgi-bin/carddisp.pl?gene=GBP1
NFE2L2	NFE2 Like BZIP Transcription Factor 2	Protein Coding	53	GC02M177227	1.8829	https://www.genecards.org/cgi-bin/carddisp.pl?gene=NFE2L2
TXNIP	Thioredoxin Interacting Protein	Protein Coding	41	GC01M145992	1.76005	https://www.genecards.org/cgi-bin/carddisp.pl?gene=TXNIP
DDX3X	DEAD-Box Helicase 3 X-Linked	Protein Coding	49	GC0XP041333	1.66448	https://www.genecards.org/cgi-bin/carddisp.pl?gene=DDX3X
MIR22	MicroRNA 22	RNA Gene	23	GC17M001713	1.6356	https://www.genecards.org/cgi-bin/carddisp.pl?gene=MIR22
NEAT1	Nuclear Paraspeckle Assembly Transcript 1	RNA Gene	27	GC11P070383	1.61437	https://www.genecards.org/cgi-bin/carddisp.pl?gene=NEAT1
MIR125A	MicroRNA 125a	RNA Gene	24	GC19P070321	1.59223	https://www.genecards.org/cgi-bin/carddisp.pl?gene=MIR125A
FOXP3	Forkhead Box P3	Protein Coding	49	GC0XM049250	1.56906	https://www.genecards.org/cgi-bin/carddisp.pl?gene=FOXP3
SESN2	Sestrin 2	Protein Coding	40	GC01P028290	1.56906	https://www.genecards.org/cgi-bin/carddisp.pl?gene=SESN2
ELANE	Elastase, Neutrophil Expressed	Protein Coding	53	GC19P003232	1.56379	https://www.genecards.org/cgi-bin/carddisp.pl?gene=ELANE
TNF	Tumor Necrosis Factor	Protein Coding	54	GC06P087731	1.51894	https://www.genecards.org/cgi-bin/carddisp.pl?gene=TNF
ZFAS1	ZNFX1 Antisense RNA 1	RNA Gene	22	GC20P049276	1.49152	https://www.genecards.org/cgi-bin/carddisp.pl?gene=ZFAS1
MEG3	Maternally Expressed 3	RNA Gene	28	GC14P110419	1.46205	https://www.genecards.org/cgi-bin/carddisp.pl?gene=MEG3
MIR135B	MicroRNA 135b	RNA Gene	23	GC01M205448	1.46205	https://www.genecards.org/cgi-bin/carddisp.pl?gene=MIR135B
MIR556	MicroRNA 556	RNA Gene	18	GC01P162342	1.46205	https://www.genecards.org/cgi-bin/carddisp.pl?gene=MIR556
FMR1	Fragile X Messenger Ribonucleoprotein 1	Protein Coding	46	GC0XP147953	1.46159	https://www.genecards.org/cgi-bin/carddisp.pl?gene=FMR1
MIR302A	MicroRNA 302a	RNA Gene	22	GC04M112780	1.46159	https://www.genecards.org/cgi-bin/carddisp.pl?gene=MIR302A
UBR2	Ubiquitin Protein Ligase E3 Component N-Recognin 2	Protein Coding	41	GC06P087970	1.45217	https://www.genecards.org/cgi-bin/carddisp.pl?gene=UBR2
CPTP	Ceramide-1-Phosphate Transfer Protein	Protein Coding	32	GC01P004117	1.45217	https://www.genecards.org/cgi-bin/carddisp.pl?gene=CPTP
GJA1	Gap Junction Protein Alpha 1	Protein Coding	53	GC06P121436	1.43842	https://www.genecards.org/cgi-bin/carddisp.pl?gene=GJA1
SNIP1	Smad Nuclear Interacting Protein 1	Protein Coding	41	GC01M037534	1.41405	https://www.genecards.org/cgi-bin/carddisp.pl?gene=SNIP1
PRDM1	PR/SET Domain 1	Protein Coding	47	GC06P105993	1.39457	https://www.genecards.org/cgi-bin/carddisp.pl?gene=PRDM1
MIR214	MicroRNA 214	RNA Gene	24	GC01M172234	1.39457	https://www.genecards.org/cgi-bin/carddisp.pl?gene=MIR214
PCSK9	Proprotein Convertase Subtilisin/Kexin Type 9	Protein Coding	54	GC01P055039	1.36087	https://www.genecards.org/cgi-bin/carddisp.pl?gene=PCSK9
VDR	Vitamin D Receptor	Protein Coding	52	GC12M047841	1.36087	https://www.genecards.org/cgi-bin/carddisp.pl?gene=VDR
BRD4	Bromodomain Containing 4	Protein Coding	51	GC19M015236	1.36087	https://www.genecards.org/cgi-bin/carddisp.pl?gene=BRD4
PKM	Pyruvate Kinase M1/2	Protein Coding	51	GC15M072199	1.36087	https://www.genecards.org/cgi-bin/carddisp.pl?gene=PKM
AGER	Advanced Glycosylation End-Product Specific Receptor	Protein Coding	49	GC06M032180	1.36087	https://www.genecards.org/cgi-bin/carddisp.pl?gene=AGER
IKBKE	Inhibitor Of Nuclear Factor Kappa B Kinase Subunit Epsilon	Protein Coding	47	GC01P206470	1.36087	https://www.genecards.org/cgi-bin/carddisp.pl?gene=IKBKE
KIF23	Kinesin Family Member 23	Protein Coding	47	GC15P069414	1.36087	https://www.genecards.org/cgi-bin/carddisp.pl?gene=KIF23
IFI16	Interferon Gamma Inducible Protein 16	Protein Coding	45	GC01P158969	1.36087	https://www.genecards.org/cgi-bin/carddisp.pl?gene=IFI16
SEZ6L2	Seizure Related 6 Homolog Like 2	Protein Coding	41	GC16M037759	1.36087	https://www.genecards.org/cgi-bin/carddisp.pl?gene=SEZ6L2
CRTAC1	Cartilage Acidic Protein 1	Protein Coding	40	GC10M097865	1.36087	https://www.genecards.org/cgi-bin/carddisp.pl?gene=CRTAC1
SMIM1	Small Integral Membrane Protein 1 (Vel Blood Group)	Protein Coding	29	GC01P003772	1.36087	https://www.genecards.org/cgi-bin/carddisp.pl?gene=SMIM1
MIR20B	MicroRNA 20b	RNA Gene	18	GC0XM134325	1.36087	https://www.genecards.org/cgi-bin/carddisp.pl?gene=MIR20B
MIR448	MicroRNA 448	RNA Gene	15	GC0XP114823	1.36087	https://www.genecards.org/cgi-bin/carddisp.pl?gene=MIR448
ETS1	ETS Proto-Oncogene 1, Transcription Factor	Protein Coding	50	GC11M128458	1.33141	https://www.genecards.org/cgi-bin/carddisp.pl?gene=ETS1
TET2	Tet Methylcytosine Dioxygenase 2	Protein Coding	48	GC04P105145	1.33141	https://www.genecards.org/cgi-bin/carddisp.pl?gene=TET2
TRAF6	TNF Receptor Associated Factor 6	Protein Coding	48	GC11M036467	1.33141	https://www.genecards.org/cgi-bin/carddisp.pl?gene=TRAF6
CTSV	Cathepsin V	Protein Coding	45	GC09M097029	1.33141	https://www.genecards.org/cgi-bin/carddisp.pl?gene=CTSV
UTS2	Urotensin 2	Protein Coding	42	GC01M007843	1.33141	https://www.genecards.org/cgi-bin/carddisp.pl?gene=UTS2
ZNF532	Zinc Finger Protein 532	Protein Coding	37	GC18P058862	1.33141	https://www.genecards.org/cgi-bin/carddisp.pl?gene=ZNF532
MIR155HG	MIR155 Host Gene	RNA Gene	25	GC21P025593	1.33141	https://www.genecards.org/cgi-bin/carddisp.pl?gene=MIR155HG
MIR155	MicroRNA 155	RNA Gene	23	GC21P025573	1.33141	https://www.genecards.org/cgi-bin/carddisp.pl?gene=MIR155
MIR527	MicroRNA 527	RNA Gene	16	GC19P053754	1.33141	https://www.genecards.org/cgi-bin/carddisp.pl?gene=MIR527
MLKL	Mixed Lineage Kinase Domain Like Pseudokinase	Protein Coding	45	GC16M074672	1.30663	https://www.genecards.org/cgi-bin/carddisp.pl?gene=MLKL
NFKB1	Nuclear Factor Kappa B Subunit 1	Protein Coding	55	GC04P102501	1.29937	https://www.genecards.org/cgi-bin/carddisp.pl?gene=NFKB1
PTPN11	Protein Tyrosine Phosphatase Non-Receptor Type 11	Protein Coding	55	GC12P112418	1.29937	https://www.genecards.org/cgi-bin/carddisp.pl?gene=PTPN11
MAPK14	Mitogen-Activated Protein Kinase 14	Protein Coding	54	GC06P087896	1.29937	https://www.genecards.org/cgi-bin/carddisp.pl?gene=MAPK14
APOE	Apolipoprotein E	Protein Coding	53	GC19P069967	1.29937	https://www.genecards.org/cgi-bin/carddisp.pl?gene=APOE
ANXA1	Annexin A1	Protein Coding	51	GC09P073151	1.29937	https://www.genecards.org/cgi-bin/carddisp.pl?gene=ANXA1
EEF2K	Eukaryotic Elongation Factor 2 Kinase	Protein Coding	50	GC16P022320	1.29937	https://www.genecards.org/cgi-bin/carddisp.pl?gene=EEF2K
P2RX7	Purinergic Receptor P2X 7	Protein Coding	50	GC12P126599	1.29937	https://www.genecards.org/cgi-bin/carddisp.pl?gene=P2RX7
PAK2	P21 (RAC1) Activated Kinase 2	Protein Coding	50	GC03P196739	1.29937	https://www.genecards.org/cgi-bin/carddisp.pl?gene=PAK2
SDHB	Succinate Dehydrogenase Complex Iron Sulfur Subunit B	Protein Coding	50	GC01M018178	1.29937	https://www.genecards.org/cgi-bin/carddisp.pl?gene=SDHB
FPR2	Formyl Peptide Receptor 2	Protein Coding	48	GC19P051752	1.29937	https://www.genecards.org/cgi-bin/carddisp.pl?gene=FPR2
HTRA1	HtrA Serine Peptidase 1	Protein Coding	48	GC10P122461	1.29937	https://www.genecards.org/cgi-bin/carddisp.pl?gene=HTRA1
CD274	CD274 Molecule	Protein Coding	47	GC09P005450	1.29937	https://www.genecards.org/cgi-bin/carddisp.pl?gene=CD274
SETD7	SET Domain Containing 7, Histone Lysine Methyltransferase	Protein Coding	47	GC04M139495	1.29937	https://www.genecards.org/cgi-bin/carddisp.pl?gene=SETD7
ATP6AP1	ATPase H+ Transporting Accessory Protein 1	Protein Coding	46	GC0XP154428	1.29937	https://www.genecards.org/cgi-bin/carddisp.pl?gene=ATP6AP1
NDUFA13	NADH:Ubiquinone Oxidoreductase Subunit A13	Protein Coding	46	GC19P019515	1.29937	https://www.genecards.org/cgi-bin/carddisp.pl?gene=NDUFA13
TRIM25	Tripartite Motif Containing 25	Protein Coding	45	GC17M056836	1.29937	https://www.genecards.org/cgi-bin/carddisp.pl?gene=TRIM25
FGF21	Fibroblast Growth Factor 21	Protein Coding	44	GC19P070140	1.29937	https://www.genecards.org/cgi-bin/carddisp.pl?gene=FGF21
MIR185	MicroRNA 185	RNA Gene	24	GC22P039755	1.29937	https://www.genecards.org/cgi-bin/carddisp.pl?gene=MIR185
DLX6-AS1	DLX6 Antisense RNA 1	RNA Gene	23	GC07M096975	1.29937	https://www.genecards.org/cgi-bin/carddisp.pl?gene=DLX6-AS1
MIR23A	MicroRNA 23a	RNA Gene	23	GC19M014545	1.29937	https://www.genecards.org/cgi-bin/carddisp.pl?gene=MIR23A
KLF3-AS1	KLF3 Antisense RNA 1	RNA Gene	19	GC04M038594	1.29937	https://www.genecards.org/cgi-bin/carddisp.pl?gene=KLF3-AS1
MIR520C	MicroRNA 520c	RNA Gene	19	GC19P070430	1.29937	https://www.genecards.org/cgi-bin/carddisp.pl?gene=MIR520C
MMP1	Matrix Metallopeptidase 1	Protein Coding	54	GC11M102810	1.26393	https://www.genecards.org/cgi-bin/carddisp.pl?gene=MMP1
IKZF1	IKAROS Family Zinc Finger 1	Protein Coding	51	GC07P050303	1.26393	https://www.genecards.org/cgi-bin/carddisp.pl?gene=IKZF1
BSG	Basigin (Ok Blood Group)	Protein Coding	47	GC19P000571	1.26393	https://www.genecards.org/cgi-bin/carddisp.pl?gene=BSG
PGF	Placental Growth Factor	Protein Coding	46	GC14M074941	1.26393	https://www.genecards.org/cgi-bin/carddisp.pl?gene=PGF
TFAM	Transcription Factor A, Mitochondrial	Protein Coding	46	GC10P058385	1.26393	https://www.genecards.org/cgi-bin/carddisp.pl?gene=TFAM
CEBPB	CCAAT Enhancer Binding Protein Beta	Protein Coding	45	GC20P050190	1.26393	https://www.genecards.org/cgi-bin/carddisp.pl?gene=CEBPB
TRIM21	Tripartite Motif Containing 21	Protein Coding	45	GC11M004384	1.26393	https://www.genecards.org/cgi-bin/carddisp.pl?gene=TRIM21
CXCL8	C-X-C Motif Chemokine Ligand 8	Protein Coding	44	GC04P073740	1.26393	https://www.genecards.org/cgi-bin/carddisp.pl?gene=CXCL8
CEP55	Centrosomal Protein 55	Protein Coding	43	GC10P093496	1.26393	https://www.genecards.org/cgi-bin/carddisp.pl?gene=CEP55
USF2	Upstream Transcription Factor 2, C-Fos Interacting	Protein Coding	43	GC19P035268	1.26393	https://www.genecards.org/cgi-bin/carddisp.pl?gene=USF2
NLRX1	NLR Family Member X1	Protein Coding	41	GC11P119166	1.26393	https://www.genecards.org/cgi-bin/carddisp.pl?gene=NLRX1
SLC16A4	Solute Carrier Family 16 Member 4	Protein Coding	41	GC01M110362	1.26393	https://www.genecards.org/cgi-bin/carddisp.pl?gene=SLC16A4
SLC30A7	Solute Carrier Family 30 Member 7	Protein Coding	41	GC01P100896	1.26393	https://www.genecards.org/cgi-bin/carddisp.pl?gene=SLC30A7
IL32	Interleukin 32	Protein Coding	40	GC16P012726	1.26393	https://www.genecards.org/cgi-bin/carddisp.pl?gene=IL32
PIF1	PIF1 5'-To-3' DNA Helicase	Protein Coding	39	GC15M064815	1.26393	https://www.genecards.org/cgi-bin/carddisp.pl?gene=PIF1
CHRFAM7A	CHRNA7 (Exons 5-10) And FAM7A (Exons A-E) Fusion	Protein Coding	37	GC15M030360	1.26393	https://www.genecards.org/cgi-bin/carddisp.pl?gene=CHRFAM7A
MIR200C	MicroRNA 200c	RNA Gene	26	GC12P022384	1.26393	https://www.genecards.org/cgi-bin/carddisp.pl?gene=MIR200C
MIR21	MicroRNA 21	RNA Gene	26	GC17P059872	1.26393	https://www.genecards.org/cgi-bin/carddisp.pl?gene=MIR21
MIR195	MicroRNA 195	RNA Gene	23	GC17M007018	1.26393	https://www.genecards.org/cgi-bin/carddisp.pl?gene=MIR195
MIR200B	MicroRNA 200b	RNA Gene	23	GC01P001167	1.26393	https://www.genecards.org/cgi-bin/carddisp.pl?gene=MIR200B
MIR124-1	MicroRNA 124-1	RNA Gene	21	GC08M009903	1.26393	https://www.genecards.org/cgi-bin/carddisp.pl?gene=MIR124-1
MIR485	MicroRNA 485	RNA Gene	19	GC14P110450	1.26393	https://www.genecards.org/cgi-bin/carddisp.pl?gene=MIR485
MALT1	MALT1 Paracaspase	Protein Coding	50	GC18P058671	1.24445	https://www.genecards.org/cgi-bin/carddisp.pl?gene=MALT1
TLR2	Toll Like Receptor 2	Protein Coding	54	GC04P153684	1.22371	https://www.genecards.org/cgi-bin/carddisp.pl?gene=TLR2
ICAM1	Intercellular Adhesion Molecule 1	Protein Coding	53	GC19P010638	1.22371	https://www.genecards.org/cgi-bin/carddisp.pl?gene=ICAM1
GSK3B	Glycogen Synthase Kinase 3 Beta	Protein Coding	52	GC03M119821	1.22371	https://www.genecards.org/cgi-bin/carddisp.pl?gene=GSK3B
STK4	Serine/Threonine Kinase 4	Protein Coding	52	GC20P044966	1.22371	https://www.genecards.org/cgi-bin/carddisp.pl?gene=STK4
PTGS2	Prostaglandin-Endoperoxide Synthase 2	Protein Coding	51	GC01M186640	1.22371	https://www.genecards.org/cgi-bin/carddisp.pl?gene=PTGS2
PRMT5	Protein Arginine Methyltransferase 5	Protein Coding	50	GC14M022920	1.22371	https://www.genecards.org/cgi-bin/carddisp.pl?gene=PRMT5
PRF1	Perforin 1	Protein Coding	49	GC10M070597	1.22371	https://www.genecards.org/cgi-bin/carddisp.pl?gene=PRF1
MST1	Macrophage Stimulating 1	Protein Coding	48	GC03M049683	1.22371	https://www.genecards.org/cgi-bin/carddisp.pl?gene=MST1
VTN	Vitronectin	Protein Coding	47	GC17M044982	1.22371	https://www.genecards.org/cgi-bin/carddisp.pl?gene=VTN
CITED2	Cbp/P300 Interacting Transactivator With Glu/Asp Rich Carboxy-Terminal Domain 2	Protein Coding	45	GC06M139371	1.22371	https://www.genecards.org/cgi-bin/carddisp.pl?gene=CITED2
ELAVL1	ELAV Like RNA Binding Protein 1	Protein Coding	43	GC19M007958	1.22371	https://www.genecards.org/cgi-bin/carddisp.pl?gene=ELAVL1
STING1	Stimulator Of Interferon Response CGAMP Interactor 1	Protein Coding	43	GC05M139476	1.22371	https://www.genecards.org/cgi-bin/carddisp.pl?gene=STING1
MPEG1	Macrophage Expressed 1	Protein Coding	37	GC11M059208	1.22371	https://www.genecards.org/cgi-bin/carddisp.pl?gene=MPEG1
CDKN2B-AS1	CDKN2B Antisense RNA 1	RNA Gene	25	GC09P021994	1.22371	https://www.genecards.org/cgi-bin/carddisp.pl?gene=CDKN2B-AS1
MIR204	MicroRNA 204	RNA Gene	25	GC09M070809	1.22371	https://www.genecards.org/cgi-bin/carddisp.pl?gene=MIR204
HOTTIP	HOXA Distal Transcript Antisense RNA	RNA Gene	24	GC07P027198	1.22371	https://www.genecards.org/cgi-bin/carddisp.pl?gene=HOTTIP
MIR141	MicroRNA 141	RNA Gene	23	GC12P022385	1.22371	https://www.genecards.org/cgi-bin/carddisp.pl?gene=MIR141
MIR497	MicroRNA 497	RNA Gene	23	GC17M007022	1.22371	https://www.genecards.org/cgi-bin/carddisp.pl?gene=MIR497
MIR9-1	MicroRNA 9-1	RNA Gene	22	GC01M156420	1.22371	https://www.genecards.org/cgi-bin/carddisp.pl?gene=MIR9-1
MIR9-2	MicroRNA 9-2	RNA Gene	22	GC05M088666	1.22371	https://www.genecards.org/cgi-bin/carddisp.pl?gene=MIR9-2
MIR455	MicroRNA 455	RNA Gene	21	GC09P114209	1.22371	https://www.genecards.org/cgi-bin/carddisp.pl?gene=MIR455
MIR9-3	MicroRNA 9-3	RNA Gene	21	GC15P089368	1.22371	https://www.genecards.org/cgi-bin/carddisp.pl?gene=MIR9-3
LINC-ROR	Long Intergenic Non-Protein Coding RNA, Regulator Of Reprogramming	RNA Gene	18	GC18M057054	1.22371	https://www.genecards.org/cgi-bin/carddisp.pl?gene=LINC-ROR
EPHA2	EPH Receptor A2	Protein Coding	56	GC01M016124	1.17599	https://www.genecards.org/cgi-bin/carddisp.pl?gene=EPHA2
HDAC6	Histone Deacetylase 6	Protein Coding	56	GC0XP048801	1.17599	https://www.genecards.org/cgi-bin/carddisp.pl?gene=HDAC6
ABL1	ABL Proto-Oncogene 1, Non-Receptor Tyrosine Kinase	Protein Coding	55	GC09P130713	1.17599	https://www.genecards.org/cgi-bin/carddisp.pl?gene=ABL1
PPARG	Peroxisome Proliferator Activated Receptor Gamma	Protein Coding	55	GC03P012287	1.17599	https://www.genecards.org/cgi-bin/carddisp.pl?gene=PPARG
TLR3	Toll Like Receptor 3	Protein Coding	54	GC04P186059	1.17599	https://www.genecards.org/cgi-bin/carddisp.pl?gene=TLR3
SQSTM1	Sequestosome 1	Protein Coding	51	GC05P179806	1.17599	https://www.genecards.org/cgi-bin/carddisp.pl?gene=SQSTM1
CDK9	Cyclin Dependent Kinase 9	Protein Coding	48	GC09P128062	1.17599	https://www.genecards.org/cgi-bin/carddisp.pl?gene=CDK9
IRF3	Interferon Regulatory Factor 3	Protein Coding	47	GC19M049659	1.17599	https://www.genecards.org/cgi-bin/carddisp.pl?gene=IRF3
UCP1	Uncoupling Protein 1	Protein Coding	45	GC04M140559	1.17599	https://www.genecards.org/cgi-bin/carddisp.pl?gene=UCP1
TREM1	Triggering Receptor Expressed On Myeloid Cells 1	Protein Coding	44	GC06M041267	1.17599	https://www.genecards.org/cgi-bin/carddisp.pl?gene=TREM1
TSLP	Thymic Stromal Lymphopoietin	Protein Coding	44	GC05P111070	1.17599	https://www.genecards.org/cgi-bin/carddisp.pl?gene=TSLP
ZDHHC1	Zinc Finger DHHC-Type Containing 1	Protein Coding	38	GC16M067394	1.17599	https://www.genecards.org/cgi-bin/carddisp.pl?gene=ZDHHC1
HNP1	Hypertensive Nephropathy	Genetic Locus	2	GC09U900671	1.17599	https://www.genecards.org/cgi-bin/carddisp.pl?gene=HNP1
PTEN	Phosphatase And Tensin Homolog	Protein Coding	54	GC10P093576	1.11381	https://www.genecards.org/cgi-bin/carddisp.pl?gene=PTEN
DRD2	Dopamine Receptor D2	Protein Coding	52	GC11M113409	1.11381	https://www.genecards.org/cgi-bin/carddisp.pl?gene=DRD2
ADORA2A	Adenosine A2a Receptor	Protein Coding	51	GC22P024417	1.11381	https://www.genecards.org/cgi-bin/carddisp.pl?gene=ADORA2A
ADORA1	Adenosine A1 Receptor	Protein Coding	50	GC01P203090	1.11381	https://www.genecards.org/cgi-bin/carddisp.pl?gene=ADORA1
ADORA2B	Adenosine A2b Receptor	Protein Coding	50	GC17P017755	1.11381	https://www.genecards.org/cgi-bin/carddisp.pl?gene=ADORA2B
ADORA3	Adenosine A3 Receptor	Protein Coding	48	GC01M111499	1.11381	https://www.genecards.org/cgi-bin/carddisp.pl?gene=ADORA3
OSM	Oncostatin M	Protein Coding	46	GC22M030262	1.11381	https://www.genecards.org/cgi-bin/carddisp.pl?gene=OSM
METTL3	Methyltransferase 3, N6-Adenosine-Methyltransferase Complex Catalytic Subunit	Protein Coding	44	GC14M021498	1.11381	https://www.genecards.org/cgi-bin/carddisp.pl?gene=METTL3
PECAM1	Platelet And Endothelial Cell Adhesion Molecule 1	Protein Coding	43	GC17M064319	1.11381	https://www.genecards.org/cgi-bin/carddisp.pl?gene=PECAM1
METTL14	Methyltransferase 14, N6-Adenosine-Methyltransferase Subunit	Protein Coding	41	GC04P118685	1.11381	https://www.genecards.org/cgi-bin/carddisp.pl?gene=METTL14
TRIM31	Tripartite Motif Containing 31	Protein Coding	40	GC06M069109	1.11381	https://www.genecards.org/cgi-bin/carddisp.pl?gene=TRIM31
MIR25	MicroRNA 25	RNA Gene	22	GC07M100093	1.11381	https://www.genecards.org/cgi-bin/carddisp.pl?gene=MIR25
CAMP	Cathelicidin Antimicrobial Peptide	Protein Coding	41	GC03P049753	0.983974	https://www.genecards.org/cgi-bin/carddisp.pl?gene=CAMP
NLRP6	NLR Family Pyrin Domain Containing 6	Protein Coding	40	GC11P000269	0.97767	https://www.genecards.org/cgi-bin/carddisp.pl?gene=NLRP6
MRE11	MRE11 Homolog, Double Strand Break Repair Nuclease	Protein Coding	50	GC11M097712	0.963686	https://www.genecards.org/cgi-bin/carddisp.pl?gene=MRE11
TRAF3	TNF Receptor Associated Factor 3	Protein Coding	48	GC14P110165	0.963686	https://www.genecards.org/cgi-bin/carddisp.pl?gene=TRAF3
ULK1	Unc-51 Like Autophagy Activating Kinase 1	Protein Coding	48	GC12P131894	0.963686	https://www.genecards.org/cgi-bin/carddisp.pl?gene=ULK1
TFG	Trafficking From ER To Golgi Regulator	Protein Coding	47	GC03P100709	0.963686	https://www.genecards.org/cgi-bin/carddisp.pl?gene=TFG
FNDC4	Fibronectin Type III Domain Containing 4	Protein Coding	41	GC02M027491	0.963686	https://www.genecards.org/cgi-bin/carddisp.pl?gene=FNDC4
FNDC5	Fibronectin Type III Domain Containing 5	Protein Coding	40	GC01M033216	0.963686	https://www.genecards.org/cgi-bin/carddisp.pl?gene=FNDC5
MAP3K7	Mitogen-Activated Protein Kinase Kinase Kinase 7	Protein Coding	53	GC06M090513	0.948535	https://www.genecards.org/cgi-bin/carddisp.pl?gene=MAP3K7
PARP1	Poly(ADP-Ribose) Polymerase 1	Protein Coding	53	GC01M226360	0.948535	https://www.genecards.org/cgi-bin/carddisp.pl?gene=PARP1
USP8	Ubiquitin Specific Peptidase 8	Protein Coding	48	GC15P050424	0.948535	https://www.genecards.org/cgi-bin/carddisp.pl?gene=USP8
PRKN	Parkin RBR E3 Ubiquitin Protein Ligase	Protein Coding	47	GC06M161348	0.948535	https://www.genecards.org/cgi-bin/carddisp.pl?gene=PRKN
GBP5	Guanylate Binding Protein 5	Protein Coding	38	GC01M089259	0.948535	https://www.genecards.org/cgi-bin/carddisp.pl?gene=GBP5
NR1H2	Nuclear Receptor Subfamily 1 Group H Member 2	Protein Coding	49	GC19P050329	0.90831	https://www.genecards.org/cgi-bin/carddisp.pl?gene=NR1H2
MKI67	Marker Of Proliferation Ki-67	Protein Coding	47	GC10M128096	0.860595	https://www.genecards.org/cgi-bin/carddisp.pl?gene=MKI67
USP47	Ubiquitin Specific Peptidase 47	Protein Coding	40	GC11P011842	0.860595	https://www.genecards.org/cgi-bin/carddisp.pl?gene=USP47
TCEA3	Transcription Elongation Factor A3	Protein Coding	39	GC01M023382	0.860595	https://www.genecards.org/cgi-bin/carddisp.pl?gene=TCEA3
TP63	Tumor Protein P63	Protein Coding	50	GC03P189598	0.798425	https://www.genecards.org/cgi-bin/carddisp.pl?gene=TP63
IRF1	Interferon Regulatory Factor 1	Protein Coding	49	GC05M132440	0.798425	https://www.genecards.org/cgi-bin/carddisp.pl?gene=IRF1
IRF2	Interferon Regulatory Factor 2	Protein Coding	45	GC04M184387	0.798425	https://www.genecards.org/cgi-bin/carddisp.pl?gene=IRF2
IL36G	Interleukin 36 Gamma	Protein Coding	41	GC02P112973	0.798412	https://www.genecards.org/cgi-bin/carddisp.pl?gene=IL36G
IL36B	Interleukin 36 Beta	Protein Coding	39	GC02M113022	0.798412	https://www.genecards.org/cgi-bin/carddisp.pl?gene=IL36B
PRTN3	Proteinase 3	Protein Coding	48	GC19P000840	0.746284	https://www.genecards.org/cgi-bin/carddisp.pl?gene=PRTN3
SERPINB1	Serpin Family B Member 1	Protein Coding	43	GC06M002847	0.746284	https://www.genecards.org/cgi-bin/carddisp.pl?gene=SERPINB1
IL1A	Interleukin 1 Alpha	Protein Coding	47	GC02M112773	0.736242	https://www.genecards.org/cgi-bin/carddisp.pl?gene=IL1A
CHMP4B	Charged Multivesicular Body Protein 4B	Protein Coding	45	GC20P034080	0.736242	https://www.genecards.org/cgi-bin/carddisp.pl?gene=CHMP4B
DUOX1	Dual Oxidase 1	Protein Coding	44	GC15P045129	0.712584	https://www.genecards.org/cgi-bin/carddisp.pl?gene=DUOX1
APOL1	Apolipoprotein L1	Protein Coding	47	GC22P036253	0.706059	https://www.genecards.org/cgi-bin/carddisp.pl?gene=APOL1
ANO6	Anoctamin 6	Protein Coding	44	GC12P045215	0.651082	https://www.genecards.org/cgi-bin/carddisp.pl?gene=ANO6
NLRP7	NLR Family Pyrin Domain Containing 7	Protein Coding	44	GC19M054923	0.651082	https://www.genecards.org/cgi-bin/carddisp.pl?gene=NLRP7
BNIP3	BCL2 Interacting Protein 3	Protein Coding	43	GC10M131966	0.651082	https://www.genecards.org/cgi-bin/carddisp.pl?gene=BNIP3
XIST	X Inactive Specific Transcript	RNA Gene	25	GC0XM073820	0.651082	https://www.genecards.org/cgi-bin/carddisp.pl?gene=XIST
MIR107	MicroRNA 107	RNA Gene	22	GC10M089600	0.651082	https://www.genecards.org/cgi-bin/carddisp.pl?gene=MIR107
MIR103A2	MicroRNA 103a-2	RNA Gene	20	GC20P003917	0.651082	https://www.genecards.org/cgi-bin/carddisp.pl?gene=MIR103A2
MIR103A1	MicroRNA 103a-1	RNA Gene	19	GC05M168560	0.651082	https://www.genecards.org/cgi-bin/carddisp.pl?gene=MIR103A1
CNR1	Cannabinoid Receptor 1	Protein Coding	50	GC06M088139	0.615643	https://www.genecards.org/cgi-bin/carddisp.pl?gene=CNR1
FADD	Fas Associated Via Death Domain	Protein Coding	48	GC11P070203	0.615643	https://www.genecards.org/cgi-bin/carddisp.pl?gene=FADD
VCAM1	Vascular Cell Adhesion Molecule 1	Protein Coding	48	GC01P100719	0.615643	https://www.genecards.org/cgi-bin/carddisp.pl?gene=VCAM1
EZH2	Enhancer Of Zeste 2 Polycomb Repressive Complex 2 Subunit	Protein Coding	56	GC07M148807	0.586119	https://www.genecards.org/cgi-bin/carddisp.pl?gene=EZH2
DNMT1	DNA Methyltransferase 1	Protein Coding	55	GC19M010133	0.586119	https://www.genecards.org/cgi-bin/carddisp.pl?gene=DNMT1
DNMT3A	DNA Methyltransferase 3 Alpha	Protein Coding	54	GC02M025228	0.586119	https://www.genecards.org/cgi-bin/carddisp.pl?gene=DNMT3A
DNMT3B	DNA Methyltransferase 3 Beta	Protein Coding	53	GC20P032762	0.586119	https://www.genecards.org/cgi-bin/carddisp.pl?gene=DNMT3B
BAX	BCL2 Associated X, Apoptosis Regulator	Protein Coding	52	GC19P048954	0.586119	https://www.genecards.org/cgi-bin/carddisp.pl?gene=BAX
CYCS	Cytochrome C, Somatic	Protein Coding	51	GC07M025118	0.586119	https://www.genecards.org/cgi-bin/carddisp.pl?gene=CYCS
POLA1	DNA Polymerase Alpha 1, Catalytic Subunit	Protein Coding	49	GC0XP024693	0.586119	https://www.genecards.org/cgi-bin/carddisp.pl?gene=POLA1
BAK1	BCL2 Antagonist/Killer 1	Protein Coding	47	GC06M033572	0.586119	https://www.genecards.org/cgi-bin/carddisp.pl?gene=BAK1
RBBP4	RB Binding Protein 4, Chromatin Remodeling Factor	Protein Coding	47	GC01P032651	0.586119	https://www.genecards.org/cgi-bin/carddisp.pl?gene=RBBP4
CHMP2B	Charged Multivesicular Body Protein 2B	Protein Coding	46	GC03P087227	0.586119	https://www.genecards.org/cgi-bin/carddisp.pl?gene=CHMP2B
EED	Embryonic Ectoderm Development	Protein Coding	45	GC11P086244	0.586119	https://www.genecards.org/cgi-bin/carddisp.pl?gene=EED
H2AX	H2A.X Variant Histone	Protein Coding	45	GC11M119250	0.586119	https://www.genecards.org/cgi-bin/carddisp.pl?gene=H2AX
PRIM1	DNA Primase Subunit 1	Protein Coding	45	GC12M056731	0.586119	https://www.genecards.org/cgi-bin/carddisp.pl?gene=PRIM1
RBBP7	RB Binding Protein 7, Chromatin Remodeling Factor	Protein Coding	45	GC0XM016839	0.586119	https://www.genecards.org/cgi-bin/carddisp.pl?gene=RBBP7
PRIM2	DNA Primase Subunit 2	Protein Coding	44	GC06P088196	0.586119	https://www.genecards.org/cgi-bin/carddisp.pl?gene=PRIM2
SUZ12	SUZ12 Polycomb Repressive Complex 2 Subunit	Protein Coding	44	GC17P031937	0.586119	https://www.genecards.org/cgi-bin/carddisp.pl?gene=SUZ12
POLA2	DNA Polymerase Alpha 2, Accessory Subunit	Protein Coding	43	GC11P070422	0.586119	https://www.genecards.org/cgi-bin/carddisp.pl?gene=POLA2
H2AZ1	H2A.Z Variant Histone 1	Protein Coding	42	GC04M099949	0.586119	https://www.genecards.org/cgi-bin/carddisp.pl?gene=H2AZ1
CHMP2A	Charged Multivesicular Body Protein 2A	Protein Coding	41	GC19M058551	0.586119	https://www.genecards.org/cgi-bin/carddisp.pl?gene=CHMP2A
CHMP3	Charged Multivesicular Body Protein 3	Protein Coding	41	GC02M086505	0.586119	https://www.genecards.org/cgi-bin/carddisp.pl?gene=CHMP3
H2BC21	H2B Clustered Histone 21	Protein Coding	41	GC01M152342	0.586119	https://www.genecards.org/cgi-bin/carddisp.pl?gene=H2BC21
H3-3A	H3.3 Histone A	Protein Coding	40	GC01P226062	0.586119	https://www.genecards.org/cgi-bin/carddisp.pl?gene=H3-3A
H3-3B	H3.3 Histone B	Protein Coding	40	GC17M075811	0.586119	https://www.genecards.org/cgi-bin/carddisp.pl?gene=H3-3B
H3C1	H3 Clustered Histone 1	Protein Coding	39	GC06P087449	0.586119	https://www.genecards.org/cgi-bin/carddisp.pl?gene=H3C1
H4C16	H4 Histone 16	Protein Coding	39	GC12M022008	0.586119	https://www.genecards.org/cgi-bin/carddisp.pl?gene=H4C16
CHMP7	Charged Multivesicular Body Protein 7	Protein Coding	38	GC08P023243	0.586119	https://www.genecards.org/cgi-bin/carddisp.pl?gene=CHMP7
H2AC20	H2A Clustered Histone 20	Protein Coding	38	GC01P150287	0.586119	https://www.genecards.org/cgi-bin/carddisp.pl?gene=H2AC20
H2AZ2	H2A.Z Variant Histone 2	Protein Coding	38	GC07M044829	0.586119	https://www.genecards.org/cgi-bin/carddisp.pl?gene=H2AZ2
CHMP4A	Charged Multivesicular Body Protein 4A	Protein Coding	37	GC14M024273	0.586119	https://www.genecards.org/cgi-bin/carddisp.pl?gene=CHMP4A
CHMP4C	Charged Multivesicular Body Protein 4C	Protein Coding	37	GC08P081732	0.586119	https://www.genecards.org/cgi-bin/carddisp.pl?gene=CHMP4C
CHMP6	Charged Multivesicular Body Protein 6	Protein Coding	37	GC17P080991	0.586119	https://www.genecards.org/cgi-bin/carddisp.pl?gene=CHMP6
H2BC11	H2B Clustered Histone 11	Protein Coding	37	GC06M068889	0.586119	https://www.genecards.org/cgi-bin/carddisp.pl?gene=H2BC11
H2BC9	H2B Clustered Histone 9	Protein Coding	37	GC06P088602	0.586119	https://www.genecards.org/cgi-bin/carddisp.pl?gene=H2BC9
H4C1	H4 Clustered Histone 1	Protein Coding	37	GC06P087450	0.586119	https://www.genecards.org/cgi-bin/carddisp.pl?gene=H4C1
H4C2	H4 Clustered Histone 2	Protein Coding	37	GC06M026026	0.586119	https://www.genecards.org/cgi-bin/carddisp.pl?gene=H4C2
H4C3	H4 Clustered Histone 3	Protein Coding	37	GC06P087456	0.586119	https://www.genecards.org/cgi-bin/carddisp.pl?gene=H4C3
H2BC14	H2B Clustered Histone 14	Protein Coding	36	GC06P087550	0.586119	https://www.genecards.org/cgi-bin/carddisp.pl?gene=H2BC14
H2BC3	H2B Clustered Histone 3	Protein Coding	36	GC06M026044	0.586119	https://www.genecards.org/cgi-bin/carddisp.pl?gene=H2BC3
H2BC4	H2B Clustered Histone 4	Protein Coding	36	GC06M069800	0.586119	https://www.genecards.org/cgi-bin/carddisp.pl?gene=H2BC4
H2BC5	H2B Clustered Histone 5	Protein Coding	36	GC06P088598	0.586119	https://www.genecards.org/cgi-bin/carddisp.pl?gene=H2BC5
H3C2	H3 Clustered Histone 2	Protein Coding	36	GC06M026032	0.586119	https://www.genecards.org/cgi-bin/carddisp.pl?gene=H3C2
H4C11	H4 Clustered Histone 11	Protein Coding	36	GC06P087552	0.586119	https://www.genecards.org/cgi-bin/carddisp.pl?gene=H4C11
H4C8	H4 Clustered Histone 8	Protein Coding	36	GC06M069813	0.586119	https://www.genecards.org/cgi-bin/carddisp.pl?gene=H4C8
H4C9	H4 Clustered Histone 9	Protein Coding	36	GC06P088608	0.586119	https://www.genecards.org/cgi-bin/carddisp.pl?gene=H4C9
H2AJ	H2A.J Histone	Protein Coding	35	GC12P022656	0.586119	https://www.genecards.org/cgi-bin/carddisp.pl?gene=H2AJ
H2BC15	H2B Clustered Histone 15	Protein Coding	35	GC06P087554	0.586119	https://www.genecards.org/cgi-bin/carddisp.pl?gene=H2BC15
H3C12	H3 Clustered Histone 12	Protein Coding	35	GC06M069803	0.586119	https://www.genecards.org/cgi-bin/carddisp.pl?gene=H3C12
H3C4	H3 Clustered Histone 4	Protein Coding	35	GC06M069804	0.586119	https://www.genecards.org/cgi-bin/carddisp.pl?gene=H3C4
H4C12	H4 Clustered Histone 12	Protein Coding	35	GC06M069809	0.586119	https://www.genecards.org/cgi-bin/carddisp.pl?gene=H4C12
H2AC4	H2A Clustered Histone 4	Protein Coding	34	GC06M026034	0.586119	https://www.genecards.org/cgi-bin/carddisp.pl?gene=H2AC4
H2AC6	H2A Clustered Histone 6	Protein Coding	34	GC06P088593	0.586119	https://www.genecards.org/cgi-bin/carddisp.pl?gene=H2AC6
H2BC1	H2B Clustered Histone 1	Protein Coding	34	GC06P088596	0.586119	https://www.genecards.org/cgi-bin/carddisp.pl?gene=H2BC1
H2BC10	H2B Clustered Histone 10	Protein Coding	34	GC06P088597	0.586119	https://www.genecards.org/cgi-bin/carddisp.pl?gene=H2BC10
H2BC12	H2B Clustered Histone 12	Protein Coding	34	GC06M068892	0.586119	https://www.genecards.org/cgi-bin/carddisp.pl?gene=H2BC12
H2BC13	H2B Clustered Histone 13	Protein Coding	34	GC06M068963	0.586119	https://www.genecards.org/cgi-bin/carddisp.pl?gene=H2BC13
H2BC26	H2B Clustered Histone 26	Protein Coding	34	GC01P229472	0.586119	https://www.genecards.org/cgi-bin/carddisp.pl?gene=H2BC26
H2BC6	H2B Clustered Histone 6	Protein Coding	34	GC06P088599	0.586119	https://www.genecards.org/cgi-bin/carddisp.pl?gene=H2BC6
H3C10	H3 Clustered Histone 10	Protein Coding	34	GC06P087551	0.586119	https://www.genecards.org/cgi-bin/carddisp.pl?gene=H3C10
H3C11	H3 Clustered Histone 11	Protein Coding	34	GC06M069802	0.586119	https://www.genecards.org/cgi-bin/carddisp.pl?gene=H3C11
H3C14	H3 Clustered Histone 14	Protein Coding	34	GC01M152334	0.586119	https://www.genecards.org/cgi-bin/carddisp.pl?gene=H3C14
H3C3	H3 Clustered Histone 3	Protein Coding	34	GC06P087452	0.586119	https://www.genecards.org/cgi-bin/carddisp.pl?gene=H3C3
H3C8	H3 Clustered Histone 8	Protein Coding	34	GC06M069806	0.586119	https://www.genecards.org/cgi-bin/carddisp.pl?gene=H3C8
H4C13	H4 Clustered Histone 13	Protein Coding	34	GC06M069810	0.586119	https://www.genecards.org/cgi-bin/carddisp.pl?gene=H4C13
H4C14	H4 Clustered Histone 14	Protein Coding	34	GC01P149832	0.586119	https://www.genecards.org/cgi-bin/carddisp.pl?gene=H4C14
H4C4	H4 Clustered Histone 4	Protein Coding	34	GC06M069811	0.586119	https://www.genecards.org/cgi-bin/carddisp.pl?gene=H4C4
H4C5	H4 Clustered Histone 5	Protein Coding	34	GC06P088606	0.586119	https://www.genecards.org/cgi-bin/carddisp.pl?gene=H4C5
H2AC14	H2A Clustered Histone 14	Protein Coding	33	GC06M068965	0.586119	https://www.genecards.org/cgi-bin/carddisp.pl?gene=H2AC14
H2AC7	H2A Clustered Histone 7	Protein Coding	33	GC06M069798	0.586119	https://www.genecards.org/cgi-bin/carddisp.pl?gene=H2AC7
H2AC8	H2A Clustered Histone 8	Protein Coding	33	GC06P088594	0.586119	https://www.genecards.org/cgi-bin/carddisp.pl?gene=H2AC8
H2BC17	H2B Clustered Histone 17	Protein Coding	33	GC06P087561	0.586119	https://www.genecards.org/cgi-bin/carddisp.pl?gene=H2BC17
H2BC8	H2B Clustered Histone 8	Protein Coding	33	GC06M069801	0.586119	https://www.genecards.org/cgi-bin/carddisp.pl?gene=H2BC8
H3C15	H3 Clustered Histone 15	Protein Coding	33	GC01P150284	0.586119	https://www.genecards.org/cgi-bin/carddisp.pl?gene=H3C15
H3C6	H3 Clustered Histone 6	Protein Coding	33	GC06P088604	0.586119	https://www.genecards.org/cgi-bin/carddisp.pl?gene=H3C6
H3C7	H3 Clustered Histone 7	Protein Coding	33	GC06M069805	0.586119	https://www.genecards.org/cgi-bin/carddisp.pl?gene=H3C7
H4C6	H4 Clustered Histone 6	Protein Coding	33	GC06P088607	0.586119	https://www.genecards.org/cgi-bin/carddisp.pl?gene=H4C6
H2BC7	H2B Clustered Histone 7	Protein Coding	32	GC06P088600	0.586119	https://www.genecards.org/cgi-bin/carddisp.pl?gene=H2BC7
H2AB1	H2A.B Variant Histone 1	Protein Coding	31	GC0XP154885	0.586119	https://www.genecards.org/cgi-bin/carddisp.pl?gene=H2AB1
H3C13	H3 Clustered Histone 13	Protein Coding	31	GC01M152324	0.586119	https://www.genecards.org/cgi-bin/carddisp.pl?gene=H3C13
H2AC18	H2A Clustered Histone 18	Protein Coding	30	GC01M152332	0.586119	https://www.genecards.org/cgi-bin/carddisp.pl?gene=H2AC18
H4C15	H4 Clustered Histone 15	Protein Coding	30	GC01M152335	0.586119	https://www.genecards.org/cgi-bin/carddisp.pl?gene=H4C15
H2AC19	H2A Clustered Histone 19	Protein Coding	23	GC01P150285	0.586119	https://www.genecards.org/cgi-bin/carddisp.pl?gene=H2AC19
RNF103-CHMP3	RNF103-CHMP3 Readthrough	Protein Coding	22	GC02M086503	0.586119	https://www.genecards.org/cgi-bin/carddisp.pl?gene=RNF103-CHMP3
LOC102724334	Histone H2B Type F-S-Like	Protein Coding	8	GC21M005972	0.586119	https://www.genecards.org/cgi-bin/carddisp.pl?gene=LOC102724334
CAPN1	Calpain 1	Protein Coding	53	GC11P070408	0.575417	https://www.genecards.org/cgi-bin/carddisp.pl?gene=CAPN1
VIM	Vimentin	Protein Coding	53	GC10P017227	0.575417	https://www.genecards.org/cgi-bin/carddisp.pl?gene=VIM
JUN	Jun Proto-Oncogene, AP-1 Transcription Factor Subunit	Protein Coding	50	GC01M058780	0.575417	https://www.genecards.org/cgi-bin/carddisp.pl?gene=JUN
RIPK3	Receptor Interacting Serine/Threonine Kinase 3	Protein Coding	45	GC14M024336	0.575417	https://www.genecards.org/cgi-bin/carddisp.pl?gene=RIPK3
MIR139	MicroRNA 139	RNA Gene	23	GC11M072615	0.575417	https://www.genecards.org/cgi-bin/carddisp.pl?gene=MIR139
BRCC3	BRCA1/BRCA2-Containing Complex Subunit 3	Protein Coding	46	GC0XP155071	0.527703	https://www.genecards.org/cgi-bin/carddisp.pl?gene=BRCC3
BHLHE40	Basic Helix-Loop-Helix Family Member E40	Protein Coding	43	GC03P004980	0.527703	https://www.genecards.org/cgi-bin/carddisp.pl?gene=BHLHE40
BHLHE41	Basic Helix-Loop-Helix Family Member E41	Protein Coding	43	GC12M026120	0.527703	https://www.genecards.org/cgi-bin/carddisp.pl?gene=BHLHE41
ALK	ALK Receptor Tyrosine Kinase	Protein Coding	54	GC02M029190	0.46552	https://www.genecards.org/cgi-bin/carddisp.pl?gene=ALK
CSNK1A1	Casein Kinase 1 Alpha 1	Protein Coding	52	GC05M149492	0.46552	https://www.genecards.org/cgi-bin/carddisp.pl?gene=CSNK1A1
TFAP2A	Transcription Factor AP-2 Alpha	Protein Coding	49	GC06M010393	0.46552	https://www.genecards.org/cgi-bin/carddisp.pl?gene=TFAP2A
BIRC2	Baculoviral IAP Repeat Containing 2	Protein Coding	48	GC11P102347	0.46552	https://www.genecards.org/cgi-bin/carddisp.pl?gene=BIRC2
BIRC3	Baculoviral IAP Repeat Containing 3	Protein Coding	48	GC11P102317	0.46552	https://www.genecards.org/cgi-bin/carddisp.pl?gene=BIRC3
E2F4	E2F Transcription Factor 4	Protein Coding	47	GC16P067192	0.46552	https://www.genecards.org/cgi-bin/carddisp.pl?gene=E2F4
MIB1	MIB E3 Ubiquitin Protein Ligase 1	Protein Coding	47	GC18P021704	0.46552	https://www.genecards.org/cgi-bin/carddisp.pl?gene=MIB1
LY96	Lymphocyte Antigen 96	Protein Coding	45	GC08P073991	0.46552	https://www.genecards.org/cgi-bin/carddisp.pl?gene=LY96
UBE2D2	Ubiquitin Conjugating Enzyme E2 D2	Protein Coding	45	GC05P139526	0.46552	https://www.genecards.org/cgi-bin/carddisp.pl?gene=UBE2D2
GLMN	Glomulin, FKBP Associated Protein	Protein Coding	42	GC01M092246	0.46552	https://www.genecards.org/cgi-bin/carddisp.pl?gene=GLMN
IRGM	Immunity Related GTPase M	Protein Coding	40	GC05P150846	0.46552	https://www.genecards.org/cgi-bin/carddisp.pl?gene=IRGM
SCAF11	SR-Related CTD Associated Factor 11	Protein Coding	40	GC12M045919	0.46552	https://www.genecards.org/cgi-bin/carddisp.pl?gene=SCAF11
SUGT1	SGT1 Homolog, MIS12 Kinetochore Complex Assembly Cochaperone	Protein Coding	40	GC13P052652	0.46552	https://www.genecards.org/cgi-bin/carddisp.pl?gene=SUGT1
NLRP13	NLR Family Pyrin Domain Containing 13	Protein Coding	36	GC19M068506	0.46552	https://www.genecards.org/cgi-bin/carddisp.pl?gene=NLRP13
ADAMTS9-AS2	ADAMTS9 Antisense RNA 2	RNA Gene	20	GC03P064671	0.46552	https://www.genecards.org/cgi-bin/carddisp.pl?gene=ADAMTS9-AS2
NINJ1	Ninjurin 1	Protein Coding	43	GC09M093121	0.446039	https://www.genecards.org/cgi-bin/carddisp.pl?gene=NINJ1
TUBB6	Tubulin Beta 6 Class V	Protein Coding	44	GC18P012307	0.424611	https://www.genecards.org/cgi-bin/carddisp.pl?gene=TUBB6
MYD88	MYD88 Innate Immune Signal Transduction Adaptor	Protein Coding	51	GC03P038144	0.367724	https://www.genecards.org/cgi-bin/carddisp.pl?gene=MYD88
TLR8	Toll Like Receptor 8	Protein Coding	51	GC0XP012924	0.367724	https://www.genecards.org/cgi-bin/carddisp.pl?gene=TLR8
APAF1	Apoptotic Peptidase Activating Factor 1	Protein Coding	48	GC12P098645	0.367724	https://www.genecards.org/cgi-bin/carddisp.pl?gene=APAF1
HKDC1	Hexokinase Domain Containing 1	Protein Coding	43	GC10P069220	0.367724	https://www.genecards.org/cgi-bin/carddisp.pl?gene=HKDC1
MIR876	MicroRNA 876	RNA Gene	19	GC09M028855	0.367724	https://www.genecards.org/cgi-bin/carddisp.pl?gene=MIR876
HOXC-AS2	HOXC Cluster Antisense RNA 2	RNA Gene	17	GC12M053993	0.367724	https://www.genecards.org/cgi-bin/carddisp.pl?gene=HOXC-AS2
NOS1	Nitric Oxide Synthase 1	Protein Coding	51	GC12M117208	0.315397	https://www.genecards.org/cgi-bin/carddisp.pl?gene=NOS1
NOS2	Nitric Oxide Synthase 2	Protein Coding	51	GC17M027756	0.315397	https://www.genecards.org/cgi-bin/carddisp.pl?gene=NOS2
PKN2	Protein Kinase N2	Protein Coding	48	GC01P088684	0.315397	https://www.genecards.org/cgi-bin/carddisp.pl?gene=PKN2
DPEP1	Dipeptidase 1	Protein Coding	46	GC16P089613	0.315397	https://www.genecards.org/cgi-bin/carddisp.pl?gene=DPEP1
CHMP1A	Charged Multivesicular Body Protein 1A	Protein Coding	42	GC16M089644	0.315397	https://www.genecards.org/cgi-bin/carddisp.pl?gene=CHMP1A
PYDC2	Pyrin Domain Containing 2	Protein Coding	26	GC03P191461	0.315397	https://www.genecards.org/cgi-bin/carddisp.pl?gene=PYDC2
MUC20	Mucin 20, Cell Surface Associated	Protein Coding	41	GC03P195720	0.300246	https://www.genecards.org/cgi-bin/carddisp.pl?gene=MUC20
ACE2	Angiotensin Converting Enzyme 2	Protein Coding	51	GC0XM015494	0.26002	https://www.genecards.org/cgi-bin/carddisp.pl?gene=ACE2
EGFR	Epidermal Growth Factor Receptor	Protein Coding	58	GC07P055019	0.212306	https://www.genecards.org/cgi-bin/carddisp.pl?gene=EGFR
AKT1	AKT Serine/Threonine Kinase 1	Protein Coding	56	GC14M104769	0.212306	https://www.genecards.org/cgi-bin/carddisp.pl?gene=AKT1
ATF6	Activating Transcription Factor 6	Protein Coding	50	GC01P161766	0.212306	https://www.genecards.org/cgi-bin/carddisp.pl?gene=ATF6
CASP9	Caspase 9	Protein Coding	49	GC01M015491	0.212306	https://www.genecards.org/cgi-bin/carddisp.pl?gene=CASP9
ORMDL3	ORMDL Sphingolipid Biosynthesis Regulator 3	Protein Coding	41	GC17M039921	0.212306	https://www.genecards.org/cgi-bin/carddisp.pl?gene=ORMDL3
POP1	POP1 Homolog, Ribonuclease P/MRP Subunit	Protein Coding	41	GC08P098117	0.212306	https://www.genecards.org/cgi-bin/carddisp.pl?gene=POP1
LINC00958	Long Intergenic Non-Protein Coding RNA 958	RNA Gene	19	GC11M012877	0.212306	https://www.genecards.org/cgi-bin/carddisp.pl?gene=LINC00958
MIR4306	MicroRNA 4306	RNA Gene	14	GC13P099643	0.212306	https://www.genecards.org/cgi-bin/carddisp.pl?gene=MIR4306
BTK	Bruton Tyrosine Kinase	Protein Coding	55	GC0XM101349	0.150123	https://www.genecards.org/cgi-bin/carddisp.pl?gene=BTK
MDM2	MDM2 Proto-Oncogene	Protein Coding	55	GC12P068808	0.150123	https://www.genecards.org/cgi-bin/carddisp.pl?gene=MDM2
BCL2	BCL2 Apoptosis Regulator	Protein Coding	53	GC18M063123	0.150123	https://www.genecards.org/cgi-bin/carddisp.pl?gene=BCL2
HSP90AA1	Heat Shock Protein 90 Alpha Family Class A Member 1	Protein Coding	52	GC14M102080	0.150123	https://www.genecards.org/cgi-bin/carddisp.pl?gene=HSP90AA1
IL1RN	Interleukin 1 Receptor Antagonist	Protein Coding	52	GC02P123138	0.150123	https://www.genecards.org/cgi-bin/carddisp.pl?gene=IL1RN
YWHAE	Tyrosine 3-Monooxygenase/Tryptophan 5-Monooxygenase Activation Protein Epsilon	Protein Coding	52	GC17M004893	0.150123	https://www.genecards.org/cgi-bin/carddisp.pl?gene=YWHAE
ANXA2	Annexin A2	Protein Coding	51	GC15M060347	0.150123	https://www.genecards.org/cgi-bin/carddisp.pl?gene=ANXA2
RIPK1	Receptor Interacting Serine/Threonine Kinase 1	Protein Coding	51	GC06P003313	0.150123	https://www.genecards.org/cgi-bin/carddisp.pl?gene=RIPK1
CD14	CD14 Molecule	Protein Coding	50	GC05M140631	0.150123	https://www.genecards.org/cgi-bin/carddisp.pl?gene=CD14
HSP90AB1	Heat Shock Protein 90 Alpha Family Class B Member 1	Protein Coding	50	GC06P044246	0.150123	https://www.genecards.org/cgi-bin/carddisp.pl?gene=HSP90AB1
IFIH1	Interferon Induced With Helicase C Domain 1	Protein Coding	50	GC02M162267	0.150123	https://www.genecards.org/cgi-bin/carddisp.pl?gene=IFIH1
IRAK3	Interleukin 1 Receptor Associated Kinase 3	Protein Coding	49	GC12P066289	0.150123	https://www.genecards.org/cgi-bin/carddisp.pl?gene=IRAK3
BECN1	Beclin 1	Protein Coding	48	GC17M042810	0.150123	https://www.genecards.org/cgi-bin/carddisp.pl?gene=BECN1
GSTO1	Glutathione S-Transferase Omega 1	Protein Coding	48	GC10P104235	0.150123	https://www.genecards.org/cgi-bin/carddisp.pl?gene=GSTO1
HSF1	Heat Shock Transcription Factor 1	Protein Coding	48	GC08P144291	0.150123	https://www.genecards.org/cgi-bin/carddisp.pl?gene=HSF1
IL13	Interleukin 13	Protein Coding	48	GC05P132656	0.150123	https://www.genecards.org/cgi-bin/carddisp.pl?gene=IL13
MELK	Maternal Embryonic Leucine Zipper Kinase	Protein Coding	48	GC09P036572	0.150123	https://www.genecards.org/cgi-bin/carddisp.pl?gene=MELK
NEDD4	NEDD4 E3 Ubiquitin Protein Ligase	Protein Coding	48	GC15M055826	0.150123	https://www.genecards.org/cgi-bin/carddisp.pl?gene=NEDD4
NFS1	NFS1 Cysteine Desulfurase	Protein Coding	48	GC20M035668	0.150123	https://www.genecards.org/cgi-bin/carddisp.pl?gene=NFS1
TLR9	Toll Like Receptor 9	Protein Coding	48	GC03M052222	0.150123	https://www.genecards.org/cgi-bin/carddisp.pl?gene=TLR9
UBE2D3	Ubiquitin Conjugating Enzyme E2 D3	Protein Coding	48	GC04M102794	0.150123	https://www.genecards.org/cgi-bin/carddisp.pl?gene=UBE2D3
YWHAZ	Tyrosine 3-Monooxygenase/Tryptophan 5-Monooxygenase Activation Protein Zeta	Protein Coding	48	GC08M100917	0.150123	https://www.genecards.org/cgi-bin/carddisp.pl?gene=YWHAZ
ASIC1	Acid Sensing Ion Channel Subunit 1	Protein Coding	47	GC12P050057	0.150123	https://www.genecards.org/cgi-bin/carddisp.pl?gene=ASIC1
CHI3L1	Chitinase 3 Like 1	Protein Coding	47	GC01M203148	0.150123	https://www.genecards.org/cgi-bin/carddisp.pl?gene=CHI3L1
HUWE1	HECT, UBA And WWE Domain Containing E3 Ubiquitin Protein Ligase 1	Protein Coding	47	GC0XM053532	0.150123	https://www.genecards.org/cgi-bin/carddisp.pl?gene=HUWE1
PANX1	Pannexin 1	Protein Coding	47	GC11P094128	0.150123	https://www.genecards.org/cgi-bin/carddisp.pl?gene=PANX1
RAB5A	RAB5A, Member RAS Oncogene Family	Protein Coding	47	GC03P019948	0.150123	https://www.genecards.org/cgi-bin/carddisp.pl?gene=RAB5A
STXBP2	Syntaxin Binding Protein 2	Protein Coding	47	GC19P007906	0.150123	https://www.genecards.org/cgi-bin/carddisp.pl?gene=STXBP2
TNFSF13B	TNF Superfamily Member 13b	Protein Coding	47	GC13P108251	0.150123	https://www.genecards.org/cgi-bin/carddisp.pl?gene=TNFSF13B
CDC37	Cell Division Cycle 37, HSP90 Cochaperone	Protein Coding	46	GC19M010391	0.150123	https://www.genecards.org/cgi-bin/carddisp.pl?gene=CDC37
ATG7	Autophagy Related 7	Protein Coding	45	GC03P012714	0.150123	https://www.genecards.org/cgi-bin/carddisp.pl?gene=ATG7
GPER1	G Protein-Coupled Estrogen Receptor 1	Protein Coding	45	GC07P002158	0.150123	https://www.genecards.org/cgi-bin/carddisp.pl?gene=GPER1
LRPPRC	Leucine Rich Pentatricopeptide Repeat Containing	Protein Coding	45	GC02M043886	0.150123	https://www.genecards.org/cgi-bin/carddisp.pl?gene=LRPPRC
PDCD6IP	Programmed Cell Death 6 Interacting Protein	Protein Coding	45	GC03P033798	0.150123	https://www.genecards.org/cgi-bin/carddisp.pl?gene=PDCD6IP
USP24	Ubiquitin Specific Peptidase 24	Protein Coding	45	GC01M055066	0.150123	https://www.genecards.org/cgi-bin/carddisp.pl?gene=USP24
ERP44	Endoplasmic Reticulum Protein 44	Protein Coding	44	GC09M099979	0.150123	https://www.genecards.org/cgi-bin/carddisp.pl?gene=ERP44
IL18BP	Interleukin 18 Binding Protein	Protein Coding	44	GC11P071998	0.150123	https://www.genecards.org/cgi-bin/carddisp.pl?gene=IL18BP
NCR1	Natural Cytotoxicity Triggering Receptor 1	Protein Coding	44	GC19P070476	0.150123	https://www.genecards.org/cgi-bin/carddisp.pl?gene=NCR1
TRPM2	Transient Receptor Potential Cation Channel Subfamily M Member 2	Protein Coding	44	GC21P044350	0.150123	https://www.genecards.org/cgi-bin/carddisp.pl?gene=TRPM2
ATG3	Autophagy Related 3	Protein Coding	43	GC03M112532	0.150123	https://www.genecards.org/cgi-bin/carddisp.pl?gene=ATG3
VPS4B	Vacuolar Protein Sorting 4 Homolog B	Protein Coding	43	GC18M063389	0.150123	https://www.genecards.org/cgi-bin/carddisp.pl?gene=VPS4B
AHSA1	Activator Of HSP90 ATPase Activity 1	Protein Coding	42	GC14P077457	0.150123	https://www.genecards.org/cgi-bin/carddisp.pl?gene=AHSA1
BST2	Bone Marrow Stromal Cell Antigen 2	Protein Coding	42	GC19M017403	0.150123	https://www.genecards.org/cgi-bin/carddisp.pl?gene=BST2
IL13RA2	Interleukin 13 Receptor Subunit Alpha 2	Protein Coding	42	GC0XM115003	0.150123	https://www.genecards.org/cgi-bin/carddisp.pl?gene=IL13RA2
STXBP3	Syntaxin Binding Protein 3	Protein Coding	42	GC01P108746	0.150123	https://www.genecards.org/cgi-bin/carddisp.pl?gene=STXBP3
LYST	Lysosomal Trafficking Regulator	Protein Coding	41	GC01M235661	0.150123	https://www.genecards.org/cgi-bin/carddisp.pl?gene=LYST
VPS28	VPS28 Subunit Of ESCRT-I	Protein Coding	41	GC08M145498	0.150123	https://www.genecards.org/cgi-bin/carddisp.pl?gene=VPS28
IL27	Interleukin 27	Protein Coding	40	GC16M037582	0.150123	https://www.genecards.org/cgi-bin/carddisp.pl?gene=IL27
CLEC5A	C-Type Lectin Domain Containing 5A	Protein Coding	38	GC07M141927	0.150123	https://www.genecards.org/cgi-bin/carddisp.pl?gene=CLEC5A
CGAS	Cyclic GMP-AMP Synthase	Protein Coding	37	GC06M073414	0.150123	https://www.genecards.org/cgi-bin/carddisp.pl?gene=CGAS
SEC22B	SEC22 Homolog B, Vesicle Trafficking Protein	Protein Coding	37	GC01M120150	0.150123	https://www.genecards.org/cgi-bin/carddisp.pl?gene=SEC22B
SIGLEC14	Sialic Acid Binding Ig Like Lectin 14	Protein Coding	36	GC19M068313	0.150123	https://www.genecards.org/cgi-bin/carddisp.pl?gene=SIGLEC14
MIR15A	MicroRNA 15a	RNA Gene	19	GC13M050049	0.150123	https://www.genecards.org/cgi-bin/carddisp.pl?gene=MIR15A

## Sheet: prior reviews
GSDME	gasdermin E
IL18	interleukin 18
IL1B	interleukin 1 beta
IL6	interleukin 6
NLRC4	NLR family CARD domain containing 4
NLRP1	NLR family pyrin domain containing 1
NLRP2	NLR family pyrin domain containing 2
NLRP3	NLR family pyrin domain containing 3
NLRP6	NLR family pyrin domain containing 6
NLRP7	NLR family pyrin domain containing 7
NOD1	nucleotide binding oligomerization domain containing 1
NOD2	nucleotide binding oligomerization domain containing 2
PJVK	pejvakin/deafness, autosomal recessive 59
PLCG1	phospholipase C gamma 1
PRKACA	protein kinase cAMP-activated catalytic subunit alpha
PYCARD	PYD and CARD domain containing
SCAF11	SR-related CTD associated factor 11
TIRAP	TIR domain containing adaptor protein
TNF	tumor necrosis factor

## Sheet: LASSO
	genes
1	FCGR1A
2	S100A9
3	S100A12
4	S100A8
5	NLRC4
6	MAPK14
7	JAK2
8	SOCS3

## Sheet: NLRC4
Names	total	elements
LASSO pyroptosis‑related genes A pyroptosis‑related genes B	1	NLRC4
LASSO pyroptosis‑related genes B	1	MAPK14
pyroptosis‑related genes A pyroptosis‑related genes B	23	CASP5
		TNF
		NLRP1
		CASP9
		CASP6
		GSDME
		NLRP3
		NLRP7
		CASP1
		ELANE
		AIM2
		IL1B
		GSDMC
		IL18
		GSDMA
		NLRP6
		GSDMD
		CASP4
		CASP8
		SCAF11
		GSDMB
		PYCARD
		CASP3
LASSO	6	JAK2
		FCGR1A
		S100A12
		SOCS3
		S100A8
		S100A9
pyroptosis‑related genes A	9	TIRAP
		PRKACA
		NOD1
		PLCG1
		NLRP2
		GPX4
		NOD2
		PJVK
		IL6
pyroptosis‑related genes B	378	NLRP13
		VDR
		DPP8
		POLA1
		MIR22
		ANXA2
		IFI16
		H2BC4
		H4C9
		ATF6
		H4C14
		MEFV
		MIR124-1
		HOXC-AS2
		ZNF532
		H2AZ2
		H2BC12
		H3C12
		CHMP6
		PANX1
		BNIP3
		MIR485
		BRD4
		H2AC7
		NDUFA13
		MKI67
		TSLP
		KCNQ1OT1
		IL13RA2
		H3-3A
		VCAM1
		GAS5
		MIR107
		CHMP4A
		TP53
		PTEN
		ANXA1
		CYCS
		APIP
		CITED2
		MALT1
		PRKN
		LINC-ROR
		MIR195
		MIR448
		FNDC4
		NOS2
		CPTP
		TLR9
		H3C7
		STXBP2
		LYST
		MIR455
		USP47
		PECAM1
		MIR15A
		MYD88
		H2BC9
		USF2
		H2AZ1
		IL1A
		MAP3K7
		MEG3
		ZDHHC1
		BRCC3
		H4C2
		BAK1
		H3C4
		IRF1
		TRAF6
		MIR876
		SDHB
		H2AB1
		DRD2
		IL32
		H4C5
		METTL14
		TFAM
		CDK9
		MIR200B
		SUGT1
		PKM
		FMR1
		VIM
		CHMP2A
		NAIP
		TLR8
		MIR9-3
		GJA1
		SETD7
		CLEC5A
		BST2
		PRIM1
		GSTO1
		RBBP4
		H2AC14
		ELAVL1
		MIR497
		H3C10
		AHSA1
		ASIC1
		AKT1
		H4C8
		CGAS
		NOS1
		ATP6AP1
		H3C13
		NR1H2
		MIR520C
		SNIP1
		RAB5A
		PRMT5
		MPEG1
		STAT3
		ATG7
		H2BC13
		PGF
		EPHA2
		CTSG
		MLKL
		FPR2
		H3C6
		SQSTM1
		MIR214
		CRTAC1
		EED
		APAF1
		H4C12
		DNMT1
		RIPK3
		MIR103A1
		IFIH1
		H2BC1
		TRIM21
		PTPN11
		RNF103-CHMP3
		PTGS2
		H4C3
		OSM
		FOXP3
		GZMA
		UBE2D3
		SEZ6L2
		TREM2
		MDM2
		MALAT1
		H2AC6
		IRAK3
		AGER
		ADAMTS9-AS2
		UTS2
		NEDD4
		EGFR
		STING1
		VPS4B
		NFKB1
		SIRT1
		MIR141
		MIR204
		HNP1
		H3-3B
		TCEA3
		H2BC10
		DNMT3A
		IKZF1
		H2AC18
		VTN
		UBR2
		LRPPRC
		MIR302A
		ALK
		IRGM
		FGF21
		EZH2
		TRPM2
		PDCD6IP
		APOE
		ADORA1
		H4C6
		UCP1
		SLC30A7
		KLF3-AS1
		E2F4
		GLMN
		FADD
		YWHAE
		H3C3
		H2BC21
		MIR4306
		TRIM31
		SERPINB1
		PRF1
		H2BC6
		ACE2
		CHMP3
		H3C11
		PIF1
		MIR223
		BECN1
		DLX6-AS1
		CAMP
		FNDC5
		ZFAS1
		MIR200C
		TNFSF13B
		H4C16
		MELK
		TUBB6
		NINJ1
		H2BC14
		MUC20
		MIR135B
		ULK1
		BCL2
		GBP1
		CEP55
		TREM1
		USP24
		PYDC2
		XIST
		GBP5
		FOXO3
		TET2
		HKDC1
		H2AC8
		VPS28
		TLR2
		IL36G
		CARD8
		H4C13
		MRE11
		APOL1
		DNMT3B
		H3C14
		P2RX7
		SEC22B
		NCR1
		ADORA2A
		H3C8
		PRTN3
		MIR556
		CDKN2B-AS1
		MIR9-1
		H3C2
		RIPK1
		EEF2K
		CEBPB
		TRAF3
		METTL3
		H2AC19
		ICAM1
		H4C15
		JUN
		IRF3
		ADORA3
		BIRC2
		H2AX
		CAPN1
		LINC00958
		CTSV
		ABL1
		RBBP7
		MST1
		GZMB
		SLC16A4
		STK4
		H2BC7
		UBE2D2
		CSNK1A1
		MIR23A
		DDX3X
		TRIM25
		CHRFAM7A
		SESN2
		H2BC3
		ZBP1
		GPER1
		NLRP9
		HSP90AB1
		LOC102724334
		H2BC15
		BHLHE41
		H2BC5
		PCSK9
		ETS1
		MIR30C1
		IL13
		MIR20B
		MIR21
		DPP9
		CD274
		GSK3B
		PPARG
		BAX
		SIGLEC14
		CHI3L1
		LY96
		ORMDL3
		MIR155HG
		ATG3
		STXBP3
		H2BC26
		POLA2
		NEAT1
		SUZ12
		H4C1
		ANO6
		SMIM1
		IKBKE
		MIR125A
		TXNIP
		MIB1
		H2AC20
		USP8
		MIR155
		MMP1
		IL27
		HTRA1
		BHLHE40
		H2BC11
		CHMP4B
		TLR3
		TFG
		CHMP1A
		H4C4
		HOTTIP
		CHMP7
		TP63
		PAK2
		CXCL8
		H2AC4
		HSF1
		POP1
		H4C11
		H3C15
		CHMP4C
		MIR25
		IL36B
		ERP44
		IL18BP
		MIR185
		NLRX1
		TFAP2A
		PRDM1
		NFS1
		BSG
		CNR1
		HDAC6
		IRF2
		CDC37
		HSP90AA1
		CHMP2B
		IL1RN
		TRIM24
		HMGB1
		MIR9-2
		ADORA2B
		DUOX1
		NFE2L2
		MIR139
		H2BC17
		BIRC3
		PARP1
		KIF23
		PRIM2
		YWHAZ
		DPEP1
		DHX9
		NEK7
		H3C1
		MIR103A2
		H2BC8
		MIR527
		HUWE1
		CD14
		BTK
		PKN2
		H2AJ
